# Supplementary material for: Specific protein-RNA interactions are mostly preserved in biomolecular condensates
Source: Sci Adv. 2024 Mar 6;10(10):eadm7435. doi: 10.1126/sciadv.adm7435 (PMC10917357; doi:10.1126/sciadv.adm7435)
Supplement: Supplementary file 2 — Tables S1 and S2 [file sciadv.adm7435_tables_s1_and_s2.zip]

Archive with 2 entries (2 files):
- adm7435_Table_S1.xlsx
- adm7435_Table_S2.xlsx
