# Supplementary material for: Specific protein-RNA interactions are mostly preserved in biomolecular condensates
Source: Sci Adv. 2024 Mar 6;10(10):eadm7435. doi: 10.1126/sciadv.adm7435 (PMC10917357; doi:10.1126/sciadv.adm7435)
Supplement: Supplementary file 2 — Tables S1 and S2 [file sciadv.adm7435_tables_s1_and_s2.zip › adm7435_Table_S1.xlsx]

## Sheet: PTBP1+3xUCUCU (Fig. 2)
Id	Protein	Light_spectrum	Heavy_spectrum	AbsPos1	RNA_Mr	RNA_composition	Neutral_Loss	Isobaric_RNA_Composition	Mr_Calculated	Mr_measured	Mz	z	Error_rel_ppm	TIC	ld-score	FDR_score	FDR_type	FDR_level	Annotation
ITLSKHQNVQLPR-I1-U	sp|P26599|PTBP1_HUMAN	220204_LU02_mbikaki_PTBP1_04.c.04328.04328.3	220204_LU02_mbikaki_PTBP1_04.c.04028.04028.3	406	324.036	U	Natural	U Natural	1856.91	1856.91	619.978	3	-1.5	0.11345	50.18	0	Group FDR	id	Sample 2, condensed, injection 1
NQAFIEMNTEEAANTMVNYYTSVTPVLR-F4-U	sp|P26599|PTBP1_HUMAN	220217_LU02_mbikaki_PTBP1_04.c.29603.29603.3	220217_LU02_mbikaki_PTBP1_04.c.29568.29568.3	98	324.036	U	Natural	U Natural	3529.54	3529.54	1177.52	3	-1.5	0.09397	49.88	0	Group FDR	id	Sample 2, condensed, injection 2
ITLSKHQNVQLPR-I1-U	sp|P26599|PTBP1_HUMAN	220217_LU02_mbikaki_PTBP1_08.c.06296.06296.3	220217_LU02_mbikaki_PTBP1_08.c.06580.06580.3	406	324.036	U	Natural	U Natural	1856.91	1856.91	619.978	3	-2.3	0.09487	49.76	0	Group FDR	id	Sample 4, condensed, injection 2
ITLSKHQNVQLPR-L3-U	sp|P26599|PTBP1_HUMAN	220217_LU02_mbikaki_PTBP1_04.c.07020.07020.3	220217_LU02_mbikaki_PTBP1_04.c.07154.07154.3	408	306.025	U	Natural_-H2O	U Natural_-H2O	1838.9	1838.9	613.974	3	-2.5	0.19097	49.28	0	Group FDR	id	Sample 2, condensed, injection 2
ITLSKHQNVQLPR-I1-U	sp|P26599|PTBP1_HUMAN	220204_LU02_mbikaki_PTBP1_01.c.06564.06564.3	220204_LU02_mbikaki_PTBP1_01.c.06607.06607.3	406	324.036	U	Natural	U Natural	1856.91	1856.91	619.978	3	-1.9	0.1025	47.89	0	Group FDR	id	Sample 1, dispersed, injection 1
ITLSKHQNVQLPR-I1-U	sp|P26599|PTBP1_HUMAN	220204_LU02_mbikaki_PTBP1_06.c.06000.06000.3	220204_LU02_mbikaki_PTBP1_06.c.06053.06053.3	406	324.036	U	Natural	U Natural	1856.91	1856.91	619.979	3	-1.2	0.10852	47.68	0	Group FDR	id	Sample 3, condensed, injection 1
ITLSKHQNVQLPR-I1-U	sp|P26599|PTBP1_HUMAN	220217_LU02_mbikaki_PTBP1_02.c.06467.06467.3	220217_LU02_mbikaki_PTBP1_02.c.06485.06485.3	406	324.036	U	Natural	U Natural	1856.91	1856.91	619.978	3	-1.4	0.10047	47.6	0	Group FDR	id	Sample 1, condensed, injection 2
ITLSKHQNVQLPR-I1-U	sp|P26599|PTBP1_HUMAN	220217_LU02_mbikaki_PTBP1_04.c.05244.05244.3	220217_LU02_mbikaki_PTBP1_04.c.04971.04971.3	406	324.036	U	Natural	U Natural	1856.91	1856.91	619.978	3	-1.7	0.12394	47.6	0	Group FDR	id	Sample 2, condensed, injection 2
ITLSKHQNVQLPR-K5-U	sp|P26599|PTBP1_HUMAN	220204_LU02_mbikaki_PTBP1_04.c.04745.04745.3	220204_LU02_mbikaki_PTBP1_04.c.04420.04420.3	410	324.036	U	Natural	U Natural	1856.91	1856.91	619.978	3	-2.6	0.14638	47.23	0	Group FDR	id	Sample 2, condensed, injection 1
HQNVQLPR-H1-U	sp|P26599|PTBP1_HUMAN	220204_LU02_mbikaki_PTBP1_04.c.02704.02704.2	220204_LU02_mbikaki_PTBP1_04.c.02970.02970.2	411	324.036	U	Natural	U Natural	1314.57	1314.57	658.293	2	-1.1	0.29685	47.13	0	Group FDR	id	Sample 2, condensed, injection 1
HQNVQLPR-H1-U	sp|P26599|PTBP1_HUMAN	220204_LU02_mbikaki_PTBP1_04.c.02891.02891.2	220204_LU02_mbikaki_PTBP1_04.c.02644.02644.2	411	324.036	U	Natural	U Natural	1314.57	1314.57	658.292	2	-2	0.2723	47.07	0	Group FDR	id	Sample 2, condensed, injection 1
ITLSKHQNVQLPR-I1-U	sp|P26599|PTBP1_HUMAN	220217_LU02_mbikaki_PTBP1_06.c.07063.07063.3	220217_LU02_mbikaki_PTBP1_06.c.07156.07156.3	406	324.036	U	Natural	U Natural	1856.91	1856.91	619.978	3	-2.3	0.11739	46.56	0	Group FDR	id	Sample 3, condensed, injection 2
ITLSKHQNVQLPR-I1-U	sp|P26599|PTBP1_HUMAN	220217_LU02_mbikaki_PTBP1_03.c.05205.05205.3	220217_LU02_mbikaki_PTBP1_03.c.05266.05266.3	406	324.036	U	Natural	U Natural	1856.91	1856.91	619.978	3	-2.4	0.1151	46.54	0	Group FDR	id	Sample 2, dispersed, injection 2
ITLSKHQNVQLPR-I1-U	sp|P26599|PTBP1_HUMAN	220217_LU02_mbikaki_PTBP1_01.c.06833.06833.3	220217_LU02_mbikaki_PTBP1_01.c.07017.07017.3	406	324.036	U	Natural	U Natural	1856.91	1856.91	619.978	3	-1.6	0.0956	46.33	0	Group FDR	id	Sample 1, dispersed, injection 2
MALIQMGSVEEAVQALIDLHNHDLGENHHLRVSFSK-H28-CU	sp|P26599|PTBP1_HUMAN	220217_LU02_mbikaki_PTBP1_06.c.24605.24605.5	220217_LU02_mbikaki_PTBP1_06.c.24630.24630.5	520	629.077	CU	Natural	CU Natural	4667.1	4667.09	934.427	5	-0.8	0.03986	46.15	0	Group FDR	id	Sample 3, condensed, injection 2
HQNVQLPR-H1-U	sp|P26599|PTBP1_HUMAN	220217_LU02_mbikaki_PTBP1_04.c.03633.03633.2	220217_LU02_mbikaki_PTBP1_04.c.03697.03697.2	411	324.036	U	Natural	U Natural	1314.57	1314.57	658.292	2	-3	0.26895	45.93	0	Group FDR	id	Sample 2, condensed, injection 2
ITLSKHQNVQLPR-I1-U	sp|P26599|PTBP1_HUMAN	220217_LU02_mbikaki_PTBP1_05.c.07224.07224.4	220217_LU02_mbikaki_PTBP1_05.c.07216.07216.4	406	324.036	U	Natural	U Natural	1856.91	1856.91	465.236	4	-1.4	0.11459	45.81	0	Group FDR	id	Sample 3, dispersed, injection 2
ITLSKHQNVQLPR-K5-U	sp|P26599|PTBP1_HUMAN	220217_LU02_mbikaki_PTBP1_04.c.05558.05558.3	220217_LU02_mbikaki_PTBP1_04.c.05342.05342.3	410	324.036	U	Natural	U Natural	1856.91	1856.91	619.978	3	-1.5	0.14877	45.38	0	Group FDR	id	Sample 2, condensed, injection 2
ITLSKHQNVQLPR-L3-U	sp|P26599|PTBP1_HUMAN	220204_LU02_mbikaki_PTBP1_05.c.06368.06368.3	220204_LU02_mbikaki_PTBP1_05.c.06326.06326.3	408	324.036	U	Natural	U Natural	1856.91	1856.91	619.978	3	-2.1	0.15664	44.55	0	Group FDR	id	Sample 3, dispersed, injection 1
ITLSKHQNVQLPR-L3-U	sp|P26599|PTBP1_HUMAN	220204_LU02_mbikaki_PTBP1_08.c.05940.05940.3	220204_LU02_mbikaki_PTBP1_08.c.05894.05894.3	408	324.036	U	Natural	U Natural	1856.91	1856.91	619.979	3	-1.3	0.14397	43.87	0	Group FDR	id	Sample 4, condensed, injection 1
HQNVQLPR-H1-U	sp|P26599|PTBP1_HUMAN	220217_LU02_mbikaki_PTBP1_04.c.03486.03486.2	220217_LU02_mbikaki_PTBP1_04.c.03487.03487.2	411	322.02	U	Natural_-H2	U Natural_-H2	1312.56	1312.55	657.285	2	-1.5	0.40852	43.52	0	Group FDR	id	Sample 2, condensed, injection 2
MALIQMGSVEEAVQALIDLHNHDLGENHHLRVSFSK-L30-CU	sp|P26599|PTBP1_HUMAN	220204_LU02_mbikaki_PTBP1_05.c.24277.24277.5	220204_LU02_mbikaki_PTBP1_05.c.24364.24364.5	522	629.077	CU	Natural	CU Natural	4667.1	4667.09	934.427	5	-0.8	0.03611	43.22	0	Group FDR	id	Sample 3, dispersed, injection 1
ITLSKHQNVQLPR-K5-CUU	sp|P26599|PTBP1_HUMAN	220204_LU02_mbikaki_PTBP1_04.c.09442.09442.3	220204_LU02_mbikaki_PTBP1_04.c.09491.09491.3	410	935.102	CUU	Natural	CUU Natural	2467.98	2467.98	823.668	3	-0.5	0.16738	43.18	0	Group FDR	id	Sample 2, condensed, injection 1
ITLSKHQNVQLPR-I1-CU	sp|P26599|PTBP1_HUMAN	220204_LU02_mbikaki_PTBP1_05.c.07296.07296.3	220204_LU02_mbikaki_PTBP1_05.c.06888.06888.3	406	629.077	CU	Natural	CU Natural	2161.96	2161.95	721.659	3	-1	0.07359	43.12	0	Group FDR	id	Sample 3, dispersed, injection 1
ITLSKHQNVQLPR-I1-CU	sp|P26599|PTBP1_HUMAN	220217_LU02_mbikaki_PTBP1_08.c.07142.07142.3	220217_LU02_mbikaki_PTBP1_08.c.07003.07003.3	406	629.077	CU	Natural	CU Natural	2161.96	2161.95	721.658	3	-1.8	0.0733	42.83	0	Group FDR	id	Sample 4, condensed, injection 2
MALIQMGSVEEAVQALIDLHNHDLGENHHLR-A2-U	sp|P26599|PTBP1_HUMAN	220217_LU02_mbikaki_PTBP1_06.c.24815.24815.4	220217_LU02_mbikaki_PTBP1_06.c.24843.24843.4	494	324.036	U	Natural	U Natural	3813.76	3813.76	954.447	4	-1.4	0.03226	42.79	0	Group FDR	id	Sample 3, condensed, injection 2
ITLSKHQNVQLPR-H6-U	sp|P26599|PTBP1_HUMAN	220217_LU02_mbikaki_PTBP1_02.c.06647.06647.3	220217_LU02_mbikaki_PTBP1_02.c.06517.06517.3	411	306.025	U	Natural_-H2O	U Natural_-H2O	1838.9	1838.9	613.976	3	-0.3	0.11183	42.73	0	Group FDR	id	Sample 1, condensed, injection 2
ITLSKHQNVQLPR-I1-U	sp|P26599|PTBP1_HUMAN	220204_LU02_mbikaki_PTBP1_06.c.06104.06104.4	220204_LU02_mbikaki_PTBP1_06.c.06198.06198.4	406	324.036	U	Natural	U Natural	1856.91	1856.91	465.236	4	-1.5	0.1107	42.38	0	Group FDR	id	Sample 3, condensed, injection 1
ITLSKHQNVQLPR-K5-U	sp|P26599|PTBP1_HUMAN	220217_LU02_mbikaki_PTBP1_03.c.07504.07504.3	220217_LU02_mbikaki_PTBP1_03.c.07290.07290.3	410	306.025	U	Natural_-H2O	U Natural_-H2O	1838.9	1838.9	613.975	3	-1.5	0.18853	41.95	0	Group FDR	id	Sample 2, dispersed, injection 2
HQNVQLPR-H1-U	sp|P26599|PTBP1_HUMAN	220217_LU02_mbikaki_PTBP1_04.c.08060.08060.2	220217_LU02_mbikaki_PTBP1_04.c.08094.08094.2	411	306.025	U	Natural_-H2O	U Natural_-H2O	1296.56	1296.56	649.288	2	-1.1	0.21832	41.95	0	Group FDR	id	Sample 2, condensed, injection 2
ITLSKHQNVQLPR-I1-U	sp|P26599|PTBP1_HUMAN	220204_LU02_mbikaki_PTBP1_08.c.06076.06076.4	220204_LU02_mbikaki_PTBP1_08.c.06236.06236.4	406	324.036	U	Natural	U Natural	1856.91	1856.91	465.236	4	-0.5	0.12174	41.72	0	Group FDR	id	Sample 4, condensed, injection 1
HQNVQLPR-H1-CU	sp|P26599|PTBP1_HUMAN	220217_LU02_mbikaki_PTBP1_04.c.03432.03432.2	220217_LU02_mbikaki_PTBP1_04.c.03087.03087.2	411	629.077	CU	Natural	CU Natural	1619.61	1619.61	810.813	2	-1.2	0.25864	41.48	0	Group FDR	id	Sample 2, condensed, injection 2
ITLSKHQNVQLPR-I1-CU	sp|P26599|PTBP1_HUMAN	220217_LU02_mbikaki_PTBP1_05.c.07654.07654.4	220217_LU02_mbikaki_PTBP1_05.c.07701.07701.4	406	629.077	CU	Natural	CU Natural	2161.96	2161.95	541.496	4	-2.3	0.07133	41.45	0	Group FDR	id	Sample 3, dispersed, injection 2
MALIQMGSVEEAVQALIDLHNHDLGENHHLRVSFSK-N27-CU	sp|P26599|PTBP1_HUMAN	220204_LU02_mbikaki_PTBP1_08.c.23964.23964.5	220204_LU02_mbikaki_PTBP1_08.c.23857.23857.5	519	629.077	CU	Natural	CU Natural	4667.1	4667.1	934.427	5	-0.2	0.0299	41.24	0	Group FDR	id	Sample 4, condensed, injection 1
HQNVQLPREGQEDQGLTK-R8-U	sp|P26599|PTBP1_HUMAN	220204_LU02_mbikaki_PTBP1_04.c.03859.03859.3	220204_LU02_mbikaki_PTBP1_04.c.03920.03920.3	418	324.036	U	Natural	U Natural	2400.07	2400.07	801.031	3	-0.6	0.12491	41.16	0	Group FDR	id	Sample 2, condensed, injection 1
EGQEDQGLTKDYGNSPLHR-T9-U	sp|P26599|PTBP1_HUMAN	220217_LU02_mbikaki_PTBP1_02.c.08656.08656.3	220217_LU02_mbikaki_PTBP1_02.c.08712.08712.3	427	306.025	U	Natural_-H2O	U Natural_-H2O	2449.02	2449.01	817.346	3	-1.5	0.10498	41.04	0	Group FDR	id	Sample 1, condensed, injection 2
ITLSKHQNVQLPR-H6-U	sp|P26599|PTBP1_HUMAN	220217_LU02_mbikaki_PTBP1_04.c.05225.05225.3	220217_LU02_mbikaki_PTBP1_04.c.04669.04669.3	411	306.025	U	Natural_-H2O	U Natural_-H2O	1838.9	1838.9	613.975	3	-1.6	0.12592	40.84	0	Group FDR	id	Sample 2, condensed, injection 2
HQNVQLPR-H1-U	sp|P26599|PTBP1_HUMAN	220204_LU02_mbikaki_PTBP1_03.c.02842.02842.2	220204_LU02_mbikaki_PTBP1_03.c.03095.03095.2	411	322.02	U	Natural_-H2	U Natural_-H2	1312.56	1312.55	657.285	2	-1.1	0.30057	40.51	0	Group FDR	id	Sample 2, dispersed, injection 1
NFQNIFPPSATLHLSNIPPSVSEEDLK-H13-U	sp|P26599|PTBP1_HUMAN	220217_LU02_mbikaki_PTBP1_06.c.25446.25446.3	220217_LU02_mbikaki_PTBP1_06.c.25481.25481.3	457	322.02	U	Natural_-H2	U Natural_-H2	3315.53	3315.53	1106.18	3	-2.1	0.0634	40.21	0	Group FDR	id	Sample 3, condensed, injection 2
ITLSKHQNVQLPR-I1-U	sp|P26599|PTBP1_HUMAN	220217_LU02_mbikaki_PTBP1_04.c.05300.05300.2	220217_LU02_mbikaki_PTBP1_04.c.05124.05124.2	406	324.036	U	Natural	U Natural	1856.91	1856.91	929.464	2	-1	0.13522	40.19	0	Group FDR	id	Sample 2, condensed, injection 2
ITLSKHQNVQLPR-I1-U	sp|P26599|PTBP1_HUMAN	220204_LU02_mbikaki_PTBP1_04.c.04119.04119.4	220204_LU02_mbikaki_PTBP1_04.c.04206.04206.4	406	324.036	U	Natural	U Natural	1856.91	1856.91	465.236	4	-1.9	0.13986	40.17	0	Group FDR	id	Sample 2, condensed, injection 1
HQNVQLPR-H1-CU	sp|P26599|PTBP1_HUMAN	220204_LU02_mbikaki_PTBP1_03.c.06540.06540.2	220204_LU02_mbikaki_PTBP1_03.c.06332.06332.2	411	611.067	CU	Natural_-H2O	CU Natural_-H2O	1601.6	1601.6	801.809	2	-0.1	0.18141	40.09	0	Group FDR	id	Sample 2, dispersed, injection 1
HQNVQLPREGQEDQGLTK-E9-U	sp|P26599|PTBP1_HUMAN	220217_LU02_mbikaki_PTBP1_04.c.04840.04840.3	220217_LU02_mbikaki_PTBP1_04.c.04775.04775.3	419	324.036	U	Natural	U Natural	2400.07	2400.07	801.031	3	-0.8	0.11372	39.96	0	Group FDR	id	Sample 2, condensed, injection 2
ITLSKHQNVQLPR-I1-U	sp|P26599|PTBP1_HUMAN	220217_LU02_mbikaki_PTBP1_04.c.05116.05116.4	220217_LU02_mbikaki_PTBP1_04.c.05156.05156.4	406	324.036	U	Natural	U Natural	1856.91	1856.91	465.236	4	-1.3	0.13464	39.77	0	Group FDR	id	Sample 2, condensed, injection 2
ITLSKHQNVQLPR-K5-CUU	sp|P26599|PTBP1_HUMAN	220217_LU02_mbikaki_PTBP1_03.c.10702.10702.3	220217_LU02_mbikaki_PTBP1_03.c.10307.10307.3	410	935.102	CUU	Natural	CUU Natural	2467.98	2467.98	823.666	3	-2.3	0.13254	39.68	0	Group FDR	id	Sample 2, dispersed, injection 2
GQPIYIQFSNHK-Y5-U	sp|P26599|PTBP1_HUMAN	220217_LU02_mbikaki_PTBP1_04.c.08848.08848.2	220217_LU02_mbikaki_PTBP1_04.c.09016.09016.2	127	324.036	U	Natural	U Natural	1754.77	1754.76	878.389	2	-1.8	0.18192	39.46	0	Group FDR	id	Sample 2, condensed, injection 2
HQNVQLPR-H1-U	sp|P26599|PTBP1_HUMAN	220217_LU02_mbikaki_PTBP1_04.c.08378.08378.2	220217_LU02_mbikaki_PTBP1_04.c.08459.08459.2	411	306.025	U	Natural_-H2O	U Natural_-H2O	1296.56	1296.56	649.287	2	-1.9	0.26968	39.4	0	Group FDR	id	Sample 2, condensed, injection 2
ITLSKHQNVQLPR-I1-U	sp|P26599|PTBP1_HUMAN	220217_LU02_mbikaki_PTBP1_06.c.06910.06910.4	220217_LU02_mbikaki_PTBP1_06.c.07089.07089.4	406	324.036	U	Natural	U Natural	1856.91	1856.91	465.236	4	-1.8	0.106	39.37	0	Group FDR	id	Sample 3, condensed, injection 2
LTSLNVKYNNDK-K7-U	sp|P26599|PTBP1_HUMAN	220204_LU02_mbikaki_PTBP1_03.c.06020.06020.2	220204_LU02_mbikaki_PTBP1_03.c.06003.06003.2	266	306.025	U	Natural_-H2O	U Natural_-H2O	1713.76	1713.76	857.887	2	-1.4	0.15005	39.27	0	Group FDR	id	Sample 2, dispersed, injection 1
HQNVQLPR-H1-CU	sp|P26599|PTBP1_HUMAN	220204_LU02_mbikaki_PTBP1_04.c.02766.02766.2	220204_LU02_mbikaki_PTBP1_04.c.02844.02844.2	411	629.077	CU	Natural	CU Natural	1619.61	1619.61	810.813	2	-1.1	0.2644	39.24	0	Group FDR	id	Sample 2, condensed, injection 1
NFQNIFPPSATLHLSNIPPSVSEEDLK-H13-U	sp|P26599|PTBP1_HUMAN	220204_LU02_mbikaki_PTBP1_06.c.24666.24666.3	220204_LU02_mbikaki_PTBP1_06.c.24511.24511.3	457	322.02	U	Natural_-H2	U Natural_-H2	3315.53	3315.53	1106.19	3	0.1	0.06908	39.16	0	Group FDR	id	Sample 3, condensed, injection 1
LTSLNVKYNNDK-K7-U	sp|P26599|PTBP1_HUMAN	220217_LU02_mbikaki_PTBP1_04.c.06304.06304.2	220217_LU02_mbikaki_PTBP1_04.c.06472.06472.2	266	306.025	U	Natural_-H2O	U Natural_-H2O	1713.76	1713.76	857.887	2	-1.6	0.20416	39.13	0	Group FDR	id	Sample 2, condensed, injection 2
NFQNIFPPSATLHLSNIPPSVSEEDLK-H13-U	sp|P26599|PTBP1_HUMAN	220204_LU02_mbikaki_PTBP1_03.c.24189.24189.3	220204_LU02_mbikaki_PTBP1_03.c.24321.24321.3	457	322.02	U	Natural_-H2	U Natural_-H2	3315.53	3315.53	1106.19	3	-0.6	0.05128	39.02	0	Group FDR	id	Sample 2, dispersed, injection 1
LTSLNVKYNNDK-K7-U	sp|P26599|PTBP1_HUMAN	220217_LU02_mbikaki_PTBP1_03.c.06612.06612.2	220217_LU02_mbikaki_PTBP1_03.c.06705.06705.2	266	306.025	U	Natural_-H2O	U Natural_-H2O	1713.76	1713.76	857.887	2	-1.1	0.12682	38.85	0	Group FDR	id	Sample 2, dispersed, injection 2
ITLSKHQNVQLPR-I1-CU	sp|P26599|PTBP1_HUMAN	220204_LU02_mbikaki_PTBP1_05.c.06963.06963.2	220204_LU02_mbikaki_PTBP1_05.c.07085.07085.2	406	629.077	CU	Natural	CU Natural	2161.96	2161.95	1081.99	2	-0.6	0.04813	38.69	0	Group FDR	id	Sample 3, dispersed, injection 1
GQPIYIQFSNHK-F8-U	sp|P26599|PTBP1_HUMAN	220204_LU02_mbikaki_PTBP1_05.c.11898.11898.2	220204_LU02_mbikaki_PTBP1_05.c.11855.11855.2	130	322.02	U	Natural_-H2	U Natural_-H2	1752.75	1752.75	877.381	2	-2.1	0.11293	38.67	0	Group FDR	id	Sample 3, dispersed, injection 1
ITLSKHQNVQLPR-K5-AAU	sp|P26599|PTBP1_HUMAN	220217_LU02_mbikaki_PTBP1_05.c.08342.08342.3	220217_LU02_mbikaki_PTBP1_05.c.08328.08328.3	410	920.185	AAU	Natural_-HPO3+H2O	AAU Natural_-HPO3+H2O	2453.06	2453.06	818.694	3	-1.8	0.0774	38.65	0	Group FDR	id	Sample 3, dispersed, injection 2
ITLSKHQNVQLPR-L3-CU	sp|P26599|PTBP1_HUMAN	220217_LU02_mbikaki_PTBP1_07.c.07849.07849.2	220217_LU02_mbikaki_PTBP1_07.c.07705.07705.2	408	629.077	CU	Natural	CU Natural	2161.96	2161.95	1081.98	2	-1.7	0.08791	38.65	0	Group FDR	id	Sample 4, dispersed, injection 2
GQPIYIQFSNHK-F8-U	sp|P26599|PTBP1_HUMAN	220204_LU02_mbikaki_PTBP1_06.c.11695.11695.2	220204_LU02_mbikaki_PTBP1_06.c.11697.11697.2	130	322.02	U	Natural_-H2	U Natural_-H2	1752.75	1752.75	877.382	2	-1.9	0.11808	38.63	0	Group FDR	id	Sample 3, condensed, injection 1
HQNVQLPR-H1-U	sp|P26599|PTBP1_HUMAN	220204_LU02_mbikaki_PTBP1_04.c.07401.07401.2	220204_LU02_mbikaki_PTBP1_04.c.07459.07459.2	411	306.025	U	Natural_-H2O	U Natural_-H2O	1296.56	1296.56	649.288	2	-1.2	0.25969	38.61	0	Group FDR	id	Sample 2, condensed, injection 1
ITLSKHQNVQLPR-K5-CUU	sp|P26599|PTBP1_HUMAN	220204_LU02_mbikaki_PTBP1_03.c.10022.10022.3	220204_LU02_mbikaki_PTBP1_03.c.10166.10166.3	410	935.102	CUU	Natural	CUU Natural	2467.98	2467.98	823.667	3	-2.1	0.1675	38.57	0	Group FDR	id	Sample 2, dispersed, injection 1
GFKFFQK-K3-U	sp|P26599|PTBP1_HUMAN	220204_LU02_mbikaki_PTBP1_04.c.11430.11430.2	220204_LU02_mbikaki_PTBP1_04.c.11454.11454.2	485	306.025	U	Natural_-H2O	U Natural_-H2O	1206.51	1206.51	604.262	2	-2	0.24459	38.5	0	Group FDR	id	Sample 2, condensed, injection 1
ITLSKHQNVQLPR-K5-CU	sp|P26599|PTBP1_HUMAN	220204_LU02_mbikaki_PTBP1_02.c.05972.05972.3	220204_LU02_mbikaki_PTBP1_02.c.06019.06019.3	410	629.077	CU	Natural	CU Natural	2161.96	2161.95	721.659	3	-1	0.06467	38.49	0	Group FDR	id	Sample 1, condensed, injection 1
NFQNIFPPSATLHLSNIPPSVSEEDLK-H13-U	sp|P26599|PTBP1_HUMAN	220204_LU02_mbikaki_PTBP1_02.c.24481.24481.3	220204_LU02_mbikaki_PTBP1_02.c.24483.24483.3	457	322.02	U	Natural_-H2	U Natural_-H2	3315.53	3315.53	1106.18	3	-1.1	0.06625	38.39	0	Group FDR	id	Sample 1, condensed, injection 1
GQPIYIQFSNHK-F8-U	sp|P26599|PTBP1_HUMAN	220217_LU02_mbikaki_PTBP1_05.c.12774.12774.2	220217_LU02_mbikaki_PTBP1_05.c.12759.12759.2	130	322.02	U	Natural_-H2	U Natural_-H2	1752.75	1752.75	877.381	2	-2.8	0.14893	38.33	0	Group FDR	id	Sample 3, dispersed, injection 2
NFQNIFPPSATLHLSNIPPSVSEEDLK-H13-U	sp|P26599|PTBP1_HUMAN	220217_LU02_mbikaki_PTBP1_04.c.25219.25219.3	220217_LU02_mbikaki_PTBP1_04.c.24989.24989.3	457	322.02	U	Natural_-H2	U Natural_-H2	3315.53	3315.53	1106.19	3	-0.3	0.05285	38.29	0	Group FDR	id	Sample 2, condensed, injection 2
NFQNIFPPSATLHLSNIPPSVSEEDLK-H13-C	sp|P26599|PTBP1_HUMAN	220204_LU02_mbikaki_PTBP1_04.c.20206.20206.3	220204_LU02_mbikaki_PTBP1_04.c.20335.20335.3	457	323.052	C	Natural	C Natural	3316.57	3316.56	1106.53	3	-2.7	0.04154	38.23	0	Group FDR	id	Sample 2, condensed, injection 1
HQNVQLPREGQEDQGLTK-R8-U	sp|P26599|PTBP1_HUMAN	220204_LU02_mbikaki_PTBP1_03.c.04183.04183.3	220204_LU02_mbikaki_PTBP1_03.c.04217.04217.3	418	324.036	U	Natural	U Natural	2400.07	2400.07	801.031	3	-0.4	0.14694	38.04	0	Group FDR	id	Sample 2, dispersed, injection 1
MALIQMGSVEEAVQALIDLHNHDLGENHHLR-V9-U	sp|P26599|PTBP1_HUMAN	220204_LU02_mbikaki_PTBP1_02.c.23793.23793.5	220204_LU02_mbikaki_PTBP1_02.c.23792.23792.5	501	324.036	U	Natural	U Natural	3813.76	3813.76	763.759	5	-1	0.04602	37.87	0	Group FDR	id	Sample 1, condensed, injection 1
GQPIYIQFSNHK-F8-U	sp|P26599|PTBP1_HUMAN	220217_LU02_mbikaki_PTBP1_06.c.12240.12240.2	220217_LU02_mbikaki_PTBP1_06.c.12213.12213.2	130	322.02	U	Natural_-H2	U Natural_-H2	1752.75	1752.75	877.383	2	-0.6	0.1236	37.84	0	Group FDR	id	Sample 3, condensed, injection 2
MALIQMGSVEEAVQALIDLHNHDLGENHHLRVSFSK-D18-CU	sp|P26599|PTBP1_HUMAN	220217_LU02_mbikaki_PTBP1_02.c.24383.24383.5	220217_LU02_mbikaki_PTBP1_02.c.24430.24430.5	510	629.077	CU	Natural	CU Natural	4667.1	4667.09	934.427	5	-0.8	0.04289	37.68	0	Group FDR	id	Sample 1, condensed, injection 2
NFQNIFPPSATLHLSNIPPSVSEEDLK-P7-CU	sp|P26599|PTBP1_HUMAN	220204_LU02_mbikaki_PTBP1_04.c.25312.25312.4	220204_LU02_mbikaki_PTBP1_04.c.25417.25417.4	451	627.062	CU	Natural_-H2	CU Natural_-H2	3620.57	3620.57	906.149	4	-2.4	0.10032	37.63	0	Group FDR	id	Sample 2, condensed, injection 1
GQPIYIQFSNHK-F8-U	sp|P26599|PTBP1_HUMAN	220217_LU02_mbikaki_PTBP1_03.c.10910.10910.2	220217_LU02_mbikaki_PTBP1_03.c.10938.10938.2	130	322.02	U	Natural_-H2	U Natural_-H2	1752.75	1752.75	877.383	2	-0.8	0.18216	37.57	0	Group FDR	id	Sample 2, dispersed, injection 2
GFKFFQK-K3-U	sp|P26599|PTBP1_HUMAN	220217_LU02_mbikaki_PTBP1_04.c.12402.12402.2	220217_LU02_mbikaki_PTBP1_04.c.12404.12404.2	485	306.025	U	Natural_-H2O	U Natural_-H2O	1206.51	1206.51	604.262	2	-1.8	0.20752	37.47	0	Group FDR	id	Sample 2, condensed, injection 2
ITLSKHQNVQLPR-K5-CU	sp|P26599|PTBP1_HUMAN	220217_LU02_mbikaki_PTBP1_05.c.08039.08039.3	220217_LU02_mbikaki_PTBP1_05.c.08199.08199.3	410	629.077	CU	Natural	CU Natural	2161.96	2161.95	721.659	3	-0.9	0.04788	37.46	0	Group FDR	id	Sample 3, dispersed, injection 2
HQNVQLPR-H1-CU	sp|P26599|PTBP1_HUMAN	220204_LU02_mbikaki_PTBP1_03.c.02743.02743.3	220204_LU02_mbikaki_PTBP1_03.c.02523.02523.3	411	629.077	CU	Natural	CU Natural	1619.61	1619.61	540.878	3	-1	0.18143	37.45	0	Group FDR	id	Sample 2, dispersed, injection 1
ITLSKHQNVQLPR-S4-CU	sp|P26599|PTBP1_HUMAN	220217_LU02_mbikaki_PTBP1_08.c.06651.06651.2	220217_LU02_mbikaki_PTBP1_08.c.06712.06712.2	409	629.077	CU	Natural	CU Natural	2161.96	2161.95	1081.98	2	-2.3	0.10581	37.45	0	Group FDR	id	Sample 4, condensed, injection 2
HQNVQLPR-H1-CUU	sp|P26599|PTBP1_HUMAN	220217_LU02_mbikaki_PTBP1_05.c.08604.08604.2	220217_LU02_mbikaki_PTBP1_05.c.08517.08517.2	411	917.092	CUU	Natural_-H2O	CUU Natural_-H2O	1907.63	1907.63	954.821	2	-1	0.13824	37.41	0	Group FDR	id	Sample 3, dispersed, injection 2
GQPIYIQFSNHK-F8-U	sp|P26599|PTBP1_HUMAN	220204_LU02_mbikaki_PTBP1_05.c.12181.12181.2	220204_LU02_mbikaki_PTBP1_05.c.12118.12118.2	130	322.02	U	Natural_-H2	U Natural_-H2	1752.75	1752.75	877.384	2	1	0.18513	37.4	0	Group FDR	id	Sample 3, dispersed, injection 1
HQNVQLPREGQEDQGLTK-R8-U	sp|P26599|PTBP1_HUMAN	220204_LU02_mbikaki_PTBP1_08.c.05559.05559.3	220204_LU02_mbikaki_PTBP1_08.c.05583.05583.3	418	324.036	U	Natural	U Natural	2400.07	2400.07	801.031	3	-0.3	0.12619	37.32	0	Group FDR	id	Sample 4, condensed, injection 1
ITLSKHQNVQLPR-L3-AU	sp|P26599|PTBP1_HUMAN	220217_LU02_mbikaki_PTBP1_07.c.08035.08035.3	220217_LU02_mbikaki_PTBP1_07.c.07807.07807.3	408	653.088	AU	Natural	AU Natural	2185.97	2185.96	729.663	3	-1.2	0.06763	37.32	0	Group FDR	id	Sample 4, dispersed, injection 2
NFQNIFPPSATLHLSNIPPSVSEEDLK-P7-CU	sp|P26599|PTBP1_HUMAN	220217_LU02_mbikaki_PTBP1_07.c.27798.27798.3	220217_LU02_mbikaki_PTBP1_07.c.27699.27699.3	451	627.062	CU	Natural_-H2	CU Natural_-H2	3620.57	3620.57	1207.87	3	-0.1	0.10033	37.28	0	Group FDR	id	Sample 4, dispersed, injection 2
HQNVQLPREGQEDQGLTK-R8-U	sp|P26599|PTBP1_HUMAN	220217_LU02_mbikaki_PTBP1_06.c.06377.06377.3	220217_LU02_mbikaki_PTBP1_06.c.06504.06504.3	418	324.036	U	Natural	U Natural	2400.07	2400.07	801.03	3	-1.3	0.16701	37.25	0	Group FDR	id	Sample 3, condensed, injection 2
ITLSKHQNVQLPR-I1-CU	sp|P26599|PTBP1_HUMAN	220217_LU02_mbikaki_PTBP1_06.c.07215.07215.4	220217_LU02_mbikaki_PTBP1_06.c.07700.07700.4	406	629.077	CU	Natural	CU Natural	2161.96	2161.95	541.496	4	-1.5	0.05118	37.22	0	Group FDR	id	Sample 3, condensed, injection 2
GQPIYIQFSNHK-F8-U	sp|P26599|PTBP1_HUMAN	220204_LU02_mbikaki_PTBP1_02.c.11711.11711.2	220204_LU02_mbikaki_PTBP1_02.c.11431.11431.2	130	322.02	U	Natural_-H2	U Natural_-H2	1752.75	1752.75	877.383	2	-0.2	0.17845	37.17	0	Group FDR	id	Sample 1, condensed, injection 1
HQNVQLPR-H1-AAAU	sp|P26599|PTBP1_HUMAN	220204_LU02_mbikaki_PTBP1_06.c.06375.06375.3	220204_LU02_mbikaki_PTBP1_06.c.06409.06409.3	411	1249.24	AAAU	Natural_-HPO3+H2O	AAAU Natural_-HPO3+H2O	2239.77	2239.77	747.598	3	-1.2	0.15108	37.14	0	Group FDR	id	Sample 3, condensed, injection 1
ITLSKHQNVQLPR-L3-AU	sp|P26599|PTBP1_HUMAN	220217_LU02_mbikaki_PTBP1_02.c.07526.07526.3	220217_LU02_mbikaki_PTBP1_02.c.07498.07498.3	408	653.088	AU	Natural	AU Natural	2185.97	2185.96	729.663	3	-1.3	0.06103	37.02	0	Group FDR	id	Sample 1, condensed, injection 2
HQNVQLPR-H1-CU	sp|P26599|PTBP1_HUMAN	220217_LU02_mbikaki_PTBP1_04.c.07001.07001.3	220217_LU02_mbikaki_PTBP1_04.c.06502.06502.3	411	611.067	CU	Natural_-H2O	CU Natural_-H2O	1601.6	1601.6	534.874	3	-2.4	0.18902	36.82	0	Group FDR	id	Sample 2, condensed, injection 2
ITLSKHQNVQLPR-K5-CU	sp|P26599|PTBP1_HUMAN	220204_LU02_mbikaki_PTBP1_07.c.07308.07308.3	220204_LU02_mbikaki_PTBP1_07.c.07820.07820.3	410	629.077	CU	Natural	CU Natural	2161.96	2161.95	721.659	3	-1.5	0.05107	36.8	0	Group FDR	id	Sample 4, dispersed, injection 1
NFQNIFPPSATLHLSNIPPSVSEEDLK-H13-CU	sp|P26599|PTBP1_HUMAN	220217_LU02_mbikaki_PTBP1_02.c.26837.26837.3	220217_LU02_mbikaki_PTBP1_02.c.26564.26564.3	457	627.062	CU	Natural_-H2	CU Natural_-H2	3620.57	3620.57	1207.86	3	-1.1	0.07051	36.8	0	Group FDR	id	Sample 1, condensed, injection 2
NFQNIFPPSATLHLSNIPPSVSEEDLK-H13-U	sp|P26599|PTBP1_HUMAN	220204_LU02_mbikaki_PTBP1_03.c.25796.25796.3	220204_LU02_mbikaki_PTBP1_03.c.25285.25285.3	457	322.02	U	Natural_-H2	U Natural_-H2	3315.53	3315.53	1106.19	3	0.4	0.05532	36.78	0	Group FDR	id	Sample 2, dispersed, injection 1
GQPIYIQFSNHK-S9-CU	sp|P26599|PTBP1_HUMAN	220217_LU02_mbikaki_PTBP1_03.c.10166.10166.2	220217_LU02_mbikaki_PTBP1_03.c.10115.10115.2	131	627.062	CU	Natural_-H2	CU Natural_-H2	2057.79	2057.79	1029.9	2	-0.9	0.12749	36.77	0	Group FDR	id	Sample 2, dispersed, injection 2
NFQNIFPPSATLHLSNIPPSVSEEDLK-H13-U	sp|P26599|PTBP1_HUMAN	220204_LU02_mbikaki_PTBP1_02.c.24717.24717.3	220204_LU02_mbikaki_PTBP1_02.c.24816.24816.3	457	322.02	U	Natural_-H2	U Natural_-H2	3315.53	3315.53	1106.18	3	-0.9	0.0655	36.68	0	Group FDR	id	Sample 1, condensed, injection 1
ITLSKHQNVQLPR-H6-CU	sp|P26599|PTBP1_HUMAN	220217_LU02_mbikaki_PTBP1_03.c.05358.05358.3	220217_LU02_mbikaki_PTBP1_03.c.05237.05237.3	411	611.067	CU	Natural_-H2O	CU Natural_-H2O	2143.95	2143.94	715.654	3	-2.7	0.08218	36.68	0	Group FDR	id	Sample 2, dispersed, injection 2
HQNVQLPR-Q2-AACU	sp|P26599|PTBP1_HUMAN	220217_LU02_mbikaki_PTBP1_02.c.06601.06601.3	220217_LU02_mbikaki_PTBP1_02.c.06866.06866.3	412	1225.23	AACU	Natural_-HPO3+H2O	AACU Natural_-HPO3+H2O	2215.76	2215.76	739.594	3	-1.4	0.08927	36.46	0	Group FDR	id	Sample 1, condensed, injection 2
NFQNIFPPSATLHLSNIPPSVSEEDLK-L12-C	sp|P26599|PTBP1_HUMAN	220217_LU02_mbikaki_PTBP1_08.c.21951.21951.3	220217_LU02_mbikaki_PTBP1_08.c.21992.21992.3	456	321.036	C	Natural_-H2	C Natural_-H2	3314.55	3314.54	1105.86	3	-1.7	0.0277	36.41	0	Group FDR	id	Sample 4, condensed, injection 2
ITLSKHQNVQLPR-K5-AAU	sp|P26599|PTBP1_HUMAN	220204_LU02_mbikaki_PTBP1_05.c.06595.06595.3	220204_LU02_mbikaki_PTBP1_05.c.06815.06815.3	410	902.175	AAU	Natural_-HPO3	AAU Natural_-HPO3	2435.05	2435.05	812.691	3	-1	0.06868	36.4	0	Group FDR	id	Sample 3, dispersed, injection 1
GQPIYIQFSNHK-F8-U	sp|P26599|PTBP1_HUMAN	220217_LU02_mbikaki_PTBP1_08.c.12014.12014.2	220217_LU02_mbikaki_PTBP1_08.c.11979.11979.2	130	322.02	U	Natural_-H2	U Natural_-H2	1752.75	1752.75	877.382	2	-1.5	0.1737	36.39	0	Group FDR	id	Sample 4, condensed, injection 2
HQNVQLPR-H1-U	sp|P26599|PTBP1_HUMAN	220217_LU02_mbikaki_PTBP1_04.c.02822.02822.2	220217_LU02_mbikaki_PTBP1_04.c.03169.03169.2	411	324.036	U	Natural	U Natural	1314.57	1314.57	658.293	2	-0.9	0.2486	36.35	0	Group FDR	id	Sample 2, condensed, injection 2
GQPIYIQFSNHK-F8-U	sp|P26599|PTBP1_HUMAN	220217_LU02_mbikaki_PTBP1_04.c.10280.10280.2	220217_LU02_mbikaki_PTBP1_04.c.10265.10265.2	130	322.02	U	Natural_-H2	U Natural_-H2	1752.75	1752.75	877.38	2	-3.2	0.14286	36.28	0	Group FDR	id	Sample 2, condensed, injection 2
NFQNIFPPSATLHLSNIPPSVSEEDLK-L12-CU	sp|P26599|PTBP1_HUMAN	220217_LU02_mbikaki_PTBP1_06.c.25674.25674.3	220217_LU02_mbikaki_PTBP1_06.c.25542.25542.3	456	627.062	CU	Natural_-H2	CU Natural_-H2	3620.57	3620.58	1207.87	3	0.8	0.05552	36.28	0	Group FDR	id	Sample 3, condensed, injection 2
ITLSKHQNVQLPR-K5-ACU	sp|P26599|PTBP1_HUMAN	220204_LU02_mbikaki_PTBP1_03.c.05589.05589.3	220204_LU02_mbikaki_PTBP1_03.c.05908.05908.3	410	958.13	ACU	Natural	ACU Natural	2491.01	2491.01	831.343	3	-0.8	0.06734	36.27	0	Group FDR	id	Sample 2, dispersed, injection 1
ITLSKHQNVQLPR-K5-AU	sp|P26599|PTBP1_HUMAN	220204_LU02_mbikaki_PTBP1_06.c.07142.07142.3	220204_LU02_mbikaki_PTBP1_06.c.07053.07053.3	410	653.088	AU	Natural	AU Natural	2185.97	2185.96	729.662	3	-1.4	0.05911	36.27	0	Group FDR	id	Sample 3, condensed, injection 1
ITLSKHQNVQLPR-L3-CU	sp|P26599|PTBP1_HUMAN	220204_LU02_mbikaki_PTBP1_07.c.07523.07523.2	220204_LU02_mbikaki_PTBP1_07.c.07007.07007.2	408	629.077	CU	Natural	CU Natural	2161.96	2161.95	1081.98	2	-0.8	0.0749	36.2	0	Group FDR	id	Sample 4, dispersed, injection 1
ITLSKHQNVQLPR-S4-CU	sp|P26599|PTBP1_HUMAN	220204_LU02_mbikaki_PTBP1_06.c.06356.06356.2	220204_LU02_mbikaki_PTBP1_06.c.06757.06757.2	409	629.077	CU	Natural	CU Natural	2161.96	2161.95	1081.98	2	-1.5	0.11612	36.19	0	Group FDR	id	Sample 3, condensed, injection 1
NFQNIFPPSATLHLSNIPPSVSEEDLK-L12-C	sp|P26599|PTBP1_HUMAN	220217_LU02_mbikaki_PTBP1_04.c.21760.21760.3	220217_LU02_mbikaki_PTBP1_04.c.21883.21883.3	456	321.036	C	Natural_-H2	C Natural_-H2	3314.55	3314.55	1105.86	3	-1.1	0.02582	36.1	0	Group FDR	id	Sample 2, condensed, injection 2
NFQNIFPPSATLHLSNIPPSVSEEDLK-L12-C	sp|P26599|PTBP1_HUMAN	220217_LU02_mbikaki_PTBP1_04.c.22687.22687.3	220217_LU02_mbikaki_PTBP1_04.c.22699.22699.3	456	321.036	C	Natural_-H2	C Natural_-H2	3314.55	3314.54	1105.86	3	-2	0.02808	36.09	0	Group FDR	id	Sample 2, condensed, injection 2
ITLSKHQNVQLPR-K5-AAU	sp|P26599|PTBP1_HUMAN	220217_LU02_mbikaki_PTBP1_01.c.07055.07055.3	220217_LU02_mbikaki_PTBP1_01.c.07024.07024.3	410	902.175	AAU	Natural_-HPO3	AAU Natural_-HPO3	2435.05	2435.05	812.691	3	-1.6	0.08397	36.08	0	Group FDR	id	Sample 1, dispersed, injection 2
GQPIYIQFSNHK-S9-U	sp|P26599|PTBP1_HUMAN	220204_LU02_mbikaki_PTBP1_04.c.09697.09697.2	220204_LU02_mbikaki_PTBP1_04.c.09366.09366.2	131	322.02	U	Natural_-H2	U Natural_-H2	1752.75	1752.75	877.383	2	-0.7	0.162	36.06	0	Group FDR	id	Sample 2, condensed, injection 1
NFQNIFPPSATLHLSNIPPSVSEEDLK-L12-CU	sp|P26599|PTBP1_HUMAN	220204_LU02_mbikaki_PTBP1_05.c.25309.25309.3	220204_LU02_mbikaki_PTBP1_05.c.25096.25096.3	456	627.062	CU	Natural_-H2	CU Natural_-H2	3620.57	3620.58	1207.87	3	0.3	0.05024	36.06	0	Group FDR	id	Sample 3, dispersed, injection 1
ITLSKHQNVQLPR-S4-CU	sp|P26599|PTBP1_HUMAN	220217_LU02_mbikaki_PTBP1_02.c.06759.06759.2	220217_LU02_mbikaki_PTBP1_02.c.07041.07041.2	409	629.077	CU	Natural	CU Natural	2161.96	2161.95	1081.98	2	-2.5	0.07495	36	0	Group FDR	id	Sample 1, condensed, injection 2
NFQNIFPPSATLHLSNIPPSVSEEDLK-P7-CU	sp|P26599|PTBP1_HUMAN	220217_LU02_mbikaki_PTBP1_02.c.25357.25357.4	220217_LU02_mbikaki_PTBP1_02.c.25447.25447.4	451	627.062	CU	Natural_-H2	CU Natural_-H2	3620.57	3620.57	906.151	4	-0.4	0.11607	35.97	0	Group FDR	id	Sample 1, condensed, injection 2
NFQNIFPPSATLHLSNIPPSVSEEDLK-L14-CU	sp|P26599|PTBP1_HUMAN	220204_LU02_mbikaki_PTBP1_07.c.25576.25576.3	220204_LU02_mbikaki_PTBP1_07.c.25678.25678.3	458	627.062	CU	Natural_-H2	CU Natural_-H2	3620.57	3620.57	1207.87	3	-0.3	0.06286	35.94	0	Group FDR	id	Sample 4, dispersed, injection 1
MALIQMGSVEEAVQALIDLHNHDLGENHHLRVSFSK-D18-CU	sp|P26599|PTBP1_HUMAN	220204_LU02_mbikaki_PTBP1_06.c.23851.23851.5	220204_LU02_mbikaki_PTBP1_06.c.23964.23964.5	510	629.077	CU	Natural	CU Natural	4667.1	4667.09	934.426	5	-1.1	0.05306	35.89	0	Group FDR	id	Sample 3, condensed, injection 1
MALIQMGSVEEAVQALIDLHNHDLGENHHLR-L3-U	sp|P26599|PTBP1_HUMAN	220217_LU02_mbikaki_PTBP1_02.c.24483.24483.4	220217_LU02_mbikaki_PTBP1_02.c.24487.24487.4	495	324.036	U	Natural	U Natural	3813.76	3813.76	954.448	4	-0.4	0.03396	35.86	0	Group FDR	id	Sample 1, condensed, injection 2
HQNVQLPR-Q2-AACU	sp|P26599|PTBP1_HUMAN	220204_LU02_mbikaki_PTBP1_06.c.06141.06141.3	220204_LU02_mbikaki_PTBP1_06.c.06367.06367.3	412	1225.23	AACU	Natural_-HPO3+H2O	AACU Natural_-HPO3+H2O	2215.76	2215.76	739.595	3	-0.6	0.18238	35.83	0	Group FDR	id	Sample 3, condensed, injection 1
NFQNIFPPSATLHLSNIPPSVSEEDLK-H13-C	sp|P26599|PTBP1_HUMAN	220217_LU02_mbikaki_PTBP1_04.c.21180.21180.3	220217_LU02_mbikaki_PTBP1_04.c.21013.21013.3	457	323.052	C	Natural	C Natural	3316.57	3316.56	1106.53	3	-1.9	0.04288	35.71	0	Group FDR	id	Sample 2, condensed, injection 2
NFQNIFPPSATLHLSNIPPSVSEEDLK-L12-CU	sp|P26599|PTBP1_HUMAN	220217_LU02_mbikaki_PTBP1_08.c.25135.25135.3	220217_LU02_mbikaki_PTBP1_08.c.24983.24983.3	456	627.062	CU	Natural_-H2	CU Natural_-H2	3620.57	3620.58	1207.87	3	0.4	0.05255	35.7	0	Group FDR	id	Sample 4, condensed, injection 2
ITLSKHQNVQLPR-S4-CU	sp|P26599|PTBP1_HUMAN	220204_LU02_mbikaki_PTBP1_01.c.06774.06774.2	220204_LU02_mbikaki_PTBP1_01.c.07001.07001.2	409	629.077	CU	Natural	CU Natural	2161.96	2161.95	1081.98	2	-2.3	0.09188	35.67	0	Group FDR	id	Sample 1, dispersed, injection 1
NFQNIFPPSATLHLSNIPPSVSEEDLK-P8-C	sp|P26599|PTBP1_HUMAN	220217_LU02_mbikaki_PTBP1_04.c.22355.22355.3	220217_LU02_mbikaki_PTBP1_04.c.22295.22295.3	452	321.036	C	Natural_-H2	C Natural_-H2	3314.55	3314.54	1105.86	3	-1.6	0.02518	35.67	0	Group FDR	id	Sample 2, condensed, injection 2
NFQNIFPPSATLHLSNIPPSVSEEDLK-H13-U	sp|P26599|PTBP1_HUMAN	220204_LU02_mbikaki_PTBP1_02.c.25383.25383.3	220204_LU02_mbikaki_PTBP1_02.c.25435.25435.3	457	324.036	U	Natural	U Natural	3317.55	3317.54	1106.85	3	-2.9	0.05413	35.61	0	Group FDR	id	Sample 1, condensed, injection 1
GQPIYIQFSNHK-F8-U	sp|P26599|PTBP1_HUMAN	220217_LU02_mbikaki_PTBP1_08.c.11757.11757.2	220217_LU02_mbikaki_PTBP1_08.c.11710.11710.2	130	322.02	U	Natural_-H2	U Natural_-H2	1752.75	1752.75	877.382	2	-1.3	0.08649	35.58	0	Group FDR	id	Sample 4, condensed, injection 2
NFQNIFPPSATLHLSNIPPSVSEEDLK-P7-CU	sp|P26599|PTBP1_HUMAN	220217_LU02_mbikaki_PTBP1_08.c.25664.25664.4	220217_LU02_mbikaki_PTBP1_08.c.25830.25830.4	451	627.062	CU	Natural_-H2	CU Natural_-H2	3620.57	3620.57	906.15	4	-2.1	0.08673	35.58	0	Group FDR	id	Sample 4, condensed, injection 2
NFQNIFPPSATLHLSNIPPSVSEEDLK-L12-C	sp|P26599|PTBP1_HUMAN	220204_LU02_mbikaki_PTBP1_08.c.21581.21581.3	220204_LU02_mbikaki_PTBP1_08.c.21885.21885.3	456	321.036	C	Natural_-H2	C Natural_-H2	3314.55	3314.55	1105.86	3	0.2	0.0233	35.52	0	Group FDR	id	Sample 4, condensed, injection 1
NFQNIFPPSATLHLSNIPPSVSEEDLK-P7-C	sp|P26599|PTBP1_HUMAN	220217_LU02_mbikaki_PTBP1_06.c.23213.23213.3	220217_LU02_mbikaki_PTBP1_06.c.23395.23395.3	451	321.036	C	Natural_-H2	C Natural_-H2	3314.55	3314.55	1105.86	3	-0.7	0.02371	35.5	0	Group FDR	id	Sample 3, condensed, injection 2
ITLSKHQNVQLPR-S4-CU	sp|P26599|PTBP1_HUMAN	220204_LU02_mbikaki_PTBP1_02.c.06099.06099.2	220204_LU02_mbikaki_PTBP1_02.c.06260.06260.2	409	629.077	CU	Natural	CU Natural	2161.96	2161.95	1081.99	2	-0.5	0.05375	35.46	0	Group FDR	id	Sample 1, condensed, injection 1
ITLSKHQNVQLPR-K5-AU	sp|P26599|PTBP1_HUMAN	220217_LU02_mbikaki_PTBP1_06.c.07817.07817.3	220217_LU02_mbikaki_PTBP1_06.c.07658.07658.3	410	653.088	AU	Natural	AU Natural	2185.97	2185.96	729.662	3	-1.6	0.06305	35.45	0	Group FDR	id	Sample 3, condensed, injection 2
ITLSKHQNVQLPR-K5-CCU	sp|P26599|PTBP1_HUMAN	220217_LU02_mbikaki_PTBP1_05.c.07571.07571.3	220217_LU02_mbikaki_PTBP1_05.c.07623.07623.3	410	934.118	CCU	Natural	CCU Natural	2467	2466.99	823.339	3	-1.9	0.06121	35.42	0	Group FDR	id	Sample 3, dispersed, injection 2
NFQNIFPPSATLHLSNIPPSVSEEDLK-L12-C	sp|P26599|PTBP1_HUMAN	220204_LU02_mbikaki_PTBP1_02.c.21947.21947.3	220204_LU02_mbikaki_PTBP1_02.c.21700.21700.3	456	321.036	C	Natural_-H2	C Natural_-H2	3314.55	3314.55	1105.86	3	-1	0.02544	35.41	0	Group FDR	id	Sample 1, condensed, injection 1
NFQNIFPPSATLHLSNIPPSVSEEDLK-P8-C	sp|P26599|PTBP1_HUMAN	220204_LU02_mbikaki_PTBP1_05.c.22209.22209.3	220204_LU02_mbikaki_PTBP1_05.c.22054.22054.3	452	321.036	C	Natural_-H2	C Natural_-H2	3314.55	3314.55	1105.86	3	0.7	0.03258	35.41	0	Group FDR	id	Sample 3, dispersed, injection 1
ITLSKHQNVQLPR-S4-U	sp|P26599|PTBP1_HUMAN	220204_LU02_mbikaki_PTBP1_03.c.04367.04367.3	220204_LU02_mbikaki_PTBP1_03.c.04044.04044.3	409	306.025	U	Natural_-H2O	U Natural_-H2O	1838.9	1838.9	613.975	3	-1.7	0.1351	35.4	0	Group FDR	id	Sample 2, dispersed, injection 1
HQNVQLPR-H1-AACU	sp|P26599|PTBP1_HUMAN	220217_LU02_mbikaki_PTBP1_05.c.07190.07190.3	220217_LU02_mbikaki_PTBP1_05.c.07558.07558.3	411	1225.23	AACU	Natural_-HPO3+H2O	AACU Natural_-HPO3+H2O	2215.76	2215.76	739.594	3	-1.9	0.13787	35.4	0	Group FDR	id	Sample 3, dispersed, injection 2
NFQNIFPPSATLHLSNIPPSVSEEDLK-P8-CU	sp|P26599|PTBP1_HUMAN	220204_LU02_mbikaki_PTBP1_08.c.25873.25873.3	220204_LU02_mbikaki_PTBP1_08.c.25632.25632.3	452	627.062	CU	Natural_-H2	CU Natural_-H2	3620.57	3620.58	1207.87	3	1.2	0.05745	35.38	0	Group FDR	id	Sample 4, condensed, injection 1
NFQNIFPPSATLHLSNIPPSVSEEDLK-L12-C	sp|P26599|PTBP1_HUMAN	220204_LU02_mbikaki_PTBP1_04.c.22709.22709.3	220204_LU02_mbikaki_PTBP1_04.c.22388.22388.3	456	321.036	C	Natural_-H2	C Natural_-H2	3314.55	3314.55	1105.86	3	0.5	0.02832	35.37	0	Group FDR	id	Sample 2, condensed, injection 1
NFQNIFPPSATLHLSNIPPSVSEEDLK-H13-CU	sp|P26599|PTBP1_HUMAN	220217_LU02_mbikaki_PTBP1_03.c.27414.27414.3	220217_LU02_mbikaki_PTBP1_03.c.26841.26841.3	457	627.062	CU	Natural_-H2	CU Natural_-H2	3620.57	3620.57	1207.86	3	-1.1	0.07858	35.37	0	Group FDR	id	Sample 2, dispersed, injection 2
ITLSKHQNVQLPR-S4-CU	sp|P26599|PTBP1_HUMAN	220204_LU02_mbikaki_PTBP1_04.c.03983.03983.3	220204_LU02_mbikaki_PTBP1_04.c.04046.04046.3	409	611.067	CU	Natural_-H2O	CU Natural_-H2O	2143.95	2143.94	715.655	3	-1.9	0.05598	35.35	0	Group FDR	id	Sample 2, condensed, injection 1
LTSLNVKYNNDK-V6-U	sp|P26599|PTBP1_HUMAN	220204_LU02_mbikaki_PTBP1_04.c.05485.05485.2	220204_LU02_mbikaki_PTBP1_04.c.05483.05483.2	265	306.025	U	Natural_-H2O	U Natural_-H2O	1713.76	1713.76	857.887	2	-1.5	0.14807	35.33	0	Group FDR	id	Sample 2, condensed, injection 1
NFQNIFPPSATLHLSNIPPSVSEEDLK-L12-C	sp|P26599|PTBP1_HUMAN	220217_LU02_mbikaki_PTBP1_02.c.22530.22530.3	220217_LU02_mbikaki_PTBP1_02.c.22266.22266.3	456	321.036	C	Natural_-H2	C Natural_-H2	3314.55	3314.54	1105.86	3	-1.6	0.02799	35.31	0	Group FDR	id	Sample 1, condensed, injection 2
HQNVQLPR-H1-AAAU	sp|P26599|PTBP1_HUMAN	220217_LU02_mbikaki_PTBP1_06.c.07137.07137.3	220217_LU02_mbikaki_PTBP1_06.c.07036.07036.3	411	1249.24	AAAU	Natural_-HPO3+H2O	AAAU Natural_-HPO3+H2O	2239.77	2239.77	747.597	3	-2.4	0.20329	35.31	0	Group FDR	id	Sample 3, condensed, injection 2
ITLSKHQNVQLPR-K5-CUU	sp|P26599|PTBP1_HUMAN	220204_LU02_mbikaki_PTBP1_04.c.08611.08611.3	220204_LU02_mbikaki_PTBP1_04.c.08802.08802.3	410	935.102	CUU	Natural	CUU Natural	2467.98	2467.98	823.668	3	-0.6	0.11837	35.25	0	Group FDR	id	Sample 2, condensed, injection 1
NFQNIFPPSATLHLSNIPPSVSEEDLK-L12-C	sp|P26599|PTBP1_HUMAN	220217_LU02_mbikaki_PTBP1_05.c.23052.23052.3	220217_LU02_mbikaki_PTBP1_05.c.23417.23417.3	456	321.036	C	Natural_-H2	C Natural_-H2	3314.55	3314.55	1105.86	3	-0.5	0.03494	35.23	0	Group FDR	id	Sample 3, dispersed, injection 2
NFQNIFPPSATLHLSNIPPSVSEEDLK-L12-C	sp|P26599|PTBP1_HUMAN	220204_LU02_mbikaki_PTBP1_06.c.22199.22199.3	220204_LU02_mbikaki_PTBP1_06.c.21999.21999.3	456	321.036	C	Natural_-H2	C Natural_-H2	3314.55	3314.55	1105.86	3	0.7	0.0254	35.21	0	Group FDR	id	Sample 3, condensed, injection 1
NFQNIFPPSATLHLSNIPPSVSEEDLK-H13-CU	sp|P26599|PTBP1_HUMAN	220204_LU02_mbikaki_PTBP1_05.c.26419.26419.3	220204_LU02_mbikaki_PTBP1_05.c.26133.26133.3	457	627.062	CU	Natural_-H2	CU Natural_-H2	3620.57	3620.58	1207.87	3	0.1	0.05907	35.17	0	Group FDR	id	Sample 3, dispersed, injection 1
ITLSKHQNVQLPR-K5-ACU	sp|P26599|PTBP1_HUMAN	220217_LU02_mbikaki_PTBP1_04.c.05972.05972.3	220217_LU02_mbikaki_PTBP1_04.c.05963.05963.3	410	958.13	ACU	Natural	ACU Natural	2491.01	2491	831.342	3	-2.2	0.07216	35.16	0	Group FDR	id	Sample 2, condensed, injection 2
GQPIYIQFSNHK-S9-U	sp|P26599|PTBP1_HUMAN	220217_LU02_mbikaki_PTBP1_04.c.10067.10067.2	220217_LU02_mbikaki_PTBP1_04.c.09507.09507.2	131	324.036	U	Natural	U Natural	1754.77	1754.76	878.39	2	-0.9	0.20493	35.16	0	Group FDR	id	Sample 2, condensed, injection 2
HQNVQLPR-H1-CU	sp|P26599|PTBP1_HUMAN	220217_LU02_mbikaki_PTBP1_04.c.06983.06983.2	220217_LU02_mbikaki_PTBP1_04.c.07026.07026.2	411	611.067	CU	Natural_-H2O	CU Natural_-H2O	1601.6	1601.6	801.807	2	-2.4	0.15375	35.13	0	Group FDR	id	Sample 2, condensed, injection 2
NFQNIFPPSATLHLSNIPPSVSEEDLK-L12-C	sp|P26599|PTBP1_HUMAN	220204_LU02_mbikaki_PTBP1_04.c.20980.20980.3	220204_LU02_mbikaki_PTBP1_04.c.21170.21170.3	456	321.036	C	Natural_-H2	C Natural_-H2	3314.55	3314.55	1105.86	3	-0.7	0.02627	35.12	0	Group FDR	id	Sample 2, condensed, injection 1
NFQNIFPPSATLHLSNIPPSVSEEDLK-L12-C	sp|P26599|PTBP1_HUMAN	220217_LU02_mbikaki_PTBP1_04.c.23003.23003.3	220217_LU02_mbikaki_PTBP1_04.c.23375.23375.3	456	321.036	C	Natural_-H2	C Natural_-H2	3314.55	3314.54	1105.86	3	-1.8	0.02597	35.12	0	Group FDR	id	Sample 2, condensed, injection 2
ITLSKHQNVQLPR-K5-AACU	sp|P26599|PTBP1_HUMAN	220217_LU02_mbikaki_PTBP1_04.c.05955.05955.4	220217_LU02_mbikaki_PTBP1_04.c.05538.05538.4	410	1225.23	AACU	Natural_-HPO3+H2O	AACU Natural_-HPO3+H2O	2758.11	2758.1	690.533	4	-1.8	0.08248	35.02	0	Group FDR	id	Sample 2, condensed, injection 2
MALIQMGSVEEAVQALIDLHNHDLGENHHLRVSFSK-D18-CU	sp|P26599|PTBP1_HUMAN	220217_LU02_mbikaki_PTBP1_08.c.24358.24358.5	220217_LU02_mbikaki_PTBP1_08.c.24300.24300.5	510	629.077	CU	Natural	CU Natural	4667.1	4667.09	934.427	5	-0.9	0.04304	35.02	0	Group FDR	id	Sample 4, condensed, injection 2
NFQNIFPPSATLHLSNIPPSVSEEDLK-H13-C	sp|P26599|PTBP1_HUMAN	220217_LU02_mbikaki_PTBP1_08.c.22828.22828.3	220217_LU02_mbikaki_PTBP1_08.c.22309.22309.3	457	321.036	C	Natural_-H2	C Natural_-H2	3314.55	3314.54	1105.86	3	-1.7	0.02415	35	0	Group FDR	id	Sample 4, condensed, injection 2
NFQNIFPPSATLHLSNIPPSVSEEDLK-L12-C	sp|P26599|PTBP1_HUMAN	220204_LU02_mbikaki_PTBP1_02.c.21685.21685.3	220204_LU02_mbikaki_PTBP1_02.c.21968.21968.3	456	321.036	C	Natural_-H2	C Natural_-H2	3314.55	3314.55	1105.86	3	-0.6	0.02485	34.94	0	Group FDR	id	Sample 1, condensed, injection 1
ILFNKK-N4-U	sp|P26599|PTBP1_HUMAN	220204_LU02_mbikaki_PTBP1_04.c.05110.05110.2	220204_LU02_mbikaki_PTBP1_04.c.05091.05091.2	372	306.025	U	Natural_-H2O	U Natural_-H2O	1067.51	1067.5	534.76	2	-1.8	0.2222	34.94	0	Group FDR	id	Sample 2, condensed, injection 1
ILFNKK-I1-AU	sp|P26599|PTBP1_HUMAN	220217_LU02_mbikaki_PTBP1_07.c.02816.02816.3	220217_LU02_mbikaki_PTBP1_07.c.02854.02854.3	369	653.088	AU	Natural	AU Natural	1414.57	1414.57	472.53	3	-1.6	0.19415	34.89	0	Group FDR	id	Sample 4, dispersed, injection 2
NFQNIFPPSATLHLSNIPPSVSEEDLK-L14-CU	sp|P26599|PTBP1_HUMAN	220204_LU02_mbikaki_PTBP1_01.c.25195.25195.3	220204_LU02_mbikaki_PTBP1_01.c.24986.24986.3	458	627.062	CU	Natural_-H2	CU Natural_-H2	3620.57	3620.58	1207.87	3	0.6	0.06423	34.88	0	Group FDR	id	Sample 1, dispersed, injection 1
NFQNIFPPSATLHLSNIPPSVSEEDLK-P8-C	sp|P26599|PTBP1_HUMAN	220204_LU02_mbikaki_PTBP1_04.c.20701.20701.3	220204_LU02_mbikaki_PTBP1_04.c.20624.20624.3	452	321.036	C	Natural_-H2	C Natural_-H2	3314.55	3314.55	1105.86	3	0	0.02298	34.88	0	Group FDR	id	Sample 2, condensed, injection 1
HQNVQLPREGQEDQGLTK-R8-U	sp|P26599|PTBP1_HUMAN	220217_LU02_mbikaki_PTBP1_01.c.06637.06637.3	220217_LU02_mbikaki_PTBP1_01.c.06626.06626.3	418	324.036	U	Natural	U Natural	2400.07	2400.07	801.03	3	-1.4	0.1633	34.88	0	Group FDR	id	Sample 1, dispersed, injection 2
HQNVQLPR-H1-U	sp|P26599|PTBP1_HUMAN	220217_LU02_mbikaki_PTBP1_03.c.03285.03285.2	220217_LU02_mbikaki_PTBP1_03.c.03288.03288.2	411	324.036	U	Natural	U Natural	1314.57	1314.57	658.292	2	-2.4	0.15224	34.88	0	Group FDR	id	Sample 2, dispersed, injection 2
ITLSKHQNVQLPR-K5-AU	sp|P26599|PTBP1_HUMAN	220217_LU02_mbikaki_PTBP1_08.c.07194.07194.3	220217_LU02_mbikaki_PTBP1_08.c.07044.07044.3	410	653.088	AU	Natural	AU Natural	2185.97	2185.96	729.662	3	-2.3	0.06868	34.88	0	Group FDR	id	Sample 4, condensed, injection 2
NFQNIFPPSATLHLSNIPPSVSEEDLK-L12-C	sp|P26599|PTBP1_HUMAN	220217_LU02_mbikaki_PTBP1_03.c.21864.21864.3	220217_LU02_mbikaki_PTBP1_03.c.21824.21824.3	456	321.036	C	Natural_-H2	C Natural_-H2	3314.55	3314.55	1105.86	3	-0.4	0.02383	34.86	0	Group FDR	id	Sample 2, dispersed, injection 2
NFQNIFPPSATLHLSNIPPSVSEEDLK-L12-C	sp|P26599|PTBP1_HUMAN	220204_LU02_mbikaki_PTBP1_08.c.21856.21856.3	220204_LU02_mbikaki_PTBP1_08.c.22179.22179.3	456	321.036	C	Natural_-H2	C Natural_-H2	3314.55	3314.55	1105.86	3	0.1	0.03646	34.85	0	Group FDR	id	Sample 4, condensed, injection 1
NFQNIFPPSATLHLSNIPPSVSEEDLK-P7-C	sp|P26599|PTBP1_HUMAN	220217_LU02_mbikaki_PTBP1_04.c.23317.23317.3	220217_LU02_mbikaki_PTBP1_04.c.23053.23053.3	451	321.036	C	Natural_-H2	C Natural_-H2	3314.55	3314.54	1105.86	3	-1.7	0.02448	34.83	0	Group FDR	id	Sample 2, condensed, injection 2
ITLSKHQNVQLPR-S4-AAU	sp|P26599|PTBP1_HUMAN	220204_LU02_mbikaki_PTBP1_05.c.06572.06572.3	220204_LU02_mbikaki_PTBP1_05.c.07148.07148.3	409	884.164	AAU	Natural_-H3PO4	AAU Natural_-H3PO4	2417.04	2417.04	806.688	3	-1.2	0.0459	34.81	0	Group FDR	id	Sample 3, dispersed, injection 1
NFQNIFPPSATLHLSNIPPSVSEEDLK-L12-C	sp|P26599|PTBP1_HUMAN	220204_LU02_mbikaki_PTBP1_04.c.21267.21267.3	220204_LU02_mbikaki_PTBP1_04.c.21654.21654.3	456	321.036	C	Natural_-H2	C Natural_-H2	3314.55	3314.55	1105.86	3	-0.7	0.02424	34.75	0	Group FDR	id	Sample 2, condensed, injection 1
EGQEDQGLTKDYGNSPLHR-L8-U	sp|P26599|PTBP1_HUMAN	220217_LU02_mbikaki_PTBP1_04.c.06877.06877.3	220217_LU02_mbikaki_PTBP1_04.c.06921.06921.3	426	306.025	U	Natural_-H2O	U Natural_-H2O	2449.02	2449.02	817.346	3	-1	0.07781	34.75	0	Group FDR	id	Sample 2, condensed, injection 2
GQPIYIQFSNHK-F8-U	sp|P26599|PTBP1_HUMAN	220204_LU02_mbikaki_PTBP1_03.c.09882.09882.2	220204_LU02_mbikaki_PTBP1_03.c.10281.10281.2	130	322.02	U	Natural_-H2	U Natural_-H2	1752.75	1752.75	877.382	2	-1.6	0.12712	34.68	0	Group FDR	id	Sample 2, dispersed, injection 1
NFQNIFPPSATLHLSNIPPSVSEEDLK-P7-C	sp|P26599|PTBP1_HUMAN	220204_LU02_mbikaki_PTBP1_05.c.22530.22530.3	220204_LU02_mbikaki_PTBP1_05.c.22356.22356.3	451	321.036	C	Natural_-H2	C Natural_-H2	3314.55	3314.55	1105.86	3	-0.6	0.02577	34.67	0	Group FDR	id	Sample 3, dispersed, injection 1
NFQNIFPPSATLHLSNIPPSVSEEDLK-P7-C	sp|P26599|PTBP1_HUMAN	220204_LU02_mbikaki_PTBP1_02.c.22490.22490.3	220204_LU02_mbikaki_PTBP1_02.c.22271.22271.3	451	321.036	C	Natural_-H2	C Natural_-H2	3314.55	3314.55	1105.86	3	1.2	0.02819	34.65	0	Group FDR	id	Sample 1, condensed, injection 1
NFQNIFPPSATLHLSNIPPSVSEEDLK-H13-C	sp|P26599|PTBP1_HUMAN	220217_LU02_mbikaki_PTBP1_06.c.23527.23527.3	220217_LU02_mbikaki_PTBP1_06.c.23101.23101.3	457	321.036	C	Natural_-H2	C Natural_-H2	3314.55	3314.54	1105.86	3	-1.5	0.02467	34.64	0	Group FDR	id	Sample 3, condensed, injection 2
LTSLNVKYNNDK-K7-U	sp|P26599|PTBP1_HUMAN	220204_LU02_mbikaki_PTBP1_04.c.05500.05500.3	220204_LU02_mbikaki_PTBP1_04.c.05537.05537.3	266	306.025	U	Natural_-H2O	U Natural_-H2O	1713.76	1713.76	572.261	3	-1.5	0.11044	34.61	0	Group FDR	id	Sample 2, condensed, injection 1
ILFNKK-N4-U	sp|P26599|PTBP1_HUMAN	220217_LU02_mbikaki_PTBP1_04.c.05500.05500.2	220217_LU02_mbikaki_PTBP1_04.c.06002.06002.2	372	306.025	U	Natural_-H2O	U Natural_-H2O	1067.51	1067.5	534.76	2	-1.6	0.26612	34.6	0	Group FDR	id	Sample 2, condensed, injection 2
ITLSKHQNVQLPR-I1-AU	sp|P26599|PTBP1_HUMAN	220204_LU02_mbikaki_PTBP1_07.c.07692.07692.3	220204_LU02_mbikaki_PTBP1_07.c.07606.07606.3	406	653.088	AU	Natural	AU Natural	2185.97	2185.97	729.663	3	-0.9	0.068	34.58	0	Group FDR	id	Sample 4, dispersed, injection 1
ITLSKHQNVQLPR-K5-AU	sp|P26599|PTBP1_HUMAN	220204_LU02_mbikaki_PTBP1_02.c.06718.06718.3	220204_LU02_mbikaki_PTBP1_02.c.06854.06854.3	410	653.088	AU	Natural	AU Natural	2185.97	2185.97	729.663	3	-0.3	0.05575	34.56	0	Group FDR	id	Sample 1, condensed, injection 1
NFQNIFPPSATLHLSNIPPSVSEEDLK-L14-C	sp|P26599|PTBP1_HUMAN	220217_LU02_mbikaki_PTBP1_06.c.22940.22940.3	220217_LU02_mbikaki_PTBP1_06.c.22734.22734.3	458	321.036	C	Natural_-H2	C Natural_-H2	3314.55	3314.54	1105.85	3	-3	0.02375	34.53	0	Group FDR	id	Sample 3, condensed, injection 2
NFQNIFPPSATLHLSNIPPSVSEEDLK-L14-C	sp|P26599|PTBP1_HUMAN	220204_LU02_mbikaki_PTBP1_05.c.22824.22824.3	220204_LU02_mbikaki_PTBP1_05.c.23005.23005.3	458	321.036	C	Natural_-H2	C Natural_-H2	3314.55	3314.55	1105.86	3	-0.4	0.02689	34.51	0	Group FDR	id	Sample 3, dispersed, injection 1
ITLSKHQNVQLPR-K5-AAU	sp|P26599|PTBP1_HUMAN	220204_LU02_mbikaki_PTBP1_04.c.04262.04262.3	220204_LU02_mbikaki_PTBP1_04.c.04296.04296.3	410	902.175	AAU	Natural_-HPO3	AAU Natural_-HPO3	2435.05	2435.05	812.691	3	-1.7	0.08388	34.5	0	Group FDR	id	Sample 2, condensed, injection 1
NFQNIFPPSATLHLSNIPPSVSEEDLK-H13-U	sp|P26599|PTBP1_HUMAN	220204_LU02_mbikaki_PTBP1_08.c.25803.25803.3	220204_LU02_mbikaki_PTBP1_08.c.25599.25599.3	457	322.02	U	Natural_-H2	U Natural_-H2	3315.53	3315.53	1106.18	3	-1.7	0.06492	34.49	0	Group FDR	id	Sample 4, condensed, injection 1
MALIQMGSVEEAVQALIDLHNHDLGENHHLRVSFSK-K36-CU	sp|P26599|PTBP1_HUMAN	220217_LU02_mbikaki_PTBP1_01.c.25137.25137.5	220217_LU02_mbikaki_PTBP1_01.c.25215.25215.5	528	629.077	CU	Natural	CU Natural	4667.1	4667.09	934.426	5	-1.4	0.03141	34.42	0	Group FDR	id	Sample 1, dispersed, injection 2
NFQNIFPPSATLHLSNIPPSVSEEDLK-P8-C	sp|P26599|PTBP1_HUMAN	220204_LU02_mbikaki_PTBP1_02.c.21444.21444.3	220204_LU02_mbikaki_PTBP1_02.c.21418.21418.3	452	321.036	C	Natural_-H2	C Natural_-H2	3314.55	3314.55	1105.86	3	0	0.02562	34.35	0	Group FDR	id	Sample 1, condensed, injection 1
NFQNIFPPSATLHLSNIPPSVSEEDLK-H13-CU	sp|P26599|PTBP1_HUMAN	220217_LU02_mbikaki_PTBP1_07.c.25489.25489.3	220217_LU02_mbikaki_PTBP1_07.c.25811.25811.3	457	627.062	CU	Natural_-H2	CU Natural_-H2	3620.57	3620.57	1207.87	3	-0.1	0.06945	34.35	0	Group FDR	id	Sample 4, dispersed, injection 2
GSDELFSTCVTNGPFIMSSNSASAANGNDSK-T8-U	sp|P26599|PTBP1_HUMAN	220204_LU02_mbikaki_PTBP1_04.c.19732.19732.3	220204_LU02_mbikaki_PTBP1_04.c.20009.20009.3	22	304.01	U	Natural_-H4O	U Natural_-H4O	3468.38	3468.37	1157.13	3	-2	0.03662	34.33	0	Group FDR	id	Sample 2, condensed, injection 1
ITLSKHQNVQLPR-K5-CU	sp|P26599|PTBP1_HUMAN	220204_LU02_mbikaki_PTBP1_05.c.07629.07629.3	220204_LU02_mbikaki_PTBP1_05.c.07355.07355.3	410	629.077	CU	Natural	CU Natural	2161.96	2161.96	721.66	3	-0.2	0.04733	34.33	0	Group FDR	id	Sample 3, dispersed, injection 1
NFQNIFPPSATLHLSNIPPSVSEEDLK-L12-C	sp|P26599|PTBP1_HUMAN	220204_LU02_mbikaki_PTBP1_08.c.22738.22738.3	220204_LU02_mbikaki_PTBP1_08.c.22479.22479.3	456	321.036	C	Natural_-H2	C Natural_-H2	3314.55	3314.55	1105.86	3	0.2	0.02705	34.33	0	Group FDR	id	Sample 4, condensed, injection 1
HQNVQLPR-Q2-AACU	sp|P26599|PTBP1_HUMAN	220217_LU02_mbikaki_PTBP1_07.c.07002.07002.3	220217_LU02_mbikaki_PTBP1_07.c.07311.07311.3	412	1225.23	AACU	Natural_-HPO3+H2O	AACU Natural_-HPO3+H2O	2215.76	2215.76	739.594	3	-1.2	0.19341	34.33	0	Group FDR	id	Sample 4, dispersed, injection 2
NFQNIFPPSATLHLSNIPPSVSEEDLK-L12-C	sp|P26599|PTBP1_HUMAN	220217_LU02_mbikaki_PTBP1_08.c.22541.22541.3	220217_LU02_mbikaki_PTBP1_08.c.22610.22610.3	456	321.036	C	Natural_-H2	C Natural_-H2	3314.55	3314.54	1105.86	3	-1.8	0.02667	34.33	0	Group FDR	id	Sample 4, condensed, injection 2
NFQNIFPPSATLHLSNIPPSVSEEDLK-L12-C	sp|P26599|PTBP1_HUMAN	220217_LU02_mbikaki_PTBP1_05.c.23949.23949.3	220217_LU02_mbikaki_PTBP1_05.c.23726.23726.3	456	321.036	C	Natural_-H2	C Natural_-H2	3314.55	3314.55	1105.86	3	0.1	0.02609	34.28	0	Group FDR	id	Sample 3, dispersed, injection 2
NFQNIFPPSATLHLSNIPPSVSEEDLK-H13-C	sp|P26599|PTBP1_HUMAN	220204_LU02_mbikaki_PTBP1_06.c.21679.21679.3	220204_LU02_mbikaki_PTBP1_06.c.21671.21671.3	457	321.036	C	Natural_-H2	C Natural_-H2	3314.55	3314.55	1105.86	3	0.3	0.03376	34.27	0	Group FDR	id	Sample 3, condensed, injection 1
NFQNIFPPSATLHLSNIPPSVSEEDLK-H13-C	sp|P26599|PTBP1_HUMAN	220204_LU02_mbikaki_PTBP1_03.c.21070.21070.3	220204_LU02_mbikaki_PTBP1_03.c.21175.21175.3	457	321.036	C	Natural_-H2	C Natural_-H2	3314.55	3314.55	1105.86	3	0.5	0.02073	34.24	0	Group FDR	id	Sample 2, dispersed, injection 1
NFQNIFPPSATLHLSNIPPSVSEEDLK-L12-C	sp|P26599|PTBP1_HUMAN	220217_LU02_mbikaki_PTBP1_02.c.23114.23114.3	220217_LU02_mbikaki_PTBP1_02.c.22852.22852.3	456	321.036	C	Natural_-H2	C Natural_-H2	3314.55	3314.54	1105.86	3	-1.6	0.0287	34.22	0	Group FDR	id	Sample 1, condensed, injection 2
NFQNIFPPSATLHLSNIPPSVSEEDLK-P8-C	sp|P26599|PTBP1_HUMAN	220204_LU02_mbikaki_PTBP1_06.c.21935.21935.3	220204_LU02_mbikaki_PTBP1_06.c.22269.22269.3	452	321.036	C	Natural_-H2	C Natural_-H2	3314.55	3314.55	1105.86	3	0.3	0.02723	34.2	0	Group FDR	id	Sample 3, condensed, injection 1
ITLSKHQNVQLPR-K5-AAU	sp|P26599|PTBP1_HUMAN	220204_LU02_mbikaki_PTBP1_01.c.06726.06726.3	220204_LU02_mbikaki_PTBP1_01.c.07043.07043.3	410	902.175	AAU	Natural_-HPO3	AAU Natural_-HPO3	2435.05	2435.05	812.691	3	-1	0.07054	34.18	0	Group FDR	id	Sample 1, dispersed, injection 1
ITLSKHQNVQLPR-S4-CU	sp|P26599|PTBP1_HUMAN	220204_LU02_mbikaki_PTBP1_08.c.06484.06484.2	220204_LU02_mbikaki_PTBP1_08.c.06530.06530.2	409	629.077	CU	Natural	CU Natural	2161.96	2161.95	1081.98	2	-2.5	0.08638	34.18	0	Group FDR	id	Sample 4, condensed, injection 1
NFQNIFPPSATLHLSNIPPSVSEEDLK-H13-U	sp|P26599|PTBP1_HUMAN	220204_LU02_mbikaki_PTBP1_01.c.25623.25623.3	220204_LU02_mbikaki_PTBP1_01.c.25595.25595.3	457	322.02	U	Natural_-H2	U Natural_-H2	3315.53	3315.53	1106.18	3	-0.8	0.07381	34.15	0	Group FDR	id	Sample 1, dispersed, injection 1
ITLSKHQNVQLPR-K5-CCU	sp|P26599|PTBP1_HUMAN	220217_LU02_mbikaki_PTBP1_04.c.06106.06106.3	220217_LU02_mbikaki_PTBP1_04.c.06003.06003.3	410	934.118	CCU	Natural	CCU Natural	2467	2466.99	823.339	3	-1.1	0.08612	34.07	0	Group FDR	id	Sample 2, condensed, injection 2

## Sheet: FUS+U1-SL34 (Fig. 3)
Id	Protein	Light_spectrum	Heavy_spectrum	AbsPos1	RNA_Mr	RNA_composition	Neutral_Loss	Isobaric_RNA_Composition	Mr_Calculated	Mr_measured	Mz	z	Error_rel_ppm	TIC	ld-score	FDR_score	FDR_type	FDR_level	Annotation
AAIDWFDGK-W5-U	sp|P26599|FUS	210509_LU02_aleitner_FusLLPS_05.c.12881.12881.2	210509_LU02_aleitner_FusLLPS_05.c.13194.13194.2	353	324.036	U	Natural	U Natural	1345.52	1345.52	673.769	2	-0.5	0.33415	55.24	0	Group FDR	id	Condensed, injection 2
AAIDWFDGK-W5-U	sp|P26599|FUS	210509_LU02_aleitner_FusLLPS_04.c.12969.12969.2	210509_LU02_aleitner_FusLLPS_04.c.13308.13308.2	353	324.036	U	Natural	U Natural	1345.52	1345.52	673.77	2	1.2	0.31307	54.94	0	Group FDR	id	Condensed, injection 1
TGQPMINLYTDR-Y9-U	sp|P26599|FUS	210509_LU02_aleitner_FusLLPS_04.c.16065.16065.2	210509_LU02_aleitner_FusLLPS_04.c.16097.16097.2	325	324.036	U	Natural	U Natural	1731.72	1731.72	866.867	2	0.8	0.27774	52.42	0	Group FDR	id	Condensed, injection 1
HDSEQDNSDNNTIFVQGLGENVTIESVADYFK-F14-U	sp|P26599|FUS	210509_LU02_aleitner_FusLLPS_02.c.28516.28516.3	210509_LU02_aleitner_FusLLPS_02.c.28446.28446.3	288	324.036	U	Natural	U Natural	3908.65	3908.66	1303.9	3	2.6	0.08935	52.12	0	Group FDR	id	Dispersed, injection 2
TGQPMINLYTDR-M5-U	sp|P26599|FUS	210509_LU02_aleitner_FusLLPS_02.c.15683.15683.2	210509_LU02_aleitner_FusLLPS_02.c.15743.15743.2	321	324.036	U	Natural	U Natural	1731.72	1731.72	866.866	2	-1.1	0.21137	51.58	0	Group FDR	id	Dispersed, injection 2
APKPDGPGGGPGGSHMGGNYGDDR-G17-U	sp|P26599|FUS	210509_LU02_aleitner_FusLLPS_02.c.02853.02853.4	210509_LU02_aleitner_FusLLPS_02.c.02856.02856.4	465	324.036	U	Natural	U Natural	2576	2576	645.009	4	0.2	0.09994	51.04	0	Group FDR	id	Dispersed, injection 2
HDSEQDNSDNNTIFVQGLGENVTIESVADYFK-F14-U	sp|P26599|FUS	210509_LU02_aleitner_FusLLPS_01.c.28436.28436.3	210509_LU02_aleitner_FusLLPS_01.c.28714.28714.3	288	324.036	U	Natural	U Natural	3908.65	3908.65	1303.89	3	-1.3	0.07634	51.01	0	Group FDR	id	Dispersed, injection 1
APKPDGPGGGPGGSHMGGNYGDDR-H15-U	sp|P26599|FUS	210509_LU02_aleitner_FusLLPS_01.c.04085.04085.4	210509_LU02_aleitner_FusLLPS_01.c.03678.03678.4	463	324.036	U	Natural	U Natural	2576	2576.01	645.009	4	1.3	0.11907	48.89	0	Group FDR	id	Dispersed, injection 1
TGQPMINLYTDR-M5-U	sp|P26599|FUS	210509_LU02_aleitner_FusLLPS_02.c.14574.14574.2	210509_LU02_aleitner_FusLLPS_02.c.14509.14509.2	321	324.036	U	Natural	U Natural	1731.72	1731.72	866.867	2	0.6	0.25179	48.62	0	Group FDR	id	Dispersed, injection 2
TGQPMINLYTDR-Y9-U	sp|P26599|FUS	210509_LU02_aleitner_FusLLPS_05.c.15928.15928.2	210509_LU02_aleitner_FusLLPS_05.c.15848.15848.2	325	324.036	U	Natural	U Natural	1731.72	1731.72	866.867	2	0.2	0.29085	48.57	0	Group FDR	id	Condensed, injection 2
TGQPMINLYTDR-Y9-U	sp|P26599|FUS	210509_LU02_aleitner_FusLLPS_04.c.15438.15438.2	210509_LU02_aleitner_FusLLPS_04.c.15764.15764.2	325	324.036	U	Natural	U Natural	1731.72	1731.72	866.866	2	-0.4	0.28655	48.49	0	Group FDR	id	Condensed, injection 1
TGQPMINLYTDR-Y9-U	sp|P26599|FUS	210509_LU02_aleitner_FusLLPS_02.c.16003.16003.2	210509_LU02_aleitner_FusLLPS_02.c.16554.16554.2	325	324.036	U	Natural	U Natural	1731.72	1731.72	866.868	2	1.1	0.27513	48.06	0	Group FDR	id	Dispersed, injection 2
TGQPMINLYTDR-M5-AU	sp|P26599|FUS	210509_LU02_aleitner_FusLLPS_02.c.18105.18105.2	210509_LU02_aleitner_FusLLPS_02.c.18034.18034.2	321	653.088	AU	Natural	AU Natural	2060.77	2060.77	1031.39	2	-0.1	0.28006	47.79	0	Group FDR	id	Dispersed, injection 2
TGQPMINLYTDR-Y9-U	sp|P26599|FUS	210509_LU02_aleitner_FusLLPS_01.c.16481.16481.2	210509_LU02_aleitner_FusLLPS_01.c.15949.15949.2	325	324.036	U	Natural	U Natural	1731.72	1731.72	866.867	2	0.8	0.29143	47.76	0	Group FDR	id	Dispersed, injection 1
APKPDGPGGGPGGSHXGGNYGDDR-G13-U	sp|P26599|FUS	210509_LU02_aleitner_FusLLPS_02.c.02560.02560.4	210509_LU02_aleitner_FusLLPS_02.c.02622.02622.4	461	322.02	U	Natural_-H2	U Natural_-H2	2589.98	2589.98	648.504	4	0.9	0.09821	47.55	0	Group FDR	id	Dispersed, injection 2
TGQPMINLYTDR-M5-U	sp|P26599|FUS	210509_LU02_aleitner_FusLLPS_01.c.15158.15158.3	210509_LU02_aleitner_FusLLPS_01.c.15148.15148.3	321	324.036	U	Natural	U Natural	1731.72	1731.72	578.248	3	1.2	0.20416	47.53	0	Group FDR	id	Dispersed, injection 1
APKPDGPGGGPGGSHMGGNYGDDR-Y20-U	sp|P26599|FUS	210509_LU02_aleitner_FusLLPS_01.c.02910.02910.4	210509_LU02_aleitner_FusLLPS_01.c.03030.03030.4	468	324.036	U	Natural	U Natural	2576	2576.01	645.009	4	1.6	0.09425	47.39	0	Group FDR	id	Dispersed, injection 1
TGQPMINLYTDR-M5-U	sp|P26599|FUS	210509_LU02_aleitner_FusLLPS_01.c.15083.15083.2	210509_LU02_aleitner_FusLLPS_01.c.15595.15595.2	321	324.036	U	Natural	U Natural	1731.72	1731.72	866.867	2	0.3	0.21137	47.3	0	Group FDR	id	Dispersed, injection 1
TGQPMINLYTDR-Y9-U	sp|P26599|FUS	210509_LU02_aleitner_FusLLPS_02.c.16331.16331.2	210509_LU02_aleitner_FusLLPS_02.c.16912.16912.2	325	324.036	U	Natural	U Natural	1731.72	1731.72	866.867	2	0.7	0.28618	47.21	0	Group FDR	id	Dispersed, injection 2
APKPDGPGGGPGGSHXGGNYGDDR-Y20-U	sp|P26599|FUS	210509_LU02_aleitner_FusLLPS_01.c.02578.02578.4	210509_LU02_aleitner_FusLLPS_01.c.02579.02579.4	468	322.02	U	Natural_-H2	U Natural_-H2	2589.98	2589.98	648.504	4	0.6	0.08632	47.02	0	Group FDR	id	Dispersed, injection 1
TGQPMINLYTDR-M5-U	sp|P26599|FUS	210509_LU02_aleitner_FusLLPS_04.c.14490.14490.3	210509_LU02_aleitner_FusLLPS_04.c.14501.14501.3	321	324.036	U	Natural	U Natural	1731.72	1731.72	578.247	3	0	0.24283	46.97	0	Group FDR	id	Condensed, injection 1
APKPDGPGGGPGGSHMGGNYGDDR-Y20-U	sp|P26599|FUS	210509_LU02_aleitner_FusLLPS_01.c.03792.03792.4	210509_LU02_aleitner_FusLLPS_01.c.04029.04029.4	468	324.036	U	Natural	U Natural	2576	2576	645.009	4	0.4	0.12459	46.89	0	Group FDR	id	Dispersed, injection 1
TGQPMINLYTDR-M5-UU	sp|P26599|FUS	210509_LU02_aleitner_FusLLPS_01.c.20494.20494.2	210509_LU02_aleitner_FusLLPS_01.c.20874.20874.2	321	630.061	UU	Natural	UU Natural	2037.74	2037.74	1019.88	2	0.7	0.25944	46.75	0	Group FDR	id	Dispersed, injection 1
TGQPMINLYTDR-Y9-U	sp|P26599|FUS	210509_LU02_aleitner_FusLLPS_04.c.13283.13283.2	210509_LU02_aleitner_FusLLPS_04.c.13461.13461.2	325	324.036	U	Natural	U Natural	1731.72	1731.72	866.866	2	-0.2	0.27853	46.47	0	Group FDR	id	Condensed, injection 1
TGQPMINLYTDR-Y9-U	sp|P26599|FUS	210509_LU02_aleitner_FusLLPS_01.c.13650.13650.2	210509_LU02_aleitner_FusLLPS_01.c.13990.13990.2	325	324.036	U	Natural	U Natural	1731.72	1731.72	866.867	2	0	0.2164	46.33	0	Group FDR	id	Dispersed, injection 1
LKGEATVSFDDPPSAK-T6-U	sp|P26599|FUS	210509_LU02_aleitner_FusLLPS_01.c.11881.11881.3	210509_LU02_aleitner_FusLLPS_01.c.11458.11458.3	338	306.025	U	Natural_-H2O	U Natural_-H2O	1966.86	1966.85	656.626	3	-1.2	0.16038	46.22	0	Group FDR	id	Dispersed, injection 1
APKPDGPGGGPGGSHMGGNYGDDR-Y20-U	sp|P26599|FUS	210509_LU02_aleitner_FusLLPS_04.c.02617.02617.4	210509_LU02_aleitner_FusLLPS_04.c.02668.02668.4	468	324.036	U	Natural	U Natural	2576	2576	645.008	4	-1.2	0.1273	46.12	0	Group FDR	id	Condensed, injection 1
TGQPMINLYTDR-M5-U	sp|P26599|FUS	210509_LU02_aleitner_FusLLPS_04.c.14388.14388.2	210509_LU02_aleitner_FusLLPS_04.c.14848.14848.2	321	324.036	U	Natural	U Natural	1731.72	1731.72	866.866	2	-0.1	0.20868	45.82	0	Group FDR	id	Condensed, injection 1
TGQPMINLYTDR-Y9-U	sp|P26599|FUS	210509_LU02_aleitner_FusLLPS_05.c.13272.13272.2	210509_LU02_aleitner_FusLLPS_05.c.13203.13203.2	325	324.036	U	Natural	U Natural	1731.72	1731.72	866.866	2	-0.2	0.25896	45.7	0	Group FDR	id	Condensed, injection 2
TGQPMINLYTDR-M5-AU	sp|P26599|FUS	210509_LU02_aleitner_FusLLPS_01.c.17237.17237.3	210509_LU02_aleitner_FusLLPS_01.c.17061.17061.3	321	653.088	AU	Natural	AU Natural	2060.77	2060.77	687.932	3	0.5	0.2421	45.62	0	Group FDR	id	Dispersed, injection 1
TGQPMINLYTDR-Y9-U	sp|P26599|FUS	210509_LU02_aleitner_FusLLPS_01.c.16803.16803.2	210509_LU02_aleitner_FusLLPS_01.c.16830.16830.2	325	324.036	U	Natural	U Natural	1731.72	1731.72	866.867	2	0.8	0.27623	45.42	0	Group FDR	id	Dispersed, injection 1
APKPDGPGGGPGGSHXGGNYGDDR-G13-U	sp|P26599|FUS	210509_LU02_aleitner_FusLLPS_02.c.01035.01035.4	210509_LU02_aleitner_FusLLPS_02.c.01161.01161.4	461	324.036	U	Natural	U Natural	2592	2591.99	649.006	4	-1	0.10647	45.38	0	Group FDR	id	Dispersed, injection 2
TGQPMINLYTDR-M5-AU	sp|P26599|FUS	210509_LU02_aleitner_FusLLPS_05.c.16640.16640.3	210509_LU02_aleitner_FusLLPS_05.c.16177.16177.3	321	653.088	AU	Natural	AU Natural	2060.77	2060.77	687.931	3	-0.4	0.25613	45.11	0	Group FDR	id	Condensed, injection 2
LKGEATVSFDDPPSAK-T6-U	sp|P26599|FUS	210509_LU02_aleitner_FusLLPS_01.c.11475.11475.3	210509_LU02_aleitner_FusLLPS_01.c.11814.11814.3	338	306.025	U	Natural_-H2O	U Natural_-H2O	1966.86	1966.86	656.627	3	0.8	0.15309	45.1	0	Group FDR	id	Dispersed, injection 1
TGQPMINLYTDR-M5-UU	sp|P26599|FUS	210509_LU02_aleitner_FusLLPS_04.c.20563.20563.2	210509_LU02_aleitner_FusLLPS_04.c.21001.21001.2	321	630.061	UU	Natural	UU Natural	2037.74	2037.74	1019.88	2	0.3	0.24717	44.72	0	Group FDR	id	Condensed, injection 1
TGQPMINLYTDR-M5-AU	sp|P26599|FUS	210509_LU02_aleitner_FusLLPS_01.c.18306.18306.2	210509_LU02_aleitner_FusLLPS_01.c.18314.18314.2	321	653.088	AU	Natural	AU Natural	2060.77	2060.77	1031.39	2	1.2	0.23755	44.5	0	Group FDR	id	Dispersed, injection 1
TGQPMINLYTDR-M5-AU	sp|P26599|FUS	210509_LU02_aleitner_FusLLPS_02.c.17291.17291.3	210509_LU02_aleitner_FusLLPS_02.c.16810.16810.3	321	653.088	AU	Natural	AU Natural	2060.77	2060.77	687.931	3	0.4	0.23286	44.39	0	Group FDR	id	Dispersed, injection 2
APKPDGPGGGPGGSHXGGNYGDDR-G12-U	sp|P26599|FUS	210509_LU02_aleitner_FusLLPS_01.c.01059.01059.4	210509_LU02_aleitner_FusLLPS_01.c.01047.01047.4	460	324.036	U	Natural	U Natural	2592	2592	649.008	4	1.1	0.1081	44.26	0	Group FDR	id	Dispersed, injection 1
TGQPMINLYTDR-M5-AU	sp|P26599|FUS	210509_LU02_aleitner_FusLLPS_02.c.16963.16963.3	210509_LU02_aleitner_FusLLPS_02.c.17270.17270.3	321	653.088	AU	Natural	AU Natural	2060.77	2060.77	687.931	3	0.2	0.23825	44.01	0	Group FDR	id	Dispersed, injection 2
APKPDGPGGGPGGSHMGGNYGDDR-Y20-U	sp|P26599|FUS	210509_LU02_aleitner_FusLLPS_01.c.03182.03182.4	210509_LU02_aleitner_FusLLPS_01.c.02785.02785.4	468	324.036	U	Natural	U Natural	2576	2576	645.008	4	-0.2	0.10989	43.79	0	Group FDR	id	Dispersed, injection 1
TGQPMINLYTDR-Y9-U	sp|P26599|FUS	210509_LU02_aleitner_FusLLPS_05.c.15244.15244.2	210509_LU02_aleitner_FusLLPS_05.c.14851.14851.2	325	324.036	U	Natural	U Natural	1731.72	1731.72	866.866	2	-0.2	0.21722	43.56	0	Group FDR	id	Condensed, injection 2
TGQPMINLYTDR-M5-CU	sp|P26599|FUS	210509_LU02_aleitner_FusLLPS_04.c.14062.14062.3	210509_LU02_aleitner_FusLLPS_04.c.14149.14149.3	321	629.077	CU	Natural	CU Natural	2036.76	2036.76	679.927	3	-0.1	0.22249	43.5	0	Group FDR	id	Condensed, injection 1
APKPDGPGGGPGGSHMGGNYGDDR-Y20-U	sp|P26599|FUS	210509_LU02_aleitner_FusLLPS_01.c.03506.03506.4	210509_LU02_aleitner_FusLLPS_01.c.03325.03325.4	468	324.036	U	Natural	U Natural	2576	2576	645.009	4	0.8	0.1347	43.17	0	Group FDR	id	Dispersed, injection 1
TGQPMINLYTDR-M5-GU	sp|P26599|FUS	210509_LU02_aleitner_FusLLPS_04.c.18862.18862.3	210509_LU02_aleitner_FusLLPS_04.c.18864.18864.3	321	669.083	GU	Natural	GU Natural	2076.76	2076.76	693.262	3	-0.7	0.2647	42.78	0	Group FDR	id	Condensed, injection 1
TGQPMINLYTDR-Y9-U	sp|P26599|FUS	210509_LU02_aleitner_FusLLPS_01.c.16153.16153.2	210509_LU02_aleitner_FusLLPS_01.c.16494.16494.2	325	324.036	U	Natural	U Natural	1731.72	1731.72	866.866	2	-0.2	0.20978	42.72	0	Group FDR	id	Dispersed, injection 1
APKPDGPGGGPGGSHMGGNYGDDR-M16-U	sp|P26599|FUS	210509_LU02_aleitner_FusLLPS_04.c.03436.03436.4	210509_LU02_aleitner_FusLLPS_04.c.03693.03693.4	464	324.036	U	Natural	U Natural	2576	2576	645.009	4	0.3	0.12669	42.66	0	Group FDR	id	Condensed, injection 1
APKPDGPGGGPGGSHMGGNYGDDR-Y20-U	sp|P26599|FUS	210509_LU02_aleitner_FusLLPS_01.c.03606.03606.3	210509_LU02_aleitner_FusLLPS_01.c.03590.03590.3	468	322.02	U	Natural_-H2	U Natural_-H2	2573.99	2573.99	859.003	3	-0.1	0.11033	42.58	0	Group FDR	id	Dispersed, injection 1
TGQPMINLYTDR-Y9-U	sp|P26599|FUS	210509_LU02_aleitner_FusLLPS_02.c.13418.13418.2	210509_LU02_aleitner_FusLLPS_02.c.13843.13843.2	325	324.036	U	Natural	U Natural	1731.72	1731.72	866.866	2	-0.6	0.19527	42.54	0	Group FDR	id	Dispersed, injection 2
TGQPMINLYTDR-M5-CU	sp|P26599|FUS	210509_LU02_aleitner_FusLLPS_05.c.13957.13957.3	210509_LU02_aleitner_FusLLPS_05.c.13995.13995.3	321	629.077	CU	Natural	CU Natural	2036.76	2036.76	679.927	3	-0.4	0.20645	42.5	0	Group FDR	id	Condensed, injection 2
TGQPXINLYTDR-Y9-U	sp|P26599|FUS	210509_LU02_aleitner_FusLLPS_02.c.13219.13219.2	210509_LU02_aleitner_FusLLPS_02.c.13292.13292.2	325	324.036	U	Natural	U Natural	1747.71	1747.71	874.865	2	0.7	0.26564	42.4	0	Group FDR	id	Dispersed, injection 2
TGQPMINLYTDR-M5-AU	sp|P26599|FUS	210509_LU02_aleitner_FusLLPS_05.c.16144.16144.2	210509_LU02_aleitner_FusLLPS_05.c.16338.16338.2	321	653.088	AU	Natural	AU Natural	2060.77	2060.77	1031.39	2	0.6	0.25232	42.09	0	Group FDR	id	Condensed, injection 2
TGQPMINLYTDR-M5-GU	sp|P26599|FUS	210509_LU02_aleitner_FusLLPS_01.c.19946.19946.3	210509_LU02_aleitner_FusLLPS_01.c.19862.19862.3	321	669.083	GU	Natural	GU Natural	2076.76	2076.76	693.262	3	-0.6	0.21421	41.95	0	Group FDR	id	Dispersed, injection 1
TGQPXINLYTDR-Y9-U	sp|P26599|FUS	210509_LU02_aleitner_FusLLPS_05.c.13250.13250.2	210509_LU02_aleitner_FusLLPS_05.c.12862.12862.2	325	324.036	U	Natural	U Natural	1747.71	1747.71	874.864	2	0.5	0.28519	41.87	0	Group FDR	id	Condensed, injection 2
HDSEQDNSDNNTIFVQGLGENVTIESVADYFK-F14-AU	sp|P26599|FUS	210509_LU02_aleitner_FusLLPS_02.c.29314.29314.4	210509_LU02_aleitner_FusLLPS_02.c.29323.29323.4	288	653.088	AU	Natural	AU Natural	4237.71	4237.71	1060.44	4	1.5	0.08867	41.78	0	Group FDR	id	Dispersed, injection 2
APKPDGPGGGPGGSHMGGNYGDDR-M16-U	sp|P26599|FUS	210509_LU02_aleitner_FusLLPS_02.c.03752.03752.4	210509_LU02_aleitner_FusLLPS_02.c.03957.03957.4	464	324.036	U	Natural	U Natural	2576	2576	645.008	4	0.1	0.11036	41.77	0	Group FDR	id	Dispersed, injection 2
TGQPXINLYTDR-Y9-U	sp|P26599|FUS	210509_LU02_aleitner_FusLLPS_01.c.12905.12905.2	210509_LU02_aleitner_FusLLPS_01.c.12501.12501.2	325	324.036	U	Natural	U Natural	1747.71	1747.71	874.865	2	0.5	0.26402	41.56	0	Group FDR	id	Dispersed, injection 1
APKPDGPGGGPGGSHXGGNYGDDR-G17-U	sp|P26599|FUS	210509_LU02_aleitner_FusLLPS_01.c.02353.02353.4	210509_LU02_aleitner_FusLLPS_01.c.02418.02418.4	465	324.036	U	Natural	U Natural	2592	2592	649.007	4	0.4	0.12114	41.44	0	Group FDR	id	Dispersed, injection 1
TGQPMINLYTDR-Y9-U	sp|P26599|FUS	210509_LU02_aleitner_FusLLPS_01.c.14071.14071.2	210509_LU02_aleitner_FusLLPS_01.c.13614.13614.2	325	324.036	U	Natural	U Natural	1731.72	1731.72	866.868	2	1.3	0.21025	41.4	0	Group FDR	id	Dispersed, injection 1
TGQPMINLYTDR-Y9-U	sp|P26599|FUS	210509_LU02_aleitner_FusLLPS_02.c.13832.13832.2	210509_LU02_aleitner_FusLLPS_02.c.13454.13454.2	325	324.036	U	Natural	U Natural	1731.72	1731.72	866.867	2	1	0.19138	41.37	0	Group FDR	id	Dispersed, injection 2
TGQPMINLYTDR-M5-GU	sp|P26599|FUS	210509_LU02_aleitner_FusLLPS_04.c.19146.19146.3	210509_LU02_aleitner_FusLLPS_04.c.19170.19170.3	321	669.083	GU	Natural	GU Natural	2076.76	2076.77	693.263	3	0.5	0.2378	41.35	0	Group FDR	id	Condensed, injection 1
TGQPMINLYTDR-M5-CU	sp|P26599|FUS	210509_LU02_aleitner_FusLLPS_01.c.14753.14753.3	210509_LU02_aleitner_FusLLPS_01.c.14808.14808.3	321	629.077	CU	Natural	CU Natural	2036.76	2036.76	679.927	3	0	0.20256	41.34	0	Group FDR	id	Dispersed, injection 1
TGQPMINLYTDR-M5-AU	sp|P26599|FUS	210509_LU02_aleitner_FusLLPS_05.c.16329.16329.3	210509_LU02_aleitner_FusLLPS_05.c.16641.16641.3	321	653.088	AU	Natural	AU Natural	2060.77	2060.77	687.931	3	0.2	0.21664	41.34	0	Group FDR	id	Condensed, injection 2
TGQPMINLYTDR-M5-AU	sp|P26599|FUS	210509_LU02_aleitner_FusLLPS_01.c.17841.17841.2	210509_LU02_aleitner_FusLLPS_01.c.17977.17977.2	321	653.088	AU	Natural	AU Natural	2060.77	2060.77	1031.39	2	0.7	0.25567	41.21	0	Group FDR	id	Dispersed, injection 1
TGQPXINLYTDR-I6-U	sp|P26599|FUS	210509_LU02_aleitner_FusLLPS_05.c.13563.13563.2	210509_LU02_aleitner_FusLLPS_05.c.13530.13530.2	322	324.036	U	Natural	U Natural	1747.71	1747.71	874.864	2	0.3	0.23602	41.2	0	Group FDR	id	Condensed, injection 2
TGQPXINLYTDR-Y9-U	sp|P26599|FUS	210509_LU02_aleitner_FusLLPS_02.c.13613.13613.2	210509_LU02_aleitner_FusLLPS_02.c.13585.13585.2	325	324.036	U	Natural	U Natural	1747.71	1747.71	874.863	2	-0.7	0.28255	41.07	0	Group FDR	id	Dispersed, injection 2
APKPDGPGGGPGGSHMGGNYGDDR-G18-U	sp|P26599|FUS	210509_LU02_aleitner_FusLLPS_02.c.03656.03656.3	210509_LU02_aleitner_FusLLPS_02.c.03498.03498.3	466	324.036	U	Natural	U Natural	2576	2576	859.676	3	0.9	0.11097	41.05	0	Group FDR	id	Dispersed, injection 2
TGQPMINLYTDR-M5-CU	sp|P26599|FUS	210509_LU02_aleitner_FusLLPS_02.c.14518.14518.3	210509_LU02_aleitner_FusLLPS_02.c.14547.14547.3	321	629.077	CU	Natural	CU Natural	2036.76	2036.76	679.927	3	-0.6	0.19611	40.97	0	Group FDR	id	Dispersed, injection 2
TGQPMINLYTDR-M5-UU	sp|P26599|FUS	210509_LU02_aleitner_FusLLPS_04.c.19976.19976.2	210509_LU02_aleitner_FusLLPS_04.c.20098.20098.2	321	630.061	UU	Natural	UU Natural	2037.74	2037.74	1019.88	2	0.5	0.24451	40.93	0	Group FDR	id	Condensed, injection 1
HDSEQDNSDNNTIFVQGLGENVTIESVADYFK-F14-U	sp|P26599|FUS	210509_LU02_aleitner_FusLLPS_04.c.27318.27318.3	210509_LU02_aleitner_FusLLPS_04.c.27363.27363.3	288	324.036	U	Natural	U Natural	3908.65	3908.65	1303.89	3	0.2	0.07621	40.89	0	Group FDR	id	Condensed, injection 1
TGQPXINLYTDR-Y9-U	sp|P26599|FUS	210509_LU02_aleitner_FusLLPS_02.c.12385.12385.2	210509_LU02_aleitner_FusLLPS_02.c.12751.12751.2	325	324.036	U	Natural	U Natural	1747.71	1747.71	874.865	2	0.7	0.2617	40.84	0	Group FDR	id	Dispersed, injection 2
TGQPMINLYTDR-M5-AU	sp|P26599|FUS	210509_LU02_aleitner_FusLLPS_04.c.16730.16730.3	210509_LU02_aleitner_FusLLPS_04.c.16208.16208.3	321	653.088	AU	Natural	AU Natural	2060.77	2060.77	687.931	3	-0.2	0.28048	40.84	0	Group FDR	id	Condensed, injection 1
LKGEATVSFDDPPSAK-T6-U	sp|P26599|FUS	210509_LU02_aleitner_FusLLPS_02.c.11429.11429.3	210509_LU02_aleitner_FusLLPS_02.c.11243.11243.3	338	306.025	U	Natural_-H2O	U Natural_-H2O	1966.86	1966.86	656.626	3	-0.3	0.15137	40.73	0	Group FDR	id	Dispersed, injection 2
TGQPXINLYTDR-Y9-U	sp|P26599|FUS	210509_LU02_aleitner_FusLLPS_01.c.13429.13429.2	210509_LU02_aleitner_FusLLPS_01.c.13527.13527.2	325	324.036	U	Natural	U Natural	1747.71	1747.71	874.865	2	1.2	0.2688	40.71	0	Group FDR	id	Dispersed, injection 1
TGQPXINLYTDR-Y9-U	sp|P26599|FUS	210509_LU02_aleitner_FusLLPS_05.c.10514.10514.2	210509_LU02_aleitner_FusLLPS_05.c.10630.10630.2	325	324.036	U	Natural	U Natural	1747.71	1747.71	874.864	2	0.5	0.26437	40.69	0	Group FDR	id	Condensed, injection 2
TGQPXINLYTDR-I6-U	sp|P26599|FUS	210509_LU02_aleitner_FusLLPS_01.c.14493.14493.2	210509_LU02_aleitner_FusLLPS_01.c.14229.14229.2	322	324.036	U	Natural	U Natural	1747.71	1747.71	874.864	2	0.1	0.19017	40.64	0	Group FDR	id	Dispersed, injection 1
TGQPMINLYTDR-I6-U	sp|P26599|FUS	210509_LU02_aleitner_FusLLPS_01.c.14740.14740.2	210509_LU02_aleitner_FusLLPS_01.c.14722.14722.2	322	324.036	U	Natural	U Natural	1731.72	1731.72	866.867	2	0.9	0.19671	40.62	0	Group FDR	id	Dispersed, injection 1
GGFNKFGGPR-F3-U	sp|P26599|FUS	210509_LU02_aleitner_FusLLPS_02.c.09161.09161.2	210509_LU02_aleitner_FusLLPS_02.c.09115.09115.2	262	306.025	U	Natural_-H2O	U Natural_-H2O	1341.55	1341.55	671.783	2	0.2	0.19816	40.61	0	Group FDR	id	Dispersed, injection 2
TGQPXINLYTDR-Y9-U	sp|P26599|FUS	210509_LU02_aleitner_FusLLPS_04.c.12361.12361.2	210509_LU02_aleitner_FusLLPS_04.c.12779.12779.2	325	324.036	U	Natural	U Natural	1747.71	1747.71	874.864	2	-0.4	0.25974	40.58	0	Group FDR	id	Condensed, injection 1
TGQPMINLYTDR-M5-U	sp|P26599|FUS	210509_LU02_aleitner_FusLLPS_01.c.15434.15434.2	210509_LU02_aleitner_FusLLPS_01.c.15422.15422.2	321	306.025	U	Natural_-H2O	U Natural_-H2O	1713.71	1713.71	857.862	2	1.3	0.26257	40.19	0	Group FDR	id	Dispersed, injection 1
HDSEQDNSDNNTIFVQGLGENVTIESVADYFK-F14-U	sp|P26599|FUS	210509_LU02_aleitner_FusLLPS_02.c.28187.28187.3	210509_LU02_aleitner_FusLLPS_02.c.28155.28155.3	288	324.036	U	Natural	U Natural	3908.65	3908.66	1303.9	3	2	0.07199	39.98	0	Group FDR	id	Dispersed, injection 2
TGQPMINLYTDR-M5-GU	sp|P26599|FUS	210509_LU02_aleitner_FusLLPS_05.c.19203.19203.2	210509_LU02_aleitner_FusLLPS_05.c.19188.19188.2	321	669.083	GU	Natural	GU Natural	2076.76	2076.77	1039.39	2	1	0.21829	39.95	0	Group FDR	id	Condensed, injection 2
TGQPXINLYTDR-Y9-U	sp|P26599|FUS	210509_LU02_aleitner_FusLLPS_02.c.12725.12725.2	210509_LU02_aleitner_FusLLPS_02.c.12350.12350.2	325	324.036	U	Natural	U Natural	1747.71	1747.71	874.865	2	0.9	0.25145	39.74	0	Group FDR	id	Dispersed, injection 2
TGQPMINLYTDR-Y9-U	sp|P26599|FUS	210509_LU02_aleitner_FusLLPS_02.c.14245.14245.2	210509_LU02_aleitner_FusLLPS_02.c.14183.14183.2	325	324.036	U	Natural	U Natural	1731.72	1731.72	866.867	2	0.3	0.16775	39.73	0	Group FDR	id	Dispersed, injection 2
APKPDGPGGGPGGSHMGGNYGDDR-G18-U	sp|P26599|FUS	210509_LU02_aleitner_FusLLPS_02.c.03533.03533.3	210509_LU02_aleitner_FusLLPS_02.c.03514.03514.3	466	322.02	U	Natural_-H2	U Natural_-H2	2573.99	2573.99	859.003	3	-0.4	0.08834	39.65	0	Group FDR	id	Dispersed, injection 2
TGQPMINLYTDR-M5-AGU	sp|P26599|FUS	210509_LU02_aleitner_FusLLPS_01.c.20641.20641.3	210509_LU02_aleitner_FusLLPS_01.c.20545.20545.3	321	998.136	AGU	Natural	AGU Natural	2405.82	2405.82	802.947	3	-0.5	0.15021	39.22	0	Group FDR	id	Dispersed, injection 1
TGQPMINLYTDR-N7-AU	sp|P26599|FUS	210509_LU02_aleitner_FusLLPS_02.c.15601.15601.3	210509_LU02_aleitner_FusLLPS_02.c.15811.15811.3	323	653.088	AU	Natural	AU Natural	2060.77	2060.77	687.932	3	0.6	0.20211	39.18	0	Group FDR	id	Dispersed, injection 2
TGQPMINLYTDR-M5-ACU	sp|P26599|FUS	210509_LU02_aleitner_FusLLPS_01.c.16835.16835.3	210509_LU02_aleitner_FusLLPS_01.c.16823.16823.3	321	958.13	ACU	Natural	ACU Natural	2365.81	2365.81	789.611	3	-1.3	0.16139	38.62	0	Group FDR	id	Dispersed, injection 1
TGQPMINLYTDR-I6-U	sp|P26599|FUS	210509_LU02_aleitner_FusLLPS_02.c.16659.16659.2	210509_LU02_aleitner_FusLLPS_02.c.16082.16082.2	322	324.036	U	Natural	U Natural	1731.72	1731.72	866.867	2	0.9	0.21977	38.56	0	Group FDR	id	Dispersed, injection 2
TGQPMINLYTDR-Y9-U	sp|P26599|FUS	210509_LU02_aleitner_FusLLPS_02.c.12988.12988.2	210509_LU02_aleitner_FusLLPS_02.c.12792.12792.2	325	324.036	U	Natural	U Natural	1731.72	1731.72	866.867	2	0.7	0.19021	38.52	0	Group FDR	id	Dispersed, injection 2
LKGEATVSFDDPPSAK-K2-U	sp|P26599|FUS	210509_LU02_aleitner_FusLLPS_01.c.11515.11515.2	210509_LU02_aleitner_FusLLPS_01.c.11835.11835.2	334	306.025	U	Natural_-H2O	U Natural_-H2O	1966.86	1966.86	984.437	2	0.7	0.22245	38.51	0	Group FDR	id	Dispersed, injection 1
TGQPMINLYTDR-M5-GU	sp|P26599|FUS	210509_LU02_aleitner_FusLLPS_04.c.19977.19977.2	210509_LU02_aleitner_FusLLPS_04.c.20030.20030.2	321	669.083	GU	Natural	GU Natural	2076.76	2076.76	1039.39	2	-0.9	0.16573	38.5	0	Group FDR	id	Condensed, injection 1
TGQPMINLYTDR-N7-AU	sp|P26599|FUS	210509_LU02_aleitner_FusLLPS_01.c.16232.16232.3	210509_LU02_aleitner_FusLLPS_01.c.15716.15716.3	323	653.088	AU	Natural	AU Natural	2060.77	2060.77	687.931	3	0	0.21303	38.29	0	Group FDR	id	Dispersed, injection 1
AAIDWFDGKEFSGNPIK-D7-U	sp|P26599|FUS	210509_LU02_aleitner_FusLLPS_01.c.23890.23890.3	210509_LU02_aleitner_FusLLPS_01.c.23859.23859.3	355	306.025	U	Natural_-H2O	U Natural_-H2O	2199.95	2199.95	734.325	3	-0.2	0.19072	38.25	0	Group FDR	id	Dispersed, injection 1
TGQPMINLYTDR-M5-GU	sp|P26599|FUS	210509_LU02_aleitner_FusLLPS_05.c.19585.19585.2	210509_LU02_aleitner_FusLLPS_05.c.19735.19735.2	321	669.083	GU	Natural	GU Natural	2076.76	2076.76	1039.39	2	-0.3	0.21021	38.17	0	Group FDR	id	Condensed, injection 2
TGQPMINLYTDR-L8-U	sp|P26599|FUS	210509_LU02_aleitner_FusLLPS_01.c.14411.14411.2	210509_LU02_aleitner_FusLLPS_01.c.14394.14394.2	324	324.036	U	Natural	U Natural	1731.72	1731.72	866.866	2	-0.4	0.15328	38.13	0	Group FDR	id	Dispersed, injection 1
TGQPMINLYTDR-I6-AU	sp|P26599|FUS	210509_LU02_aleitner_FusLLPS_02.c.15930.15930.3	210509_LU02_aleitner_FusLLPS_02.c.16260.16260.3	322	653.088	AU	Natural	AU Natural	2060.77	2060.77	687.931	3	0	0.18521	38.01	0	Group FDR	id	Dispersed, injection 2
LKGEATVSFDDPPSAK-K2-U	sp|P26599|FUS	210509_LU02_aleitner_FusLLPS_02.c.11287.11287.2	210509_LU02_aleitner_FusLLPS_02.c.11633.11633.2	334	306.025	U	Natural_-H2O	U Natural_-H2O	1966.86	1966.85	984.435	2	-0.7	0.21239	37.99	0	Group FDR	id	Dispersed, injection 2
TGQPMINLYTDR-M5-GU	sp|P26599|FUS	210509_LU02_aleitner_FusLLPS_01.c.19598.19598.3	210509_LU02_aleitner_FusLLPS_01.c.20177.20177.3	321	669.083	GU	Natural	GU Natural	2076.76	2076.77	693.263	3	0.8	0.09004	37.33	0	Group FDR	id	Dispersed, injection 1
TGQPMINLYTDR-I6-AAU	sp|P26599|FUS	210509_LU02_aleitner_FusLLPS_01.c.17356.17356.3	210509_LU02_aleitner_FusLLPS_01.c.17248.17248.3	322	982.141	AAU	Natural	AAU Natural	2389.82	2389.83	797.617	3	1.8	0.1228	37.19	0	Group FDR	id	Dispersed, injection 1
GEATVSFDDPPSAKAAIDWFDGK-P11-U	sp|P26599|FUS	210509_LU02_aleitner_FusLLPS_01.c.28009.28009.3	210509_LU02_aleitner_FusLLPS_01.c.27996.27996.3	345	306.025	U	Natural_-H2O	U Natural_-H2O	2729.15	2729.16	910.728	3	2.2	0.11794	37.17	0	Group FDR	id	Dispersed, injection 1
TGQPMINLYTDR-M5-AGU	sp|P26599|FUS	210509_LU02_aleitner_FusLLPS_02.c.20558.20558.3	210509_LU02_aleitner_FusLLPS_02.c.20258.20258.3	321	998.136	AGU	Natural	AGU Natural	2405.82	2405.82	802.948	3	1	0.14297	37.13	0	Group FDR	id	Dispersed, injection 2
APKPDGPGGGPGGSHMGGNYGDDR-G17-U	sp|P26599|FUS	210509_LU02_aleitner_FusLLPS_05.c.03152.03152.3	210509_LU02_aleitner_FusLLPS_05.c.02626.02626.3	465	324.036	U	Natural	U Natural	2576	2576.01	859.676	3	1.1	0.10969	37.08	0	Group FDR	id	Condensed, injection 2
TGQPMINLYTDR-M5-AAU	sp|P26599|FUS	210509_LU02_aleitner_FusLLPS_02.c.17402.17402.3	210509_LU02_aleitner_FusLLPS_02.c.17575.17575.3	321	982.141	AAU	Natural	AAU Natural	2389.82	2389.82	797.616	3	0.6	0.16134	37	0	Group FDR	id	Dispersed, injection 2
AAIDWFDGKEFSGNPIK-D7-U	sp|P26599|FUS	210509_LU02_aleitner_FusLLPS_02.c.23633.23633.3	210509_LU02_aleitner_FusLLPS_02.c.23606.23606.3	355	306.025	U	Natural_-H2O	U Natural_-H2O	2199.95	2199.96	734.327	3	2.4	0.18436	36.94	0	Group FDR	id	Dispersed, injection 2
APKPDGPGGGPGGSHXGGNYGDDR-Y20-U	sp|P26599|FUS	210509_LU02_aleitner_FusLLPS_01.c.00983.00983.3	210509_LU02_aleitner_FusLLPS_01.c.00984.00984.3	468	324.036	U	Natural	U Natural	2592	2592	865.008	3	0.7	0.08772	36.8	0	Group FDR	id	Dispersed, injection 1
TGQPXINLYTDR-Y9-U	sp|P26599|FUS	210509_LU02_aleitner_FusLLPS_04.c.10817.10817.2	210509_LU02_aleitner_FusLLPS_04.c.10896.10896.2	325	324.036	U	Natural	U Natural	1747.71	1747.71	874.864	2	0.3	0.24769	36.71	0	Group FDR	id	Condensed, injection 1
TGQPMINLYTDR-N7-AU	sp|P26599|FUS	210509_LU02_aleitner_FusLLPS_01.c.19062.19062.3	210509_LU02_aleitner_FusLLPS_01.c.19243.19243.3	323	653.088	AU	Natural	AU Natural	2060.77	2060.77	687.931	3	-0.9	0.23331	36.63	0	Group FDR	id	Dispersed, injection 1
TGQPMINLYTDR-Y9-AAU	sp|P26599|FUS	210509_LU02_aleitner_FusLLPS_01.c.17010.17010.3	210509_LU02_aleitner_FusLLPS_01.c.16836.16836.3	325	982.141	AAU	Natural	AAU Natural	2389.82	2389.82	797.616	3	1	0.18117	36.58	0	Group FDR	id	Dispersed, injection 1
TGQPMINLYTDR-M5-AAU	sp|P26599|FUS	210509_LU02_aleitner_FusLLPS_01.c.17691.17691.3	210509_LU02_aleitner_FusLLPS_01.c.17969.17969.3	321	982.141	AAU	Natural	AAU Natural	2389.82	2389.83	797.616	3	1.1	0.17005	36.36	0	Group FDR	id	Dispersed, injection 1
TGQPMINLYTDR-Y9-GU	sp|P26599|FUS	210509_LU02_aleitner_FusLLPS_01.c.18517.18517.2	210509_LU02_aleitner_FusLLPS_01.c.18785.18785.2	325	669.083	GU	Natural	GU Natural	2076.76	2076.77	1039.39	2	0.9	0.11873	36.35	0	Group FDR	id	Dispersed, injection 1
TGQPMINLYTDR-Q3-U	sp|P26599|FUS	210509_LU02_aleitner_FusLLPS_05.c.12950.12950.2	210509_LU02_aleitner_FusLLPS_05.c.12883.12883.2	319	324.036	U	Natural	U Natural	1731.72	1731.72	866.867	2	-0.1	0.13094	36.31	0	Group FDR	id	Condensed, injection 2
LKGEATVSFDDPPSAK-K2-U	sp|P26599|FUS	210509_LU02_aleitner_FusLLPS_02.c.11611.11611.2	210509_LU02_aleitner_FusLLPS_02.c.11994.11994.2	334	306.025	U	Natural_-H2O	U Natural_-H2O	1966.86	1966.86	984.437	2	1.5	0.22206	36.11	0	Group FDR	id	Dispersed, injection 2
TGQPMINLYTDR-N7-AAU	sp|P26599|FUS	210509_LU02_aleitner_FusLLPS_02.c.16778.16778.3	210509_LU02_aleitner_FusLLPS_02.c.16561.16561.3	323	982.141	AAU	Natural	AAU Natural	2389.82	2389.82	797.616	3	0.7	0.14049	36.02	0	Group FDR	id	Dispersed, injection 2
LKGEATVSFDDPPSAK-K2-U	sp|P26599|FUS	210509_LU02_aleitner_FusLLPS_01.c.11848.11848.2	210509_LU02_aleitner_FusLLPS_01.c.11471.11471.2	334	306.025	U	Natural_-H2O	U Natural_-H2O	1966.86	1966.86	984.436	2	0.1	0.2124	35.93	0	Group FDR	id	Dispersed, injection 1
APKPDGPGGGPGGSHXGGNYGDDR-N19-U	sp|P26599|FUS	210509_LU02_aleitner_FusLLPS_05.c.01005.01005.3	210509_LU02_aleitner_FusLLPS_05.c.01174.01174.3	467	324.036	U	Natural	U Natural	2592	2592	865.007	3	0.3	0.12593	35.66	0	Group FDR	id	Condensed, injection 2
TGQPMINLYTDR-Y9-U	sp|P26599|FUS	210509_LU02_aleitner_FusLLPS_01.c.12896.12896.2	210509_LU02_aleitner_FusLLPS_01.c.12932.12932.2	325	324.036	U	Natural	U Natural	1731.72	1731.72	866.867	2	0.9	0.17348	35.59	0	Group FDR	id	Dispersed, injection 1
TGQPXINLYTDR-I6-U	sp|P26599|FUS	210509_LU02_aleitner_FusLLPS_01.c.11387.11387.2	210509_LU02_aleitner_FusLLPS_01.c.11116.11116.2	322	324.036	U	Natural	U Natural	1747.71	1747.71	874.865	2	0.8	0.23979	35.51	0	Group FDR	id	Dispersed, injection 1
TGQPMINLYTDR-M5-GU	sp|P26599|FUS	210509_LU02_aleitner_FusLLPS_02.c.19333.19333.3	210509_LU02_aleitner_FusLLPS_02.c.19666.19666.3	321	669.083	GU	Natural	GU Natural	2076.76	2076.77	693.263	3	0.6	0.22326	35.43	0	Group FDR	id	Dispersed, injection 2
TGQPMINLYTDR-Y9-AU	sp|P26599|FUS	210509_LU02_aleitner_FusLLPS_01.c.15861.15861.2	210509_LU02_aleitner_FusLLPS_01.c.15721.15721.2	325	653.088	AU	Natural	AU Natural	2060.77	2060.77	1031.39	2	0.1	0.14192	35.36	0	Group FDR	id	Dispersed, injection 1
APKPDGPGGGPGGSHXGGNYGDDR-G18-U	sp|P26599|FUS	210509_LU02_aleitner_FusLLPS_02.c.01006.01006.3	210509_LU02_aleitner_FusLLPS_02.c.01136.01136.3	466	324.036	U	Natural	U Natural	2592	2592	865.008	3	1	0.11391	35.29	0	Group FDR	id	Dispersed, injection 2
APKPDGPGGGPGGSHMGGNYGDDR-G17-U	sp|P26599|FUS	210509_LU02_aleitner_FusLLPS_05.c.02242.02242.3	210509_LU02_aleitner_FusLLPS_05.c.02382.02382.3	465	324.036	U	Natural	U Natural	2576	2576	859.676	3	0.4	0.10365	35.22	0	Group FDR	id	Condensed, injection 2
KTGQPMINLYTDR-T2-U	sp|P26599|FUS	210509_LU02_aleitner_FusLLPS_01.c.13924.13924.2	210509_LU02_aleitner_FusLLPS_01.c.13888.13888.2	317	306.025	U	Natural_-H2O	U Natural_-H2O	1841.8	1841.8	921.91	2	1.2	0.18749	35.19	0	Group FDR	id	Dispersed, injection 1
HDSEQDNSDNNTIFVQGLGENVTIESVADYFK-N21-AU	sp|P26599|FUS	210509_LU02_aleitner_FusLLPS_01.c.29766.29766.4	210509_LU02_aleitner_FusLLPS_01.c.29905.29905.4	295	653.088	AU	Natural	AU Natural	4237.71	4237.72	1060.44	4	2.6	0.07987	34.9	0	Group FDR	id	Dispersed, injection 1
AAIDWFDGK-W5-U	sp|P26599|FUS	210509_LU02_aleitner_FusLLPS_04.c.18423.18423.2	210509_LU02_aleitner_FusLLPS_04.c.17899.17899.2	353	324.036	U	Natural	U Natural	1345.52	1345.52	673.769	2	-0.3	0.23421	34.86	0	Group FDR	id	Condensed, injection 1
TGQPMINLYTDR-N7-AAU	sp|P26599|FUS	210509_LU02_aleitner_FusLLPS_02.c.17090.17090.3	210509_LU02_aleitner_FusLLPS_02.c.16932.16932.3	323	982.141	AAU	Natural	AAU Natural	2389.82	2389.82	797.616	3	0.4	0.13124	34.66	0	Group FDR	id	Dispersed, injection 2
APKPDGPGGGPGGSHMGGNYGDDR-G17-U	sp|P26599|FUS	210509_LU02_aleitner_FusLLPS_04.c.02466.02466.3	210509_LU02_aleitner_FusLLPS_04.c.02641.02641.3	465	324.036	U	Natural	U Natural	2576	2576	859.676	3	0.7	0.10088	34.65	0	Group FDR	id	Condensed, injection 1
APKPDGPGGGPGGSHMGGNYGDDR-D22-UU	sp|P26599|FUS	210509_LU02_aleitner_FusLLPS_02.c.04691.04691.3	210509_LU02_aleitner_FusLLPS_02.c.04221.04221.3	470	630.061	UU	Natural	UU Natural	2882.03	2882.03	961.685	3	1.5	0.10574	34.23	0	Group FDR	id	Dispersed, injection 2
TGQPMINLYTDR-Y9-GU	sp|P26599|FUS	210509_LU02_aleitner_FusLLPS_01.c.21572.21572.2	210509_LU02_aleitner_FusLLPS_01.c.21561.21561.2	325	669.083	GU	Natural	GU Natural	2076.76	2076.77	1039.39	2	2.8	0.13269	34.21	0	Group FDR	id	Dispersed, injection 1
TGQPMINLYTDRETGK-N7-AU	sp|P26599|FUS	210509_LU02_aleitner_FusLLPS_01.c.13628.13628.3	210509_LU02_aleitner_FusLLPS_01.c.13636.13636.3	323	653.088	AU	Natural	AU Natural	2475.98	2475.98	826.334	3	1.1	0.12928	33.98	0	Group FDR	id	Dispersed, injection 1
APKPDGPGGGPGGSHMGGNYGDDR-D22-UU	sp|P26599|FUS	210509_LU02_aleitner_FusLLPS_01.c.04346.04346.3	210509_LU02_aleitner_FusLLPS_01.c.04391.04391.3	470	630.061	UU	Natural	UU Natural	2882.03	2882.03	961.685	3	1.3	0.09244	33.75	0	Group FDR	id	Dispersed, injection 1
APKPDGPGGGPGGSHMGGNYGDDR-N19-CG	sp|P26599|FUS	210509_LU02_aleitner_FusLLPS_02.c.02895.02895.3	210509_LU02_aleitner_FusLLPS_02.c.02883.02883.3	467	668.099	CG	Natural	CG Natural	2920.07	2920.07	974.364	3	1.3	0.0899	33.57	0	Group FDR	id	Dispersed, injection 2
APKPDGPGGGPGGSHXGGNYGDDR-G13-U	sp|P26599|FUS	210509_LU02_aleitner_FusLLPS_02.c.01965.01965.3	210509_LU02_aleitner_FusLLPS_02.c.02144.02144.3	461	324.036	U	Natural	U Natural	2592	2592	865.008	3	1.5	0.12141	33.5	0	Group FDR	id	Dispersed, injection 2
APKPDGPGGGPGGSHMGGNYGDDR-G17-AU	sp|P26599|FUS	210509_LU02_aleitner_FusLLPS_01.c.04644.04644.3	210509_LU02_aleitner_FusLLPS_01.c.04456.04456.3	465	653.088	AU	Natural	AU Natural	2905.05	2905.06	969.361	3	1.6	0.10952	33.4	0	Group FDR	id	Dispersed, injection 1
APKPDGPGGGPGGSHMGGNYGDDR-G17-UU	sp|P26599|FUS	210509_LU02_aleitner_FusLLPS_04.c.04262.04262.3	210509_LU02_aleitner_FusLLPS_04.c.04072.04072.3	465	630.061	UU	Natural	UU Natural	2882.03	2882.03	961.685	3	1.1	0.11417	33.34	0	Group FDR	id	Condensed, injection 1
TGQPMINLYTDR-N7-GU	sp|P26599|FUS	210509_LU02_aleitner_FusLLPS_01.c.18951.18951.3	210509_LU02_aleitner_FusLLPS_01.c.19263.19263.3	323	669.083	GU	Natural	GU Natural	2076.76	2076.76	693.263	3	-0.3	0.13848	33.17	0	Group FDR	id	Dispersed, injection 1
TGQPMINLYTDRETGK-Y9-UU	sp|P26599|FUS	210509_LU02_aleitner_FusLLPS_01.c.16011.16011.3	210509_LU02_aleitner_FusLLPS_01.c.16030.16030.3	325	630.061	UU	Natural	UU Natural	2452.95	2452.95	818.658	3	0.5	0.17956	32.99	0	Group FDR	id	Dispersed, injection 1
APKPDGPGGGPGGSHMGGNYGDDR-P11-UU	sp|P26599|FUS	210509_LU02_aleitner_FusLLPS_02.c.05353.05353.3	210509_LU02_aleitner_FusLLPS_02.c.05318.05318.3	459	630.061	UU	Natural	UU Natural	2882.03	2882.03	961.684	3	0.1	0.12087	32.87	0	Group FDR	id	Dispersed, injection 2
APKPDGPGGGPGGSHXGGNYGDDR-G18-U	sp|P26599|FUS	210509_LU02_aleitner_FusLLPS_02.c.02115.02115.3	210509_LU02_aleitner_FusLLPS_02.c.01848.01848.3	466	324.036	U	Natural	U Natural	2592	2592	865.009	3	2	0.09554	32.71	0	Group FDR	id	Dispersed, injection 2
APKPDGPGGGPGGSHMGGNYGDDR-H15-CU	sp|P26599|FUS	210509_LU02_aleitner_FusLLPS_01.c.04194.04194.4	210509_LU02_aleitner_FusLLPS_01.c.03852.03852.4	463	629.077	CU	Natural	CU Natural	2881.04	2881.05	721.269	4	0.9	0.04338	32.7	0	Group FDR	id	Dispersed, injection 1
APKPDGPGGGPGGSHMGGNYGDDR-D22-UU	sp|P26599|FUS	210509_LU02_aleitner_FusLLPS_02.c.04268.04268.3	210509_LU02_aleitner_FusLLPS_02.c.04566.04566.3	470	630.061	UU	Natural	UU Natural	2882.03	2882.03	961.685	3	1.7	0.0989	32.66	0	Group FDR	id	Dispersed, injection 2
APKPDGPGGGPGGSHMGGNYGDDR-G17-U	sp|P26599|FUS	210509_LU02_aleitner_FusLLPS_02.c.02173.02173.3	210509_LU02_aleitner_FusLLPS_02.c.02101.02101.3	465	324.036	U	Natural	U Natural	2576	2576.01	859.676	3	1.4	0.09006	32.49	0	Group FDR	id	Dispersed, injection 2
TGQPXINLYTDR-I6-U	sp|P26599|FUS	210509_LU02_aleitner_FusLLPS_02.c.13944.13944.2	210509_LU02_aleitner_FusLLPS_02.c.14293.14293.2	322	324.036	U	Natural	U Natural	1747.71	1747.71	874.864	2	0.2	0.19928	32.49	0	Group FDR	id	Dispersed, injection 2
APKPDGPGGGPGGSHMGGNYGDDR-P11-UU	sp|P26599|FUS	210509_LU02_aleitner_FusLLPS_01.c.05757.05757.3	210509_LU02_aleitner_FusLLPS_01.c.05556.05556.3	459	630.061	UU	Natural	UU Natural	2882.03	2882.03	961.685	3	1.3	0.10108	32.4	0	Group FDR	id	Dispersed, injection 1
APKPDGPGGGPGGSHXGGNYGDDR-G10-U	sp|P26599|FUS	210509_LU02_aleitner_FusLLPS_02.c.02499.02499.3	210509_LU02_aleitner_FusLLPS_02.c.02356.02356.3	458	324.036	U	Natural	U Natural	2592	2592	865.008	3	1.2	0.10111	32.29	0	Group FDR	id	Dispersed, injection 2
APKPDGPGGGPGGSHXGGNYGDDR-G10-U	sp|P26599|FUS	210509_LU02_aleitner_FusLLPS_02.c.01413.01413.3	210509_LU02_aleitner_FusLLPS_02.c.01715.01715.3	458	324.036	U	Natural	U Natural	2592	2592	865.008	3	1	0.12308	32.22	0	Group FDR	id	Dispersed, injection 2
APKPDGPGGGPGGSHMGGNYGDDR-G12-U	sp|P26599|FUS	210509_LU02_aleitner_FusLLPS_01.c.04348.04348.3	210509_LU02_aleitner_FusLLPS_01.c.04702.04702.3	460	324.036	U	Natural	U Natural	2576	2576	859.676	3	0.3	0.13359	32.08	0	Group FDR	id	Dispersed, injection 1
APKPDGPGGGPGGSHMGGNYGDDR-P7-GU	sp|P26599|FUS	210509_LU02_aleitner_FusLLPS_02.c.03375.03375.3	210509_LU02_aleitner_FusLLPS_02.c.03685.03685.3	455	669.083	GU	Natural	GU Natural	2921.05	2921.05	974.693	3	1.6	0.12322	32	0	Group FDR	id	Dispersed, injection 2
APKPDGPGGGPGGSHXGGNYGDDR-N19-U	sp|P26599|FUS	210509_LU02_aleitner_FusLLPS_05.c.02191.02191.3	210509_LU02_aleitner_FusLLPS_05.c.02201.02201.3	467	322.02	U	Natural_-H2	U Natural_-H2	2589.98	2589.98	864.336	3	0.9	0.0543	31.91	0	Group FDR	id	Condensed, injection 2
TGQPMINLYTDR-Y9-U	sp|P26599|FUS	210509_LU02_aleitner_FusLLPS_02.c.15522.15522.2	210509_LU02_aleitner_FusLLPS_02.c.15653.15653.2	325	322.02	U	Natural_-H2	U Natural_-H2	1729.7	1729.7	865.859	2	0.2	0.02514	31.86	0	Group FDR	id	Dispersed, injection 2
APKPDGPGGGPGGSHMGGNYGDDR-G10-U	sp|P26599|FUS	210509_LU02_aleitner_FusLLPS_02.c.04458.04458.3	210509_LU02_aleitner_FusLLPS_02.c.04314.04314.3	458	322.02	U	Natural_-H2	U Natural_-H2	2573.99	2573.99	859.005	3	2.2	0.14669	31.84	0	Group FDR	id	Dispersed, injection 2
APKPDGPGGGPGGSHXGGNYGDDRR-H15-U	sp|P26599|FUS	210509_LU02_aleitner_FusLLPS_02.c.01009.01009.4	210509_LU02_aleitner_FusLLPS_02.c.01012.01012.4	463	324.036	U	Natural	U Natural	2748.1	2748.1	688.032	4	-0.4	0.10598	31.76	0	Group FDR	id	Dispersed, injection 2
APKPDGPGGGPGGSHXGGNYGDDR-P11-UU	sp|P26599|FUS	210509_LU02_aleitner_FusLLPS_05.c.02749.02749.3	210509_LU02_aleitner_FusLLPS_05.c.02689.02689.3	459	630.061	UU	Natural	UU Natural	2898.02	2898.03	967.016	3	1.1	0.10943	31.74	0	Group FDR	id	Condensed, injection 2
TGQPMINLYTDR-I6-GU	sp|P26599|FUS	210509_LU02_aleitner_FusLLPS_02.c.18911.18911.3	210509_LU02_aleitner_FusLLPS_02.c.18388.18388.3	322	669.083	GU	Natural	GU Natural	2076.76	2076.77	693.263	3	0.3	0.14537	31.73	0	Group FDR	id	Dispersed, injection 2
APKPDGPGGGPGGSHMGGNYGDDR-M16-UU	sp|P26599|FUS	210509_LU02_aleitner_FusLLPS_01.c.04703.04703.3	210509_LU02_aleitner_FusLLPS_01.c.04800.04800.3	464	630.061	UU	Natural	UU Natural	2882.03	2882.03	961.686	3	2	0.1014	31.69	0	Group FDR	id	Dispersed, injection 1
APKPDGPGGGPGGSHXGGNYGDDR-G13-U	sp|P26599|FUS	210509_LU02_aleitner_FusLLPS_01.c.01725.01725.3	210509_LU02_aleitner_FusLLPS_01.c.01708.01708.3	461	324.036	U	Natural	U Natural	2592	2591.99	865.006	3	-1.4	0.12461	31.66	0	Group FDR	id	Dispersed, injection 1
APKPDGPGGGPGGSHXGGNYGDDR-G10-U	sp|P26599|FUS	210509_LU02_aleitner_FusLLPS_01.c.02275.02275.3	210509_LU02_aleitner_FusLLPS_01.c.01946.01946.3	458	324.036	U	Natural	U Natural	2592	2592	865.007	3	0.3	0.12098	31.58	0	Group FDR	id	Dispersed, injection 1
APKPDGPGGGPGGSHMGGNYGDDR-G21-GU	sp|P26599|FUS	210509_LU02_aleitner_FusLLPS_01.c.02819.02819.3	210509_LU02_aleitner_FusLLPS_01.c.02424.02424.3	469	669.083	GU	Natural	GU Natural	2921.05	2921.06	974.694	3	2.6	0.08873	31.42	0	Group FDR	id	Dispersed, injection 1
APKPDGPGGGPGGSHMGGNYGDDR-P11-UU	sp|P26599|FUS	210509_LU02_aleitner_FusLLPS_01.c.06513.06513.3	210509_LU02_aleitner_FusLLPS_01.c.06684.06684.3	459	630.061	UU	Natural	UU Natural	2882.03	2882.03	961.683	3	-0.6	0.10725	31.39	0	Group FDR	id	Dispersed, injection 1
APKPDGPGGGPGGSHMGGNYGDDR-P7-GU	sp|P26599|FUS	210509_LU02_aleitner_FusLLPS_01.c.03477.03477.4	210509_LU02_aleitner_FusLLPS_01.c.03101.03101.4	455	669.083	GU	Natural	GU Natural	2921.05	2921.05	731.27	4	0	0.10111	31.36	0	Group FDR	id	Dispersed, injection 1
APKPDGPGGGPGGSHMGGNYGDDR-Y20-GU	sp|P26599|FUS	210509_LU02_aleitner_FusLLPS_01.c.04137.04137.3	210509_LU02_aleitner_FusLLPS_01.c.04274.04274.3	468	669.083	GU	Natural	GU Natural	2921.05	2921.05	974.693	3	1.6	0.06054	31.29	0	Group FDR	id	Dispersed, injection 1
TGQPMINLYTDRETGK-L8-U	sp|P26599|FUS	210509_LU02_aleitner_FusLLPS_02.c.11803.11803.3	210509_LU02_aleitner_FusLLPS_02.c.11821.11821.3	324	324.036	U	Natural	U Natural	2146.92	2146.92	716.649	3	0	0.18089	31.09	0	Group FDR	id	Dispersed, injection 2
GGMGGSDRGGFNKFGGPR-N12-CC	sp|P26599|FUS	210509_LU02_aleitner_FusLLPS_05.c.03679.03679.3	210509_LU02_aleitner_FusLLPS_05.c.03867.03867.3	263	548.127	CC	Natural_-HPO3	CC Natural_-HPO3	2300.94	2300.94	767.987	3	0.1	0.19363	31.05	0	Group FDR	id	Condensed, injection 2
APKPDGPGGGPGGSHMGGNYGDDR-S14-UU	sp|P26599|FUS	210509_LU02_aleitner_FusLLPS_05.c.04015.04015.3	210509_LU02_aleitner_FusLLPS_05.c.03930.03930.3	462	630.061	UU	Natural	UU Natural	2882.03	2882.03	961.684	3	0.1	0.12246	31.02	0	Group FDR	id	Condensed, injection 2
APKPDGPGGGPGGSHMGGNYGDDR-N19-GU	sp|P26599|FUS	210509_LU02_aleitner_FusLLPS_01.c.03802.03802.4	210509_LU02_aleitner_FusLLPS_01.c.03491.03491.4	467	669.083	GU	Natural	GU Natural	2921.05	2921.06	731.272	4	2.5	0.06121	30.97	0	Group FDR	id	Dispersed, injection 1
APKPDGPGGGPGGSHMGGNYGDDR-S14-AU	sp|P26599|FUS	210509_LU02_aleitner_FusLLPS_02.c.05289.05289.3	210509_LU02_aleitner_FusLLPS_02.c.05001.05001.3	462	653.088	AU	Natural	AU Natural	2905.05	2905.06	969.361	3	1.2	0.10324	30.94	0	Group FDR	id	Dispersed, injection 2
APKPDGPGGGPGGSHMGGNYGDDR-G21-AU	sp|P26599|FUS	210509_LU02_aleitner_FusLLPS_01.c.03538.03538.3	210509_LU02_aleitner_FusLLPS_01.c.03494.03494.3	469	653.088	AU	Natural	AU Natural	2905.05	2905.05	969.359	3	-0.8	0.07452	30.9	0	Group FDR	id	Dispersed, injection 1
APKPDGPGGGPGGSHMGGNYGDDR-G17-GU	sp|P26599|FUS	210509_LU02_aleitner_FusLLPS_02.c.04380.04380.3	210509_LU02_aleitner_FusLLPS_02.c.04784.04784.3	465	669.083	GU	Natural	GU Natural	2921.05	2921.05	974.691	3	0	0.09132	30.78	0	Group FDR	id	Dispersed, injection 2
APKPDGPGGGPGGSHMGGNYGDDR-D22-CU	sp|P26599|FUS	210509_LU02_aleitner_FusLLPS_05.c.03165.03165.3	210509_LU02_aleitner_FusLLPS_05.c.03590.03590.3	470	629.077	CU	Natural	CU Natural	2881.04	2881.04	961.355	3	-0.9	0.06327	30.55	0	Group FDR	id	Condensed, injection 2
APKPDGPGGGPGGSHMGGNYGDDR-G12-U	sp|P26599|FUS	210509_LU02_aleitner_FusLLPS_02.c.03965.03965.3	210509_LU02_aleitner_FusLLPS_02.c.03801.03801.3	460	306.025	U	Natural_-H2O	U Natural_-H2O	2557.99	2557.99	853.673	3	1.1	0.13499	30.52	0	Group FDR	id	Dispersed, injection 2
APKPDGPGGGPGGSHMGGNYGDDR-G21-AU	sp|P26599|FUS	210509_LU02_aleitner_FusLLPS_01.c.04408.04408.4	210509_LU02_aleitner_FusLLPS_01.c.04520.04520.4	469	653.088	AU	Natural	AU Natural	2905.05	2905.06	727.272	4	1.3	0.07516	30.48	0	Group FDR	id	Dispersed, injection 1
APKPDGPGGGPGGSHMGGNYGDDR-G21-GU	sp|P26599|FUS	210509_LU02_aleitner_FusLLPS_01.c.03133.03133.4	210509_LU02_aleitner_FusLLPS_01.c.02758.02758.4	469	669.083	GU	Natural	GU Natural	2921.05	2921.06	731.272	4	2.7	0.07376	30.4	0	Group FDR	id	Dispersed, injection 1
APKPDGPGGGPGGSHMGGNYGDDR-D22-CU	sp|P26599|FUS	210509_LU02_aleitner_FusLLPS_01.c.03726.03726.3	210509_LU02_aleitner_FusLLPS_01.c.03463.03463.3	470	629.077	CU	Natural	CU Natural	2881.04	2881.05	961.357	3	1.4	0.06249	30.36	0	Group FDR	id	Dispersed, injection 1
TGQPMINLYTDR-L8-GU	sp|P26599|FUS	210509_LU02_aleitner_FusLLPS_01.c.21620.21620.3	210509_LU02_aleitner_FusLLPS_01.c.21663.21663.3	324	669.083	GU	Natural	GU Natural	2076.76	2076.77	693.263	3	0.8	0.17293	30.36	0	Group FDR	id	Dispersed, injection 1
APKPDGPGGGPGGSHXGGNYGDDR-N19-AU	sp|P26599|FUS	210509_LU02_aleitner_FusLLPS_02.c.05227.05227.3	210509_LU02_aleitner_FusLLPS_02.c.04945.04945.3	467	653.088	AU	Natural	AU Natural	2921.05	2921.05	974.691	3	-0.2	0.09849	30.29	0	Group FDR	id	Dispersed, injection 2
APKPDGPGGGPGGSHMGGNYGDDR-D22-AU	sp|P26599|FUS	210509_LU02_aleitner_FusLLPS_05.c.03061.03061.3	210509_LU02_aleitner_FusLLPS_05.c.03030.03030.3	470	653.088	AU	Natural	AU Natural	2905.05	2905.06	969.361	3	1.5	0.09112	30.28	0	Group FDR	id	Condensed, injection 2
APKPDGPGGGPGGSHMGGNYGDDR-G13-CU	sp|P26599|FUS	210509_LU02_aleitner_FusLLPS_02.c.03278.03278.3	210509_LU02_aleitner_FusLLPS_02.c.03246.03246.3	461	629.077	CU	Natural	CU Natural	2881.04	2881.05	961.356	3	0.7	0.10089	30.27	0	Group FDR	id	Dispersed, injection 2
APKPDGPGGGPGGSHMGGNYGDDR-M16-AU	sp|P26599|FUS	210509_LU02_aleitner_FusLLPS_01.c.03961.03961.4	210509_LU02_aleitner_FusLLPS_01.c.03741.03741.4	464	653.088	AU	Natural	AU Natural	2905.05	2905.06	727.272	4	0.8	0.07337	30.15	0	Group FDR	id	Dispersed, injection 1
APKPDGPGGGPGGSHXGGNYGDDR-G6-AU	sp|P26599|FUS	210509_LU02_aleitner_FusLLPS_01.c.05357.05357.3	210509_LU02_aleitner_FusLLPS_01.c.05009.05009.3	454	653.088	AU	Natural	AU Natural	2921.05	2921.05	974.693	3	1.8	0.09966	30.08	0	Group FDR	id	Dispersed, injection 1
APKPDGPGGGPGGSHMGGNYGDDR-G10-U	sp|P26599|FUS	210509_LU02_aleitner_FusLLPS_05.c.03976.03976.3	210509_LU02_aleitner_FusLLPS_05.c.03983.03983.3	458	322.02	U	Natural_-H2	U Natural_-H2	2573.99	2573.99	859.004	3	1.1	0.08329	29.97	0.00806452	Group FDR	id	Condensed, injection 2
APKPDGPGGGPGGSHMGGNYGDDR-P11-GU	sp|P26599|FUS	210509_LU02_aleitner_FusLLPS_05.c.03568.03568.3	210509_LU02_aleitner_FusLLPS_05.c.03643.03643.3	459	669.083	GU	Natural	GU Natural	2921.05	2921.05	974.692	3	1.4	0.10143	29.94	0.00806452	Group FDR	id	Condensed, injection 2

## Sheet: SARS-CoV-2 N+s2m (Fig. 4)
Id	Protein	Light_spectrum	Heavy_spectrum	AbsPos1	RNA_Mr	RNA_composition	Neutral_Loss	Isobaric_RNA_Composition	Mr_Calculated	Mr_measured	Mz	z	Error_rel_ppm	TIC	ld-score	FDR_score	FDR_type	FDR_level	Annotation
MAGNGGDAALALLLLDR-N4-UU	db|PROT01|N	300721_LU02_mbikaki_COVID_04.c.31827.31827.2	300721_LU02_mbikaki_COVID_04.c.31737.31737.2	213	648.072	UU	Natural_-HPO3+H2O	UU Natural_-HPO3+H2O	2317.95	2317.95	1159.98	2	-0.7	0.15575	53.7	0	Group FDR	id	Sample 2, dispersed
MAGNGGDAALALLLLDR-N4-UU	db|PROT01|N	300721_LU02_mbikaki_COVID_03.c.31660.31660.2	300721_LU02_mbikaki_COVID_03.c.31529.31529.2	213	648.072	UU	Natural_-HPO3+H2O	UU Natural_-HPO3+H2O	2317.95	2317.95	1159.98	2	-0.7	0.2059	49.98	0	Group FDR	id	Sample 1, dispersed
WYFYYLGTGPEAGLPYGANK-Y2-CU	db|PROT01|N	300721_LU02_mbikaki_COVID_06.c.23538.23538.2	300721_LU02_mbikaki_COVID_06.c.23486.23486.2	109	629.077	CU	Natural_-HPO3	CU Natural_-HPO3	2895.15	2895.15	1448.58	2	0.2	0.10395	48.6	0	Group FDR	id	Sample 2, condensed
MAGNGGDAALALLLLDR-N4-UU	db|PROT01|N	300721_LU02_mbikaki_COVID_05.c.31269.31269.2	300721_LU02_mbikaki_COVID_05.c.31105.31105.2	213	648.072	UU	Natural_-HPO3+H2O	UU Natural_-HPO3+H2O	2317.95	2317.95	1159.98	2	-1.2	0.13291	45.81	0	Group FDR	id	Sample 1, condensed
XAGNGGDAALALLLLDR-G6-CG	db|PROT01|N	300721_LU02_mbikaki_COVID_05.c.31297.31297.3	300721_LU02_mbikaki_COVID_05.c.31140.31140.3	215	632.078	CG	Natural_-H5PO5	CG Natural_-H5PO5	2317.96	2317.95	773.658	3	-2.2	0.15238	44.52	0	Group FDR	id	Sample 1, condensed
ATRRIR-R4-CG	db|PROT01|N	300721_LU02_mbikaki_COVID_04.c.10213.10213.2	300721_LU02_mbikaki_COVID_04.c.10264.10264.2	93	684.094	CG	Natural_-H3PO3+H2O	CG Natural_-H3PO3+H2O	1455.58	1455.58	728.797	2	0.5	0.58146	40.25	0	Group FDR	id	Sample 2, dispersed
WYFYYLGTGPEAGLPYGANK-Y4-AAGU	db|PROT01|N	300721_LU02_mbikaki_COVID_06.c.27327.27327.3	300721_LU02_mbikaki_COVID_06.c.27511.27511.3	111	1327.19	AAGU	Natural_-HPO3	AAGU Natural_-HPO3	3593.26	3593.26	1198.76	3	-0.1	0.0795	39.72	0	Group FDR	id	Sample 2, condensed
MAGNGGDAALALLLLDR-N4-UU	db|PROT01|N	300721_LU02_mbikaki_COVID_06.c.31203.31203.2	300721_LU02_mbikaki_COVID_06.c.31117.31117.2	213	648.072	UU	Natural_-HPO3+H2O	UU Natural_-HPO3+H2O	2317.95	2317.95	1159.98	2	0.2	0.18769	39.26	0	Group FDR	id	Sample 2, condensed
WYFYYLGTGPEAGLPYGANK-Y4-GUU	db|PROT01|N	300721_LU02_mbikaki_COVID_05.c.33740.33740.3	300721_LU02_mbikaki_COVID_05.c.33395.33395.3	111	991.104	GUU	Natural_-H3PO3+H2O	GUU Natural_-H3PO3+H2O	3257.18	3257.18	1086.73	3	-0.5	0.0865	38.9	0	Group FDR	id	Sample 1, condensed
WYFYYLGTGPEAGLPYGANK-Y5-GGUU	db|PROT01|N	300721_LU02_mbikaki_COVID_06.c.27390.27390.3	300721_LU02_mbikaki_COVID_06.c.27788.27788.3	112	1336.15	GGUU	Natural_-H3PO3+H2O	GGUU Natural_-H3PO3+H2O	3602.22	3602.23	1201.75	3	2	0.0801	38.53	0	Group FDR	id	Sample 2, condensed
WYFYYLGTGPEAGLPYGANK-Y4-AGGU	db|PROT01|N	300721_LU02_mbikaki_COVID_03.c.28133.28133.3	300721_LU02_mbikaki_COVID_03.c.28540.28540.3	111	1307.16	AGGU	Natural_-H5PO5	AGGU Natural_-H5PO5	3573.24	3573.24	1192.09	3	1.1	0.09647	38.34	0	Group FDR	id	Sample 1, dispersed
WYFYYLGTGPEAGLPYGANK-Y2-CG	db|PROT01|N	300721_LU02_mbikaki_COVID_03.c.23993.23993.3	300721_LU02_mbikaki_COVID_03.c.23532.23532.3	109	666.084	CG	Natural_-H3PO3	CG Natural_-H3PO3	2932.16	2932.15	978.392	3	-1.4	0.07017	37.84	0	Group FDR	id	Sample 1, dispersed
WYFYYLGTGPEAGLPYGANK-Y4-ACGU	db|PROT01|N	300721_LU02_mbikaki_COVID_06.c.26740.26740.3	300721_LU02_mbikaki_COVID_06.c.27086.27086.3	111	1319.17	ACGU	Natural_-H3PO3+H2O	ACGU Natural_-H3PO3+H2O	3585.25	3585.24	1196.09	3	-1.9	0.08811	37.59	0	Group FDR	id	Sample 2, condensed
WYFYYLGTGPEAGLPYGANK-L6-AA	db|PROT01|N	300721_LU02_mbikaki_COVID_06.c.29883.29883.3	300721_LU02_mbikaki_COVID_06.c.29424.29424.3	113	738.071	AA	Natural_-H2O	AA Natural_-H2O	3004.14	3004.14	1002.39	3	-3	0.11556	37.55	0	Group FDR	id	Sample 2, condensed
WYFYYLGTGPEAGLPYGANK-Y4-GU	db|PROT01|N	300721_LU02_mbikaki_COVID_05.c.32161.32161.3	300721_LU02_mbikaki_COVID_05.c.31796.31796.3	111	749.05	GU	Natural	GU Natural	3015.12	3015.12	1006.05	3	0	0.09195	37.52	0	Group FDR	id	Sample 1, condensed
WYFYYLGTGPEAGLPYGANK-Y4-U	db|PROT01|N	300721_LU02_mbikaki_COVID_03.c.24283.24283.2	300721_LU02_mbikaki_COVID_03.c.23900.23900.2	111	340.031	U	Natural_-H3PO3+H2O	U Natural_-H3PO3+H2O	2606.1	2606.1	1304.06	2	-0.6	0.11465	37.26	0	Group FDR	id	Sample 1, dispersed
KQQTVTLLPAADLDDFSK-Q3-AU	db|PROT01|N	300721_LU02_mbikaki_COVID_06.c.19337.19337.3	300721_LU02_mbikaki_COVID_06.c.19158.19158.3	390	635.078	AU	Natural_-H3PO4	AU Natural_-H3PO4	2624.12	2624.12	875.715	3	0.7	0.0722	37.16	0	Group FDR	id	Sample 2, condensed
WYFYYLGTGPEAGLPYGANK-T8-ACGU	db|PROT01|N	300721_LU02_mbikaki_COVID_06.c.28177.28177.4	300721_LU02_mbikaki_COVID_06.c.28566.28566.4	115	1363.12	ACGU	Natural_-H4O	ACGU Natural_-H4O	3629.19	3629.19	908.304	4	-1.4	0.07658	37.13	0	Group FDR	id	Sample 2, condensed
WYFYYLGTGPEAGLPYGANK-F3-AGU	db|PROT01|N	300721_LU02_mbikaki_COVID_06.c.31152.31152.3	300721_LU02_mbikaki_COVID_06.c.31661.31661.3	110	1078.1	AGU	Natural	AGU Natural	3344.18	3344.17	1115.73	3	-0.7	0.08802	36.74	0	Group FDR	id	Sample 2, condensed
WYFYYLGTGPEAGLPYGANK-Y4-GU	db|PROT01|N	300721_LU02_mbikaki_COVID_06.c.28973.28973.3	300721_LU02_mbikaki_COVID_06.c.28753.28753.3	111	685.078	GU	Natural_-H3PO3+H2O	GU Natural_-H3PO3+H2O	2951.15	2951.15	984.723	3	-2	0.08584	36.71	0	Group FDR	id	Sample 2, condensed
WYFYYLGTGPEAGLPYGANK-Y4-AU	db|PROT01|N	300721_LU02_mbikaki_COVID_06.c.31036.31036.3	300721_LU02_mbikaki_COVID_06.c.31161.31161.3	111	733.055	AU	Natural	AU Natural	2999.13	2999.13	1000.72	3	-0.6	0.08091	36.6	0	Group FDR	id	Sample 2, condensed
WYFYYLGTGPEAGLPYGANK-Y5-GGU	db|PROT01|N	300721_LU02_mbikaki_COVID_06.c.28297.28297.3	300721_LU02_mbikaki_COVID_06.c.28452.28452.3	112	1030.13	GGU	Natural_-H3PO3+H2O	GGU Natural_-H3PO3+H2O	3296.2	3296.2	1099.74	3	-0.6	0.07842	36.35	0	Group FDR	id	Sample 2, condensed
WYFYYLGTGPEAGLPYGANK-Y4-GUU	db|PROT01|N	300721_LU02_mbikaki_COVID_06.c.33162.33162.3	300721_LU02_mbikaki_COVID_06.c.32995.32995.3	111	975.109	GUU	Natural_-HPO3	GUU Natural_-HPO3	3241.18	3241.18	1081.4	3	-0.3	0.073	36.21	0	Group FDR	id	Sample 2, condensed
WYFYYLGTGPEAGLPYGANK-Y5-ACGU	db|PROT01|N	300721_LU02_mbikaki_COVID_03.c.28815.28815.3	300721_LU02_mbikaki_COVID_03.c.29345.29345.3	112	1319.17	ACGU	Natural_-H3PO3+H2O	ACGU Natural_-H3PO3+H2O	3585.25	3585.24	1196.09	3	-2.1	0.08703	35.9	0	Group FDR	id	Sample 1, dispersed
WYFYYLGTGPEAGLPYGANK-Y4-AGU	db|PROT01|N	300721_LU02_mbikaki_COVID_03.c.27622.27622.3	300721_LU02_mbikaki_COVID_03.c.27085.27085.3	111	998.136	AGU	Natural_-HPO3	AGU Natural_-HPO3	3264.21	3264.2	1089.08	3	-2	0.10859	35.62	0	Group FDR	id	Sample 1, dispersed
WYFYYLGTGPEAGLPYGANK-Y5-GUU	db|PROT01|N	300721_LU02_mbikaki_COVID_05.c.33421.33421.3	300721_LU02_mbikaki_COVID_05.c.33302.33302.3	112	975.109	GUU	Natural_-HPO3	GUU Natural_-HPO3	3241.18	3241.18	1081.4	3	0.2	0.10897	35.55	0	Group FDR	id	Sample 1, condensed
WYFYYLGTGPEAGLPYGANK-Y4-AGU	db|PROT01|N	300721_LU02_mbikaki_COVID_06.c.29819.29819.3	300721_LU02_mbikaki_COVID_06.c.29537.29537.3	111	980.125	AGU	Natural_-H3PO4	AGU Natural_-H3PO4	3246.2	3246.2	1083.07	3	-0.4	0.07449	35.54	0	Group FDR	id	Sample 2, condensed
WYFYYLGTGPEAGLPYGANK-Y5-ACGU	db|PROT01|N	300721_LU02_mbikaki_COVID_03.c.28480.28480.3	300721_LU02_mbikaki_COVID_03.c.28999.28999.3	112	1319.17	ACGU	Natural_-H3PO3+H2O	ACGU Natural_-H3PO3+H2O	3585.25	3585.25	1196.09	3	1.8	0.10142	35.49	0	Group FDR	id	Sample 1, dispersed
WYFYYLGTGPEAGLPYGANK-Y4-GU	db|PROT01|N	300721_LU02_mbikaki_COVID_06.c.31754.31754.3	300721_LU02_mbikaki_COVID_06.c.31996.31996.3	111	749.05	GU	Natural	GU Natural	3015.12	3015.12	1006.05	3	-1.3	0.10183	35.34	0	Group FDR	id	Sample 2, condensed
WYFYYLGTGPEAGLPYGANK-Y2-CU	db|PROT01|N	300721_LU02_mbikaki_COVID_05.c.29000.29000.3	300721_LU02_mbikaki_COVID_05.c.29175.29175.3	109	707.028	CU	Natural_-H2	CU Natural_-H2	2973.1	2973.11	992.043	3	1.8	0.07503	35.32	0	Group FDR	id	Sample 1, condensed
WYFYYLGTGPEAGLPYGANK-Y5-AU	db|PROT01|N	300721_LU02_mbikaki_COVID_06.c.29746.29746.3	300721_LU02_mbikaki_COVID_06.c.30078.30078.3	112	733.055	AU	Natural	AU Natural	2999.13	2999.13	1000.72	3	-0.1	0.11399	35.31	0	Group FDR	id	Sample 2, condensed
WYFYYLGTGPEAGLPYGANK-Y4-GU	db|PROT01|N	300721_LU02_mbikaki_COVID_03.c.28691.28691.3	300721_LU02_mbikaki_COVID_03.c.28986.28986.3	111	685.078	GU	Natural_-H3PO3+H2O	GU Natural_-H3PO3+H2O	2951.15	2951.15	984.724	3	-0.9	0.06549	35.21	0	Group FDR	id	Sample 1, dispersed
WYFYYLGTGPEAGLPYGANK-Y5-GU	db|PROT01|N	300721_LU02_mbikaki_COVID_04.c.29880.29880.3	300721_LU02_mbikaki_COVID_04.c.29431.29431.3	112	685.078	GU	Natural_-H3PO3+H2O	GU Natural_-H3PO3+H2O	2951.15	2951.14	984.722	3	-2.8	0.10007	35.16	0	Group FDR	id	Sample 2, dispersed
WYFYYLGTGPEAGLPYGANK-Y4-GU	db|PROT01|N	300721_LU02_mbikaki_COVID_05.c.29526.29526.3	300721_LU02_mbikaki_COVID_05.c.29653.29653.3	111	685.078	GU	Natural_-H3PO3+H2O	GU Natural_-H3PO3+H2O	2951.15	2951.15	984.724	3	-1.1	0.07527	35.16	0	Group FDR	id	Sample 1, condensed
WYFYYLGTGPEAGLPYGANK-Y4-AGU	db|PROT01|N	300721_LU02_mbikaki_COVID_06.c.27767.27767.3	300721_LU02_mbikaki_COVID_06.c.27544.27544.3	111	1078.1	AGU	Natural	AGU Natural	3344.18	3344.18	1115.73	3	0.5	0.069	35.01	0	Group FDR	id	Sample 2, condensed
WYFYYLGTGPEAGLPYGANK-Y5-AGU	db|PROT01|N	300721_LU02_mbikaki_COVID_03.c.28379.28379.3	300721_LU02_mbikaki_COVID_03.c.28584.28584.3	112	998.136	AGU	Natural_-HPO3	AGU Natural_-HPO3	3264.21	3264.2	1089.07	3	-3.8	0.07951	34.96	0	Group FDR	id	Sample 1, dispersed
WYFYYLGTGPEAGLPYGANK-Y4-GU	db|PROT01|N	300721_LU02_mbikaki_COVID_05.c.32703.32703.3	300721_LU02_mbikaki_COVID_05.c.32725.32725.3	111	749.05	GU	Natural	GU Natural	3015.12	3015.12	1006.05	3	0	0.0742	34.91	0	Group FDR	id	Sample 1, condensed
WYFYYLGTGPEAGLPYGANK-Y4-GU	db|PROT01|N	300721_LU02_mbikaki_COVID_04.c.28337.28337.3	300721_LU02_mbikaki_COVID_04.c.28845.28845.3	111	685.078	GU	Natural_-H3PO3+H2O	GU Natural_-H3PO3+H2O	2951.15	2951.15	984.724	3	-1.1	0.07071	34.77	0	Group FDR	id	Sample 2, dispersed
WYFYYLGTGPEAGLPYGANK-Y5-GU	db|PROT01|N	300721_LU02_mbikaki_COVID_05.c.27733.27733.3	300721_LU02_mbikaki_COVID_05.c.28169.28169.3	112	685.078	GU	Natural_-H3PO3+H2O	GU Natural_-H3PO3+H2O	2951.15	2951.15	984.725	3	-0.1	0.06775	34.73	0	Group FDR	id	Sample 1, condensed
KQQTVTLLPAADLDDFSK-Q3-AU	db|PROT01|N	300721_LU02_mbikaki_COVID_06.c.19387.19387.2	300721_LU02_mbikaki_COVID_06.c.19174.19174.2	390	635.078	AU	Natural_-H3PO4	AU Natural_-H3PO4	2624.12	2624.12	1313.07	2	-0.3	0.05757	34.64	0	Group FDR	id	Sample 2, condensed
WYFYYLGTGPEAGLPYGANK-Y4-GUU	db|PROT01|N	300721_LU02_mbikaki_COVID_06.c.33451.33451.3	300721_LU02_mbikaki_COVID_06.c.33342.33342.3	111	975.109	GUU	Natural_-HPO3	GUU Natural_-HPO3	3241.18	3241.18	1081.4	3	-1.1	0.08753	34.63	0	Group FDR	id	Sample 2, condensed
WYFYYLGTGPEAGLPYGANK-Y5-AAGU	db|PROT01|N	300721_LU02_mbikaki_COVID_05.c.28188.28188.3	300721_LU02_mbikaki_COVID_05.c.28047.28047.3	112	1327.19	AAGU	Natural_-HPO3	AAGU Natural_-HPO3	3593.26	3593.25	1198.76	3	-2.5	0.07205	34.49	0	Group FDR	id	Sample 1, condensed
WYFYYLGTGPEAGLPYGANK-Y5-AU	db|PROT01|N	300721_LU02_mbikaki_COVID_06.c.25403.25403.3	300721_LU02_mbikaki_COVID_06.c.24991.24991.3	112	653.088	AU	Natural_-HPO3	AU Natural_-HPO3	2919.16	2919.16	974.062	3	0.3	0.0915	34.38	0	Group FDR	id	Sample 2, condensed
WYFYYLGTGPEAGLPYGANK-Y4-UU	db|PROT01|N	300721_LU02_mbikaki_COVID_05.c.28556.28556.2	300721_LU02_mbikaki_COVID_05.c.28603.28603.2	111	708.012	UU	Natural_-H2	UU Natural_-H2	2974.09	2974.09	1488.05	2	-0.1	0.09524	34.35	0	Group FDR	id	Sample 1, condensed
WYFYYLGTGPEAGLPYGANK-Y4-GU	db|PROT01|N	300721_LU02_mbikaki_COVID_05.c.32404.32404.3	300721_LU02_mbikaki_COVID_05.c.32455.32455.3	111	749.05	GU	Natural	GU Natural	3015.12	3015.12	1006.05	3	0	0.08693	34.12	0	Group FDR	id	Sample 1, condensed
WYFYYLGTGPEAGLPYGANK-Y4-CCGG	db|PROT01|N	300721_LU02_mbikaki_COVID_06.c.23366.23366.3	300721_LU02_mbikaki_COVID_06.c.22877.22877.3	111	1334.18	CCGG	Natural_-H3PO3+H2O	CCGG Natural_-H3PO3+H2O	3600.26	3600.25	1201.09	3	-2.6	0.08747	33.93	0	Group FDR	id	Sample 2, condensed
WYFYYLGTGPEAGLPYGANK-Y5-GGU	db|PROT01|N	300721_LU02_mbikaki_COVID_04.c.27622.27622.3	300721_LU02_mbikaki_COVID_04.c.28089.28089.3	112	1030.13	GGU	Natural_-H3PO3+H2O	GGU Natural_-H3PO3+H2O	3296.2	3296.2	1099.74	3	0	0.08146	33.77	0	Group FDR	id	Sample 2, dispersed
NPANNAAIVLQLPQGTTLPKGFYAEGSR-K20-U	db|PROT01|N	300721_LU02_mbikaki_COVID_06.c.22376.22376.3	300721_LU02_mbikaki_COVID_06.c.22324.22324.3	169	385.992	U	Natural_-H2O	U Natural_-H2O	3312.52	3312.52	1105.18	3	-1.2	0.03444	33.69	0	Group FDR	id	Sample 2, condensed
WYFYYLGTGPEAGLPYGANK-Y4-GUU	db|PROT01|N	300721_LU02_mbikaki_COVID_05.c.33666.33666.3	300721_LU02_mbikaki_COVID_05.c.33850.33850.3	111	975.109	GUU	Natural_-HPO3	GUU Natural_-HPO3	3241.18	3241.18	1081.4	3	0.2	0.07492	33.64	0	Group FDR	id	Sample 1, condensed
WYFYYLGTGPEAGLPYGANK-Y4-CCGG	db|PROT01|N	300721_LU02_mbikaki_COVID_06.c.27758.27758.3	300721_LU02_mbikaki_COVID_06.c.27523.27523.3	111	1378.13	CCGG	Natural_-H4O	CCGG Natural_-H4O	3644.2	3644.21	1215.74	3	1.8	0.06604	33.58	0	Group FDR	id	Sample 2, condensed
WYFYYLGTGPEAGLPYGANK-Y5-GU	db|PROT01|N	300721_LU02_mbikaki_COVID_04.c.28645.28645.3	300721_LU02_mbikaki_COVID_04.c.29149.29149.3	112	685.078	GU	Natural_-H3PO3+H2O	GU Natural_-H3PO3+H2O	2951.15	2951.15	984.725	3	0.2	0.071	33.55	0	Group FDR	id	Sample 2, dispersed
WYFYYLGTGPEAGLPYGANK-Y4-GGU	db|PROT01|N	300721_LU02_mbikaki_COVID_06.c.33920.33920.3	300721_LU02_mbikaki_COVID_06.c.33585.33585.3	111	978.11	GGU	Natural_-H5PO5	GGU Natural_-H5PO5	3244.18	3244.19	1082.4	3	2.2	0.0684	33.34	0	Group FDR	id	Sample 2, condensed
IGMEVTPSGTWLTYTGAIK-P7-U	db|PROT01|N	300721_LU02_mbikaki_COVID_04.c.21486.21486.2	300721_LU02_mbikaki_COVID_04.c.21589.21589.2	326	288.015	U	Natural_-H5PO5	U Natural_-H5PO5	2312.04	2312.05	1157.03	2	0.7	0.15607	33.33	0	Group FDR	id	Sample 2, dispersed
WYFYYLGTGPEAGLPYGANK-Y4-AAGU	db|PROT01|N	300721_LU02_mbikaki_COVID_06.c.30204.30204.3	300721_LU02_mbikaki_COVID_06.c.30601.30601.3	111	1389.14	AAGU	Natural_-H2O	AAGU Natural_-H2O	3655.22	3655.23	1219.42	3	2.3	0.05965	33.27	0	Group FDR	id	Sample 2, condensed
WYFYYLGTGPEAGLPYGANK-Y4-GU	db|PROT01|N	300721_LU02_mbikaki_COVID_05.c.28043.28043.3	300721_LU02_mbikaki_COVID_05.c.28480.28480.3	111	685.078	GU	Natural_-H3PO3+H2O	GU Natural_-H3PO3+H2O	2951.15	2951.15	984.724	3	-0.7	0.07098	33.24	0	Group FDR	id	Sample 1, condensed
WYFYYLGTGPEAGLPYGANK-L6-GGU	db|PROT01|N	300721_LU02_mbikaki_COVID_03.c.29079.29079.3	300721_LU02_mbikaki_COVID_03.c.29413.29413.3	113	1030.13	GGU	Natural_-H3PO3+H2O	GGU Natural_-H3PO3+H2O	3296.2	3296.2	1099.74	3	0	0.08598	33.21	0	Group FDR	id	Sample 1, dispersed
WYFYYLGTGPEAGLPYGANK-Y5-GGU	db|PROT01|N	300721_LU02_mbikaki_COVID_04.c.28607.28607.3	300721_LU02_mbikaki_COVID_04.c.28793.28793.3	112	1030.13	GGU	Natural_-H3PO3+H2O	GGU Natural_-H3PO3+H2O	3296.2	3296.2	1099.74	3	-0.3	0.09304	33.1	0	Group FDR	id	Sample 2, dispersed
WYFYYLGTGPEAGLPYGANK-Y5-GU	db|PROT01|N	300721_LU02_mbikaki_COVID_03.c.24782.24782.3	300721_LU02_mbikaki_COVID_03.c.24879.24879.3	112	685.078	GU	Natural_-H3PO3+H2O	GU Natural_-H3PO3+H2O	2951.15	2951.15	984.725	3	-0.2	0.09595	33.08	0	Group FDR	id	Sample 1, dispersed
WYFYYLGTGPEAGLPYGANK-Y2-GU	db|PROT01|N	300721_LU02_mbikaki_COVID_05.c.33073.33073.3	300721_LU02_mbikaki_COVID_05.c.32935.32935.3	109	749.05	GU	Natural	GU Natural	3015.12	3015.12	1006.05	3	-0.4	0.07894	32.92	0	Group FDR	id	Sample 1, condensed
EDLKFPR-L3-U	db|PROT01|N	300721_LU02_mbikaki_COVID_06.c.11628.11628.2	300721_LU02_mbikaki_COVID_06.c.11632.11632.2	64	385.992	U	Natural_-H2O	U Natural_-H2O	1289.47	1289.47	645.744	2	-0.9	0.06122	32.91	0	Group FDR	id	Sample 2, condensed
WYFYYLGTGPEAGLPYGANK-Y4-GGU	db|PROT01|N	300721_LU02_mbikaki_COVID_06.c.33044.33044.3	300721_LU02_mbikaki_COVID_06.c.32893.32893.3	111	1030.13	GGU	Natural_-H3PO3+H2O	GGU Natural_-H3PO3+H2O	3296.2	3296.2	1099.74	3	-1	0.06953	32.87	0	Group FDR	id	Sample 2, condensed
WYFYYLGTGPEAGLPYGANK-Y5-GGU	db|PROT01|N	300721_LU02_mbikaki_COVID_05.c.28688.28688.3	300721_LU02_mbikaki_COVID_05.c.28522.28522.3	112	1030.13	GGU	Natural_-H3PO3+H2O	GGU Natural_-H3PO3+H2O	3296.2	3296.2	1099.74	3	0.9	0.06254	32.78	0	Group FDR	id	Sample 1, condensed
WYFYYLGTGPEAGLPYGANK-Y4-AGUU	db|PROT01|N	300721_LU02_mbikaki_COVID_06.c.29899.29899.3	300721_LU02_mbikaki_COVID_06.c.30141.30141.3	111	1304.16	AGUU	Natural_-HPO3	AGUU Natural_-HPO3	3570.23	3570.24	1191.09	3	2	0.0603	32.76	0	Group FDR	id	Sample 2, condensed
WYFYYLGTGPEAGLPYGANK-F3-CG	db|PROT01|N	300721_LU02_mbikaki_COVID_04.c.24090.24090.3	300721_LU02_mbikaki_COVID_04.c.23706.23706.3	110	666.084	CG	Natural_-H3PO3	CG Natural_-H3PO3	2932.16	2932.15	978.392	3	-1.1	0.07216	32.64	0	Group FDR	id	Sample 2, dispersed
WYFYYLGTGPEAGLPYGANK-Y4-AGU	db|PROT01|N	300721_LU02_mbikaki_COVID_05.c.29660.29660.3	300721_LU02_mbikaki_COVID_05.c.29319.29319.3	111	980.125	AGU	Natural_-H3PO4	AGU Natural_-H3PO4	3246.2	3246.19	1083.07	3	-3.1	0.08913	32.59	0	Group FDR	id	Sample 1, condensed
WYFYYLGTGPEAGLPYGANK-Y4-AGGU	db|PROT01|N	300721_LU02_mbikaki_COVID_06.c.30698.30698.3	300721_LU02_mbikaki_COVID_06.c.31045.31045.3	111	1421.13	AGGU	Natural_-H2	AGGU Natural_-H2	3687.21	3687.2	1230.08	3	-0.9	0.07236	32.59	0	Group FDR	id	Sample 2, condensed
WYFYYLGTGPEAGLPYGANK-L6-GUU	db|PROT01|N	300721_LU02_mbikaki_COVID_06.c.33909.33909.3	300721_LU02_mbikaki_COVID_06.c.33679.33679.3	113	975.109	GUU	Natural_-HPO3	GUU Natural_-HPO3	3241.18	3241.18	1081.4	3	-0.6	0.08886	32.59	0	Group FDR	id	Sample 2, condensed
KPRQKR-Q4-CC	db|PROT01|N	300721_LU02_mbikaki_COVID_04.c.13118.13118.2	300721_LU02_mbikaki_COVID_04.c.12625.12625.2	260	690.049	CC	Natural_-H2O	CC Natural_-H2O	1501.56	1501.56	751.79	2	1.3	0.51887	32.57	0	Group FDR	id	Sample 2, dispersed
WYFYYLGTGPEAGLPYGANK-Y5-AGGU	db|PROT01|N	300721_LU02_mbikaki_COVID_06.c.25715.25715.3	300721_LU02_mbikaki_COVID_06.c.25684.25684.3	112	1361.19	AGGU	Natural_-HPO3+H2O	AGGU Natural_-HPO3+H2O	3627.27	3627.27	1210.1	3	1.3	0.06912	32.52	0	Group FDR	id	Sample 2, condensed
WYFYYLGTGPEAGLPYGANK-Y4-ACCU	db|PROT01|N	300721_LU02_mbikaki_COVID_06.c.24610.24610.3	300721_LU02_mbikaki_COVID_06.c.24704.24704.3	111	1261.15	ACCU	Natural_-H3PO3	ACCU Natural_-H3PO3	3527.23	3527.23	1176.75	3	0.6	0.06738	32.45	0	Group FDR	id	Sample 2, condensed
TATKAYNVTQAFGR-K4-U	db|PROT01|N	300721_LU02_mbikaki_COVID_06.c.12221.12221.2	300721_LU02_mbikaki_COVID_06.c.12205.12205.2	266	385.992	U	Natural_-H2O	U Natural_-H2O	1912.78	1912.77	957.394	2	-1.4	0.04405	32.43	0	Group FDR	id	Sample 2, condensed
WYFYYLGTGPEAGLPYGANK-Y5-GGUU	db|PROT01|N	300721_LU02_mbikaki_COVID_06.c.30287.30287.3	300721_LU02_mbikaki_COVID_06.c.30033.30033.3	112	1398.11	GGUU	Natural_-H2	GGUU Natural_-H2	3664.18	3664.17	1222.4	3	-2.2	0.05984	32.42	0	Group FDR	id	Sample 2, condensed
WYFYYLGTGPEAGLPYGANK-Y5-AACU	db|PROT01|N	300721_LU02_mbikaki_COVID_06.c.30130.30130.3	300721_LU02_mbikaki_COVID_06.c.30277.30277.3	112	1305.19	AACU	Natural_-HPO3+H2O	AACU Natural_-HPO3+H2O	3571.27	3571.25	1191.43	3	-3.3	0.0531	32.33	0	Group FDR	id	Sample 2, condensed
WYFYYLGTGPEAGLPYGANK-Y4-GUU	db|PROT01|N	300721_LU02_mbikaki_COVID_05.c.24918.24918.3	300721_LU02_mbikaki_COVID_05.c.25088.25088.3	111	975.109	GUU	Natural_-HPO3	GUU Natural_-HPO3	3241.18	3241.19	1081.4	3	2.1	0.07183	32.3	0.00862069	Group FDR	id	Sample 1, condensed
TATKAYNVTQAFGR-K4-AU	db|PROT01|N	300721_LU02_mbikaki_COVID_06.c.13497.13497.2	300721_LU02_mbikaki_COVID_06.c.13466.13466.2	266	715.044	AU	Natural_-H2O	AU Natural_-H2O	2241.83	2241.83	1121.92	2	-1.2	0.03598	32.09	0.00862069	Group FDR	id	Sample 2, condensed
RTATKAYNVTQAFGR-R1-AACG	db|PROT01|N	300721_LU02_mbikaki_COVID_06.c.14101.14101.3	300721_LU02_mbikaki_COVID_06.c.13703.13703.3	262	1370.15	AACG	Natural_-H4O2	AACG Natural_-H4O2	3053.03	3053.03	1018.68	3	-1.1	0.04196	31.98	0.00862069	Group FDR	id	Sample 2, condensed
WYFYYLGTGPEAGLPYGANK-Y5-GGU	db|PROT01|N	300721_LU02_mbikaki_COVID_04.c.28949.28949.3	300721_LU02_mbikaki_COVID_04.c.29501.29501.3	112	1030.13	GGU	Natural_-H3PO3+H2O	GGU Natural_-H3PO3+H2O	3296.2	3296.2	1099.74	3	-0.1	0.08994	31.94	0.00862069	Group FDR	id	Sample 2, dispersed
WYFYYLGTGPEAGLPYGANK-Y5-ACGU	db|PROT01|N	300721_LU02_mbikaki_COVID_05.c.29529.29529.3	300721_LU02_mbikaki_COVID_05.c.29204.29204.3	112	1319.17	ACGU	Natural_-H3PO3+H2O	ACGU Natural_-H3PO3+H2O	3585.25	3585.25	1196.09	3	0.1	0.08517	31.9	0.00862069	Group FDR	id	Sample 1, condensed
SGARSKQR-K6-CU	db|PROT01|N	300721_LU02_mbikaki_COVID_03.c.08542.08542.2	300721_LU02_mbikaki_COVID_03.c.08544.08544.2	38	629.077	CU	Natural_-HPO3	CU Natural_-HPO3	1517.57	1517.56	759.788	2	-3.9	0.19922	31.71	0.00862069	Group FDR	id	Sample 1, dispersed
WYFYYLGTGPEAGLPYGANK-Y4-GU	db|PROT01|N	300721_LU02_mbikaki_COVID_06.c.32670.32670.3	300721_LU02_mbikaki_COVID_06.c.32361.32361.3	111	749.05	GU	Natural	GU Natural	3015.12	3015.12	1006.05	3	0	0.07501	31.68	0.00862069	Group FDR	id	Sample 2, condensed
TATKAYNVTQAFGR-A2-AU	db|PROT01|N	300721_LU02_mbikaki_COVID_06.c.10358.10358.2	300721_LU02_mbikaki_COVID_06.c.10273.10273.2	264	635.078	AU	Natural_-H3PO4	AU Natural_-H3PO4	2161.86	2161.86	1081.94	2	0.5	0.02626	31.65	0.00862069	Group FDR	id	Sample 2, condensed
TATKAYNVTQAFGR-K4-AU	db|PROT01|N	300721_LU02_mbikaki_COVID_05.c.13500.13500.2	300721_LU02_mbikaki_COVID_05.c.13450.13450.2	266	715.044	AU	Natural_-H2O	AU Natural_-H2O	2241.83	2241.83	1121.92	2	-1.3	0.03098	31.63	0.00862069	Group FDR	id	Sample 1, condensed

## Sheet: PTBP1+3xUCUCU (Ext. Fig. 2)
Id	Protein	Light_spectrum	Heavy_spectrum	AbsPos1	RNA_Mr	RNA_composition	Neutral_Loss	Isobaric_RNA_Composition	Mr_Calculated	Mr_measured	Mz	z	Error_rel_ppm	TIC	ld-score	FDR_score	FDR_type	FDR_level	Annotation
ITLSKHQNVQLPR-K5-U	sp|P26599|PTBP1_HUMAN	220823_LU02_izsmok_PTBP1_3xCU_LLPS_09.c.06632.06632.3	220823_LU02_izsmok_PTBP1_3xCU_LLPS_09.c.06248.06248.3	410	324.036	U	Natural	U Natural	1856.91	1856.9	619.976	3	-5.2	0.17098	51.86	0	Group FDR	id	Sample 1a, condensed, injection 2
HQNVQLPR-H1-U	sp|P26599|PTBP1_HUMAN	220823_LU02_izsmok_PTBP1_3xCU_LLPS_07.c.02824.02824.2	220823_LU02_izsmok_PTBP1_3xCU_LLPS_07.c.02874.02874.2	411	324.036	U	Natural	U Natural	1314.57	1314.57	658.29	2	-5	0.31965	49.29	0	Group FDR	id	Sample 3, dispersed, injection 2
ITLSKHQNVQLPR-H6-U	sp|P26599|PTBP1_HUMAN	220812_LU02_izsmok_PTBP1_3xCU_LLPS_04.c.04007.04007.3	220812_LU02_izsmok_PTBP1_3xCU_LLPS_04.c.03747.03747.3	411	324.036	U	Natural	U Natural	1856.91	1856.91	619.976	3	-5	0.18806	49.1	0	Group FDR	id	Sample 4, condensed, injection 1
HQNVQLPR-H1-U	sp|P26599|PTBP1_HUMAN	220812_LU02_izsmok_PTBP1_3xCU_LLPS_09.c.03077.03077.2	220812_LU02_izsmok_PTBP1_3xCU_LLPS_09.c.02905.02905.2	411	324.036	U	Natural	U Natural	1314.57	1314.56	658.29	2	-5.8	0.31585	49.08	0	Group FDR	id	Sample 1a, condensed, injection 1
ITLSKHQNVQLPR-I1-U	sp|P26599|PTBP1_HUMAN	220823_LU02_izsmok_PTBP1_3xCU_LLPS_09.c.06167.06167.3	220823_LU02_izsmok_PTBP1_3xCU_LLPS_09.c.05883.05883.3	406	324.036	U	Natural	U Natural	1856.91	1856.91	619.977	3	-4.3	0.09751	48.9	0	Group FDR	id	Sample 1a, condensed, injection 2
ITLSKHQNVQLPR-I1-U	sp|P26599|PTBP1_HUMAN	220823_LU02_izsmok_PTBP1_3xCU_LLPS_03.c.05018.05018.3	220823_LU02_izsmok_PTBP1_3xCU_LLPS_03.c.04806.04806.3	406	324.036	U	Natural	U Natural	1856.91	1856.91	619.977	3	-4	0.11577	48.72	0	Group FDR	id	Sample 3, condensed, injection 2
ITLSKHQNVQLPR-K5-U	sp|P26599|PTBP1_HUMAN	220812_LU02_izsmok_PTBP1_3xCU_LLPS_03.c.04020.04020.3	220812_LU02_izsmok_PTBP1_3xCU_LLPS_03.c.03868.03868.3	410	324.036	U	Natural	U Natural	1856.91	1856.9	619.976	3	-5.2	0.16573	48.65	0	Group FDR	id	Sample 3, condensed, injection 1
ITLSKHQNVQLPR-L3-U	sp|P26599|PTBP1_HUMAN	220812_LU02_izsmok_PTBP1_3xCU_LLPS_11.c.05063.05063.3	220812_LU02_izsmok_PTBP1_3xCU_LLPS_11.c.04818.04818.3	408	324.036	U	Natural	U Natural	1856.91	1856.91	619.977	3	-4.5	0.13941	48.48	0	Group FDR	id	Sample 3a, condensed, injection 1
ITLSKHQNVQLPR-H6-U	sp|P26599|PTBP1_HUMAN	220812_LU02_izsmok_PTBP1_3xCU_LLPS_07.c.03916.03916.3	220812_LU02_izsmok_PTBP1_3xCU_LLPS_07.c.03919.03919.3	411	322.02	U	Natural_-H2	U Natural_-H2	1854.9	1854.89	619.304	3	-5	0.17343	48.17	0	Group FDR	id	Sample 3, dispersed, injection 1
ITLSKHQNVQLPR-S4-U	sp|P26599|PTBP1_HUMAN	220823_LU02_izsmok_PTBP1_3xCU_LLPS_04.c.04762.04762.3	220823_LU02_izsmok_PTBP1_3xCU_LLPS_04.c.04801.04801.3	409	306.025	U	Natural_-H2O	U Natural_-H2O	1838.9	1838.9	613.973	3	-4.1	0.20124	48.05	0	Group FDR	id	Sample 4, condensed, injection 2
HQNVQLPR-H1-U	sp|P26599|PTBP1_HUMAN	220823_LU02_izsmok_PTBP1_3xCU_LLPS_11.c.05082.05082.2	220823_LU02_izsmok_PTBP1_3xCU_LLPS_11.c.05045.05045.2	411	324.036	U	Natural	U Natural	1314.57	1314.57	658.291	2	-4.6	0.28366	48	0	Group FDR	id	Sample 3a, condensed, injection 2
ITLSKHQNVQLPR-H6-U	sp|P26599|PTBP1_HUMAN	220823_LU02_izsmok_PTBP1_3xCU_LLPS_08.c.04733.04733.3	220823_LU02_izsmok_PTBP1_3xCU_LLPS_08.c.04540.04540.3	411	324.036	U	Natural	U Natural	1856.91	1856.91	619.977	3	-4.6	0.18375	47.96	0	Group FDR	id	Sample 4, dispersed, injection 2
HQNVQLPR-H1-U	sp|P26599|PTBP1_HUMAN	220812_LU02_izsmok_PTBP1_3xCU_LLPS_12.c.03162.03162.2	220812_LU02_izsmok_PTBP1_3xCU_LLPS_12.c.03579.03579.2	411	324.036	U	Natural	U Natural	1314.57	1314.57	658.291	2	-4.3	0.30813	47.88	0	Group FDR	id	Sample 4a, condensed, injection 1
HQNVQLPR-H1-U	sp|P26599|PTBP1_HUMAN	220812_LU02_izsmok_PTBP1_3xCU_LLPS_07.c.02734.02734.2	220812_LU02_izsmok_PTBP1_3xCU_LLPS_07.c.02732.02732.2	411	324.036	U	Natural	U Natural	1314.57	1314.56	658.29	2	-5.6	0.25704	47.61	0	Group FDR	id	Sample 3, dispersed, injection 1
HQNVQLPR-H1-U	sp|P26599|PTBP1_HUMAN	220823_LU02_izsmok_PTBP1_3xCU_LLPS_05.c.02893.02893.2	220823_LU02_izsmok_PTBP1_3xCU_LLPS_05.c.03078.03078.2	411	324.036	U	Natural	U Natural	1314.57	1314.57	658.291	2	-3.9	0.30958	47.29	0	Group FDR	id	Sample 1, dispersed, injection 2
ITLSKHQNVQLPR-S4-U	sp|P26599|PTBP1_HUMAN	220812_LU02_izsmok_PTBP1_3xCU_LLPS_09.c.04952.04952.3	220812_LU02_izsmok_PTBP1_3xCU_LLPS_09.c.05030.05030.3	409	306.025	U	Natural_-H2O	U Natural_-H2O	1838.9	1838.89	613.973	3	-5.1	0.17288	47.26	0	Group FDR	id	Sample 1a, condensed, injection 1
ITLSKHQNVQLPR-H6-U	sp|P26599|PTBP1_HUMAN	220812_LU02_izsmok_PTBP1_3xCU_LLPS_08.c.03715.03715.3	220812_LU02_izsmok_PTBP1_3xCU_LLPS_08.c.03614.03614.3	411	324.036	U	Natural	U Natural	1856.91	1856.9	619.976	3	-5.7	0.19276	47.11	0	Group FDR	id	Sample 4, dispersed, injection 1
HQNVQLPR-H1-U	sp|P26599|PTBP1_HUMAN	220812_LU02_izsmok_PTBP1_3xCU_LLPS_09.c.03328.03328.2	220812_LU02_izsmok_PTBP1_3xCU_LLPS_09.c.03158.03158.2	411	324.036	U	Natural	U Natural	1314.57	1314.56	658.29	2	-5.3	0.23871	46.98	0	Group FDR	id	Sample 1a, condensed, injection 1
ITLSKHQNVQLPR-T2-U	sp|P26599|PTBP1_HUMAN	220812_LU02_izsmok_PTBP1_3xCU_LLPS_01.c.03338.03338.3	220812_LU02_izsmok_PTBP1_3xCU_LLPS_01.c.03330.03330.3	407	324.036	U	Natural	U Natural	1856.91	1856.91	619.976	3	-4.7	0.12363	46.86	0	Group FDR	id	Sample 1, condensed, injection 1
ITLSKHQNVQLPR-L3-U	sp|P26599|PTBP1_HUMAN	220812_LU02_izsmok_PTBP1_3xCU_LLPS_08.c.03517.03517.3	220812_LU02_izsmok_PTBP1_3xCU_LLPS_08.c.03379.03379.3	408	324.036	U	Natural	U Natural	1856.91	1856.91	619.977	3	-3.9	0.14189	46.8	0	Group FDR	id	Sample 4, dispersed, injection 1
HQNVQLPR-H1-U	sp|P26599|PTBP1_HUMAN	220812_LU02_izsmok_PTBP1_3xCU_LLPS_09.c.03532.03532.2	220812_LU02_izsmok_PTBP1_3xCU_LLPS_09.c.03372.03372.2	411	324.036	U	Natural	U Natural	1314.57	1314.56	658.29	2	-5.3	0.25489	46.78	0	Group FDR	id	Sample 1a, condensed, injection 1
ITLSKHQNVQLPR-K5-U	sp|P26599|PTBP1_HUMAN	220812_LU02_izsmok_PTBP1_3xCU_LLPS_05.c.04077.04077.3	220812_LU02_izsmok_PTBP1_3xCU_LLPS_05.c.03716.03716.3	410	324.036	U	Natural	U Natural	1856.91	1856.91	619.977	3	-4.5	0.20348	46.74	0	Group FDR	id	Sample 1, dispersed, injection 1
HQNVQLPR-H1-U	sp|P26599|PTBP1_HUMAN	220823_LU02_izsmok_PTBP1_3xCU_LLPS_09.c.04059.04059.2	220823_LU02_izsmok_PTBP1_3xCU_LLPS_09.c.04318.04318.2	411	324.036	U	Natural	U Natural	1314.57	1314.57	658.291	2	-3.8	0.32889	46.71	0	Group FDR	id	Sample 1a, condensed, injection 2
HQNVQLPR-H1-U	sp|P26599|PTBP1_HUMAN	220823_LU02_izsmok_PTBP1_3xCU_LLPS_08.c.02734.02734.2	220823_LU02_izsmok_PTBP1_3xCU_LLPS_08.c.02570.02570.2	411	324.036	U	Natural	U Natural	1314.57	1314.57	658.291	2	-4.4	0.33753	46.54	0	Group FDR	id	Sample 4, dispersed, injection 2
ITLSKHQNVQLPR-I1-U	sp|P26599|PTBP1_HUMAN	220823_LU02_izsmok_PTBP1_3xCU_LLPS_05.c.04724.04724.3	220823_LU02_izsmok_PTBP1_3xCU_LLPS_05.c.04710.04710.3	406	324.036	U	Natural	U Natural	1856.91	1856.91	619.977	3	-3.8	0.10022	46.38	0	Group FDR	id	Sample 1, dispersed, injection 2
ITLSKHQNVQLPR-H6-U	sp|P26599|PTBP1_HUMAN	220823_LU02_izsmok_PTBP1_3xCU_LLPS_11.c.06280.06280.3	220823_LU02_izsmok_PTBP1_3xCU_LLPS_11.c.06270.06270.3	411	306.025	U	Natural_-H2O	U Natural_-H2O	1838.9	1838.9	613.973	3	-4	0.12832	46.37	0	Group FDR	id	Sample 3a, condensed, injection 2
ILFNKKENALVQMADGNQAQLAMSHLNGHK-A9-U	sp|P26599|PTBP1_HUMAN	220812_LU02_izsmok_PTBP1_3xCU_LLPS_03.c.10096.10096.5	220812_LU02_izsmok_PTBP1_3xCU_LLPS_03.c.10145.10145.5	377	324.036	U	Natural	U Natural	3643.73	3643.71	729.749	5	-5.4	0.04874	46.34	0	Group FDR	id	Sample 3, condensed, injection 1
HQNVQLPR-H1-U	sp|P26599|PTBP1_HUMAN	220823_LU02_izsmok_PTBP1_3xCU_LLPS_08.c.02913.02913.2	220823_LU02_izsmok_PTBP1_3xCU_LLPS_08.c.02759.02759.2	411	324.036	U	Natural	U Natural	1314.57	1314.57	658.291	2	-4.5	0.28581	45.87	0	Group FDR	id	Sample 4, dispersed, injection 2
HQNVQLPR-H1-U	sp|P26599|PTBP1_HUMAN	220823_LU02_izsmok_PTBP1_3xCU_LLPS_09.c.04289.04289.2	220823_LU02_izsmok_PTBP1_3xCU_LLPS_09.c.04734.04734.2	411	324.036	U	Natural	U Natural	1314.57	1314.57	658.291	2	-3.8	0.30153	45.52	0	Group FDR	id	Sample 1a, condensed, injection 2
ITLSKHQNVQLPR-K5-U	sp|P26599|PTBP1_HUMAN	220823_LU02_izsmok_PTBP1_3xCU_LLPS_09.c.06223.06223.3	220823_LU02_izsmok_PTBP1_3xCU_LLPS_09.c.06364.06364.3	410	306.025	U	Natural_-H2O	U Natural_-H2O	1838.9	1838.9	613.973	3	-4.7	0.16841	44.94	0	Group FDR	id	Sample 1a, condensed, injection 2
ITLSKHQNVQLPR-I1-U	sp|P26599|PTBP1_HUMAN	220812_LU02_izsmok_PTBP1_3xCU_LLPS_10.c.03709.03709.3	220812_LU02_izsmok_PTBP1_3xCU_LLPS_10.c.03572.03572.3	406	324.036	U	Natural	U Natural	1856.91	1856.91	619.976	3	-4.7	0.13821	44.81	0	Group FDR	id	Sample 2a, condensed, injection 1
HQNVQLPR-H1-U	sp|P26599|PTBP1_HUMAN	220823_LU02_izsmok_PTBP1_3xCU_LLPS_05.c.03569.03569.2	220823_LU02_izsmok_PTBP1_3xCU_LLPS_05.c.03583.03583.2	411	324.036	U	Natural	U Natural	1314.57	1314.56	658.29	2	-5.5	0.21408	44.75	0	Group FDR	id	Sample 1, dispersed, injection 2
ITLSKHQNVQLPR-I1-U	sp|P26599|PTBP1_HUMAN	220823_LU02_izsmok_PTBP1_3xCU_LLPS_04.c.04862.04862.3	220823_LU02_izsmok_PTBP1_3xCU_LLPS_04.c.04892.04892.3	406	324.036	U	Natural	U Natural	1856.91	1856.91	619.977	3	-4.5	0.11761	44.73	0	Group FDR	id	Sample 4, condensed, injection 2
ILFNKKENALVQMADGNQAQLAMSHLNGHK-N4-U	sp|P26599|PTBP1_HUMAN	220812_LU02_izsmok_PTBP1_3xCU_LLPS_07.c.09768.09768.5	220812_LU02_izsmok_PTBP1_3xCU_LLPS_07.c.09871.09871.5	372	324.036	U	Natural	U Natural	3643.73	3643.71	729.749	5	-6	0.03457	44.53	0	Group FDR	id	Sample 3, dispersed, injection 1
ITLSKHQNVQLPR-I1-U	sp|P26599|PTBP1_HUMAN	220812_LU02_izsmok_PTBP1_3xCU_LLPS_04.c.03785.03785.3	220812_LU02_izsmok_PTBP1_3xCU_LLPS_04.c.03578.03578.3	406	324.036	U	Natural	U Natural	1856.91	1856.91	619.976	3	-4.7	0.12705	44.27	0	Group FDR	id	Sample 4, condensed, injection 1
GQPIYIQFSNHKELK-H11-CU	sp|P26599|PTBP1_HUMAN	220823_LU02_izsmok_PTBP1_3xCU_LLPS_09.c.11362.11362.2	220823_LU02_izsmok_PTBP1_3xCU_LLPS_09.c.11322.11322.2	133	627.062	CU	Natural_-H2	CU Natural_-H2	2428.01	2428	1215.01	2	-6.1	0.19494	43.96	0	Group FDR	id	Sample 1a, condensed, injection 2
ITLSKHQNVQLPR-H6-U	sp|P26599|PTBP1_HUMAN	220823_LU02_izsmok_PTBP1_3xCU_LLPS_01.c.04430.04430.3	220823_LU02_izsmok_PTBP1_3xCU_LLPS_01.c.04110.04110.3	411	324.036	U	Natural	U Natural	1856.91	1856.9	619.976	3	-5.7	0.20898	43.89	0	Group FDR	id	Sample 1, condensed, injection 2
GQPIYIQFSNHK-Y5-CU	sp|P26599|PTBP1_HUMAN	220812_LU02_izsmok_PTBP1_3xCU_LLPS_09.c.08955.08955.2	220812_LU02_izsmok_PTBP1_3xCU_LLPS_09.c.09094.09094.2	127	629.077	CU	Natural	CU Natural	2059.81	2059.79	1030.9	2	-7.1	0.17615	43.47	0	Group FDR	id	Sample 1a, condensed, injection 1
HQNVQLPR-H1-U	sp|P26599|PTBP1_HUMAN	220823_LU02_izsmok_PTBP1_3xCU_LLPS_03.c.03010.03010.2	220823_LU02_izsmok_PTBP1_3xCU_LLPS_03.c.02994.02994.2	411	324.036	U	Natural	U Natural	1314.57	1314.57	658.291	2	-4.4	0.25508	43.46	0	Group FDR	id	Sample 3, condensed, injection 2
ITLSKHQNVQLPR-H6-U	sp|P26599|PTBP1_HUMAN	220812_LU02_izsmok_PTBP1_3xCU_LLPS_08.c.03844.03844.3	220812_LU02_izsmok_PTBP1_3xCU_LLPS_08.c.03537.03537.3	411	306.025	U	Natural_-H2O	U Natural_-H2O	1838.9	1838.9	613.973	3	-4.9	0.11791	43.32	0	Group FDR	id	Sample 4, dispersed, injection 1
ITLSKHQNVQLPR-H6-U	sp|P26599|PTBP1_HUMAN	220823_LU02_izsmok_PTBP1_3xCU_LLPS_09.c.05917.05917.3	220823_LU02_izsmok_PTBP1_3xCU_LLPS_09.c.05957.05957.3	411	306.025	U	Natural_-H2O	U Natural_-H2O	1838.9	1838.9	613.973	3	-4.1	0.12274	43.27	0	Group FDR	id	Sample 1a, condensed, injection 2
GFKFFQK-F5-U	sp|P26599|PTBP1_HUMAN	220812_LU02_izsmok_PTBP1_3xCU_LLPS_05.c.04049.04049.2	220812_LU02_izsmok_PTBP1_3xCU_LLPS_05.c.04050.04050.2	487	324.036	U	Natural	U Natural	1224.52	1224.52	613.265	2	-5.2	0.23459	43.13	0	Group FDR	id	Sample 1, dispersed, injection 1
ITLSKHQNVQLPR-I1-U	sp|P26599|PTBP1_HUMAN	220823_LU02_izsmok_PTBP1_3xCU_LLPS_10.c.04290.04290.3	220823_LU02_izsmok_PTBP1_3xCU_LLPS_10.c.04137.04137.3	406	324.036	U	Natural	U Natural	1856.91	1856.91	619.976	3	-4.9	0.12439	42.92	0	Group FDR	id	Sample 2a, condensed, injection 2
VKILFNKK-V1-U	sp|P26599|PTBP1_HUMAN	220823_LU02_izsmok_PTBP1_3xCU_LLPS_07.c.01052.01052.3	220823_LU02_izsmok_PTBP1_3xCU_LLPS_07.c.01034.01034.3	367	324.036	U	Natural	U Natural	1312.68	1312.67	438.565	3	-4.9	0.15375	42.89	0	Group FDR	id	Sample 3, dispersed, injection 2
ITLSKHQNVQLPR-H6-U	sp|P26599|PTBP1_HUMAN	220812_LU02_izsmok_PTBP1_3xCU_LLPS_03.c.03776.03776.3	220812_LU02_izsmok_PTBP1_3xCU_LLPS_03.c.03832.03832.3	411	306.025	U	Natural_-H2O	U Natural_-H2O	1838.9	1838.89	613.973	3	-5.2	0.15383	42.64	0	Group FDR	id	Sample 3, condensed, injection 1
ITLSKHQNVQLPR-S4-U	sp|P26599|PTBP1_HUMAN	220812_LU02_izsmok_PTBP1_3xCU_LLPS_07.c.03773.03773.3	220812_LU02_izsmok_PTBP1_3xCU_LLPS_07.c.03721.03721.3	409	306.025	U	Natural_-H2O	U Natural_-H2O	1838.9	1838.9	613.974	3	-3	0.14457	42.61	0	Group FDR	id	Sample 3, dispersed, injection 1
GQPIYIQFSNHK-Q2-CU	sp|P26599|PTBP1_HUMAN	220823_LU02_izsmok_PTBP1_3xCU_LLPS_09.c.10390.10390.2	220823_LU02_izsmok_PTBP1_3xCU_LLPS_09.c.10397.10397.2	124	629.077	CU	Natural	CU Natural	2059.81	2059.8	1030.91	2	-5.9	0.10991	42.4	0	Group FDR	id	Sample 1a, condensed, injection 2
ITLSKHQNVQLPR-H6-CU	sp|P26599|PTBP1_HUMAN	220823_LU02_izsmok_PTBP1_3xCU_LLPS_09.c.05974.05974.3	220823_LU02_izsmok_PTBP1_3xCU_LLPS_09.c.06486.06486.3	411	629.077	CU	Natural	CU Natural	2161.96	2161.95	721.657	3	-4.3	0.15904	42.34	0	Group FDR	id	Sample 1a, condensed, injection 2
GQPIYIQFSNHK-Y5-U	sp|P26599|PTBP1_HUMAN	220823_LU02_izsmok_PTBP1_3xCU_LLPS_03.c.08836.08836.2	220823_LU02_izsmok_PTBP1_3xCU_LLPS_03.c.08310.08310.2	127	324.036	U	Natural	U Natural	1754.77	1754.76	878.387	2	-4.1	0.15284	42.24	0	Group FDR	id	Sample 3, condensed, injection 2
ITLSKHQNVQLPR-H6-U	sp|P26599|PTBP1_HUMAN	220823_LU02_izsmok_PTBP1_3xCU_LLPS_08.c.04506.04506.3	220823_LU02_izsmok_PTBP1_3xCU_LLPS_08.c.04355.04355.3	411	306.025	U	Natural_-H2O	U Natural_-H2O	1838.9	1838.9	613.973	3	-4.2	0.21571	42.18	0	Group FDR	id	Sample 4, dispersed, injection 2
HQNVQLPR-H1-U	sp|P26599|PTBP1_HUMAN	220812_LU02_izsmok_PTBP1_3xCU_LLPS_08.c.02020.02020.2	220812_LU02_izsmok_PTBP1_3xCU_LLPS_08.c.02058.02058.2	411	324.036	U	Natural	U Natural	1314.57	1314.56	658.29	2	-5.6	0.29696	42.17	0	Group FDR	id	Sample 4, dispersed, injection 1
HQNVQLPR-H1-U	sp|P26599|PTBP1_HUMAN	220812_LU02_izsmok_PTBP1_3xCU_LLPS_11.c.03390.03390.2	220812_LU02_izsmok_PTBP1_3xCU_LLPS_11.c.03582.03582.2	411	324.036	U	Natural	U Natural	1314.57	1314.57	658.291	2	-4.2	0.18735	41.86	0	Group FDR	id	Sample 3a, condensed, injection 1
HQNVQLPR-H1-U	sp|P26599|PTBP1_HUMAN	220823_LU02_izsmok_PTBP1_3xCU_LLPS_08.c.02451.02451.2	220823_LU02_izsmok_PTBP1_3xCU_LLPS_08.c.02429.02429.2	411	324.036	U	Natural	U Natural	1314.57	1314.57	658.291	2	-4.7	0.28473	41.79	0	Group FDR	id	Sample 4, dispersed, injection 2
ITLSKHQNVQLPR-H6-CUU	sp|P26599|PTBP1_HUMAN	220812_LU02_izsmok_PTBP1_3xCU_LLPS_08.c.08629.08629.3	220812_LU02_izsmok_PTBP1_3xCU_LLPS_08.c.08251.08251.3	411	935.102	CUU	Natural	CUU Natural	2467.98	2467.96	823.662	3	-7.3	0.14033	41.76	0	Group FDR	id	Sample 4, dispersed, injection 1
ILFNKKENALVQMADGNQAQLAMSHLNGHK-N4-CU	sp|P26599|PTBP1_HUMAN	220812_LU02_izsmok_PTBP1_3xCU_LLPS_11.c.11658.11658.5	220812_LU02_izsmok_PTBP1_3xCU_LLPS_11.c.12021.12021.5	372	629.077	CU	Natural	CU Natural	3948.77	3948.75	790.758	5	-5	0.03385	41.75	0	Group FDR	id	Sample 3a, condensed, injection 1
ITLSKHQNVQLPR-I1-U	sp|P26599|PTBP1_HUMAN	220812_LU02_izsmok_PTBP1_3xCU_LLPS_03.c.03751.03751.4	220812_LU02_izsmok_PTBP1_3xCU_LLPS_03.c.03756.03756.4	406	324.036	U	Natural	U Natural	1856.91	1856.91	465.234	4	-4.6	0.17912	41.54	0	Group FDR	id	Sample 3, condensed, injection 1
ITLSKHQNVQLPR-L3-U	sp|P26599|PTBP1_HUMAN	220823_LU02_izsmok_PTBP1_3xCU_LLPS_03.c.04916.04916.4	220823_LU02_izsmok_PTBP1_3xCU_LLPS_03.c.04941.04941.4	408	324.036	U	Natural	U Natural	1856.91	1856.91	465.235	4	-4.1	0.1483	41.51	0	Group FDR	id	Sample 3, condensed, injection 2
ITLSKHQNVQLPR-H6-U	sp|P26599|PTBP1_HUMAN	220823_LU02_izsmok_PTBP1_3xCU_LLPS_07.c.04517.04517.3	220823_LU02_izsmok_PTBP1_3xCU_LLPS_07.c.04234.04234.3	411	324.036	U	Natural	U Natural	1856.91	1856.91	619.976	3	-4.8	0.18204	41.45	0	Group FDR	id	Sample 3, dispersed, injection 2
HQNVQLPR-H1-U	sp|P26599|PTBP1_HUMAN	220812_LU02_izsmok_PTBP1_3xCU_LLPS_12.c.03581.03581.2	220812_LU02_izsmok_PTBP1_3xCU_LLPS_12.c.03313.03313.2	411	324.036	U	Natural	U Natural	1314.57	1314.56	658.289	2	-6.5	0.22579	41.41	0	Group FDR	id	Sample 4a, condensed, injection 1
VTNLLMLKGK-K8-U	sp|P26599|PTBP1_HUMAN	220823_LU02_izsmok_PTBP1_3xCU_LLPS_08.c.11977.11977.2	220823_LU02_izsmok_PTBP1_3xCU_LLPS_08.c.11999.11999.2	92	306.025	U	Natural_-H2O	U Natural_-H2O	1421.7	1421.69	711.854	2	-4.3	0.20598	41.22	0	Group FDR	id	Sample 4, dispersed, injection 2
ITLSKHQNVQLPR-H6-U	sp|P26599|PTBP1_HUMAN	220823_LU02_izsmok_PTBP1_3xCU_LLPS_09.c.06082.06082.4	220823_LU02_izsmok_PTBP1_3xCU_LLPS_09.c.06086.06086.4	411	324.036	U	Natural	U Natural	1856.91	1856.91	465.235	4	-4	0.19041	41.22	0	Group FDR	id	Sample 1a, condensed, injection 2
VTNLLMLKGK-L7-U	sp|P26599|PTBP1_HUMAN	220823_LU02_izsmok_PTBP1_3xCU_LLPS_10.c.11642.11642.2	220823_LU02_izsmok_PTBP1_3xCU_LLPS_10.c.11616.11616.2	91	306.025	U	Natural_-H2O	U Natural_-H2O	1421.7	1421.69	711.854	2	-5.3	0.21043	41.14	0	Group FDR	id	Sample 2a, condensed, injection 2
GQPIYIQFSNHKELK-N10-CU	sp|P26599|PTBP1_HUMAN	220823_LU02_izsmok_PTBP1_3xCU_LLPS_11.c.11820.11820.2	220823_LU02_izsmok_PTBP1_3xCU_LLPS_11.c.11343.11343.2	132	627.062	CU	Natural_-H2	CU Natural_-H2	2428.01	2428	1215.01	2	-4.5	0.22712	41.05	0	Group FDR	id	Sample 3a, condensed, injection 2
VTNLLMLKGK-L7-U	sp|P26599|PTBP1_HUMAN	220823_LU02_izsmok_PTBP1_3xCU_LLPS_07.c.12057.12057.2	220823_LU02_izsmok_PTBP1_3xCU_LLPS_07.c.12007.12007.2	91	306.025	U	Natural_-H2O	U Natural_-H2O	1421.7	1421.69	711.853	2	-5.5	0.20772	40.94	0	Group FDR	id	Sample 3, dispersed, injection 2
ITLSKHQNVQLPR-T2-U	sp|P26599|PTBP1_HUMAN	220823_LU02_izsmok_PTBP1_3xCU_LLPS_08.c.04291.04291.3	220823_LU02_izsmok_PTBP1_3xCU_LLPS_08.c.04142.04142.3	407	324.036	U	Natural	U Natural	1856.91	1856.91	619.977	3	-4	0.14039	40.94	0	Group FDR	id	Sample 4, dispersed, injection 2
ITLSKHQNVQLPR-S4-U	sp|P26599|PTBP1_HUMAN	220812_LU02_izsmok_PTBP1_3xCU_LLPS_05.c.04177.04177.3	220812_LU02_izsmok_PTBP1_3xCU_LLPS_05.c.03844.03844.3	409	306.025	U	Natural_-H2O	U Natural_-H2O	1838.9	1838.89	613.973	3	-5	0.15846	40.91	0	Group FDR	id	Sample 1, dispersed, injection 1
VTNLLMLKGK-K8-U	sp|P26599|PTBP1_HUMAN	220812_LU02_izsmok_PTBP1_3xCU_LLPS_08.c.10694.10694.2	220812_LU02_izsmok_PTBP1_3xCU_LLPS_08.c.10632.10632.2	92	306.025	U	Natural_-H2O	U Natural_-H2O	1421.7	1421.69	711.854	2	-5.2	0.20454	40.9	0	Group FDR	id	Sample 4, dispersed, injection 1
HQNVQLPR-H1-U	sp|P26599|PTBP1_HUMAN	220823_LU02_izsmok_PTBP1_3xCU_LLPS_09.c.04518.04518.2	220823_LU02_izsmok_PTBP1_3xCU_LLPS_09.c.04530.04530.2	411	322.02	U	Natural_-H2	U Natural_-H2	1312.56	1312.55	657.283	2	-4	0.33658	40.71	0	Group FDR	id	Sample 1a, condensed, injection 2
GQPIYIQFSNHK-Y5-CU	sp|P26599|PTBP1_HUMAN	220823_LU02_izsmok_PTBP1_3xCU_LLPS_12.c.05915.05915.2	220823_LU02_izsmok_PTBP1_3xCU_LLPS_12.c.05613.05613.2	127	629.077	CU	Natural	CU Natural	2059.81	2059.8	1030.91	2	-4.6	0.12103	40.69	0	Group FDR	id	Sample 4a, condensed, injection 2
VKILFNKK-V1-U	sp|P26599|PTBP1_HUMAN	220812_LU02_izsmok_PTBP1_3xCU_LLPS_07.c.00936.00936.3	220812_LU02_izsmok_PTBP1_3xCU_LLPS_07.c.00952.00952.3	367	324.036	U	Natural	U Natural	1312.68	1312.67	438.565	3	-5	0.15392	40.56	0	Group FDR	id	Sample 3, dispersed, injection 1
GQPIYIQFSNHK-F8-U	sp|P26599|PTBP1_HUMAN	220823_LU02_izsmok_PTBP1_3xCU_LLPS_05.c.10245.10245.2	220823_LU02_izsmok_PTBP1_3xCU_LLPS_05.c.10265.10265.2	130	322.02	U	Natural_-H2	U Natural_-H2	1752.75	1752.74	877.379	2	-5	0.15956	40.56	0	Group FDR	id	Sample 1, dispersed, injection 2
GQPIYIQFSNHK-F8-U	sp|P26599|PTBP1_HUMAN	220823_LU02_izsmok_PTBP1_3xCU_LLPS_09.c.12284.12284.2	220823_LU02_izsmok_PTBP1_3xCU_LLPS_09.c.12312.12312.2	130	324.036	U	Natural	U Natural	1754.77	1754.76	878.387	2	-5	0.12339	40.54	0	Group FDR	id	Sample 1a, condensed, injection 2
ITLSKHQNVQLPR-H6-U	sp|P26599|PTBP1_HUMAN	220812_LU02_izsmok_PTBP1_3xCU_LLPS_09.c.05196.05196.3	220812_LU02_izsmok_PTBP1_3xCU_LLPS_09.c.05252.05252.3	411	322.02	U	Natural_-H2	U Natural_-H2	1854.9	1854.89	619.304	3	-5	0.10245	40.53	0	Group FDR	id	Sample 1a, condensed, injection 1
GQPIYIQFSNHK-S9-U	sp|P26599|PTBP1_HUMAN	220812_LU02_izsmok_PTBP1_3xCU_LLPS_08.c.08669.08669.2	220812_LU02_izsmok_PTBP1_3xCU_LLPS_08.c.08643.08643.2	131	322.02	U	Natural_-H2	U Natural_-H2	1752.75	1752.74	877.379	2	-5.3	0.1863	40.52	0	Group FDR	id	Sample 4, dispersed, injection 1
ITLSKHQNVQLPR-I1-CU	sp|P26599|PTBP1_HUMAN	220812_LU02_izsmok_PTBP1_3xCU_LLPS_12.c.05365.05365.3	220812_LU02_izsmok_PTBP1_3xCU_LLPS_12.c.05504.05504.3	406	629.077	CU	Natural	CU Natural	2161.96	2161.95	721.656	3	-4.6	0.06828	40.52	0	Group FDR	id	Sample 4a, condensed, injection 1
ITLSKHQNVQLPR-H6-U	sp|P26599|PTBP1_HUMAN	220812_LU02_izsmok_PTBP1_3xCU_LLPS_07.c.03623.03623.3	220812_LU02_izsmok_PTBP1_3xCU_LLPS_07.c.03584.03584.3	411	306.025	U	Natural_-H2O	U Natural_-H2O	1838.9	1838.9	613.973	3	-4.7	0.10122	40.46	0	Group FDR	id	Sample 3, dispersed, injection 1
VTNLLMLKGK-K8-U	sp|P26599|PTBP1_HUMAN	220823_LU02_izsmok_PTBP1_3xCU_LLPS_03.c.12598.12598.2	220823_LU02_izsmok_PTBP1_3xCU_LLPS_03.c.12558.12558.2	92	306.025	U	Natural_-H2O	U Natural_-H2O	1421.7	1421.69	711.854	2	-5.2	0.20241	40.44	0	Group FDR	id	Sample 3, condensed, injection 2
ITLSKHQNVQLPR-I1-CU	sp|P26599|PTBP1_HUMAN	220812_LU02_izsmok_PTBP1_3xCU_LLPS_11.c.05427.05427.3	220812_LU02_izsmok_PTBP1_3xCU_LLPS_11.c.05319.05319.3	406	629.077	CU	Natural	CU Natural	2161.96	2161.94	721.656	3	-5.2	0.06574	40.39	0	Group FDR	id	Sample 3a, condensed, injection 1
ILFNKKENALVQMADGNQAQLAMSHLNGHK-A9-U	sp|P26599|PTBP1_HUMAN	220823_LU02_izsmok_PTBP1_3xCU_LLPS_05.c.11545.11545.5	220823_LU02_izsmok_PTBP1_3xCU_LLPS_05.c.11383.11383.5	377	324.036	U	Natural	U Natural	3643.73	3643.71	729.75	5	-5.1	0.04886	40.3	0	Group FDR	id	Sample 1, dispersed, injection 2
ITLSKHQNVQLPR-K5-CU	sp|P26599|PTBP1_HUMAN	220823_LU02_izsmok_PTBP1_3xCU_LLPS_11.c.06222.06222.3	220823_LU02_izsmok_PTBP1_3xCU_LLPS_11.c.06629.06629.3	410	629.077	CU	Natural	CU Natural	2161.96	2161.95	721.657	3	-4.1	0.1418	40.3	0	Group FDR	id	Sample 3a, condensed, injection 2
ITLSKHQNVQLPR-H6-U	sp|P26599|PTBP1_HUMAN	220823_LU02_izsmok_PTBP1_3xCU_LLPS_05.c.05090.05090.3	220823_LU02_izsmok_PTBP1_3xCU_LLPS_05.c.05025.05025.3	411	322.02	U	Natural_-H2	U Natural_-H2	1854.9	1854.89	619.305	3	-4.5	0.10938	40.29	0	Group FDR	id	Sample 1, dispersed, injection 2
VTNLLMLKGK-K8-U	sp|P26599|PTBP1_HUMAN	220823_LU02_izsmok_PTBP1_3xCU_LLPS_04.c.12438.12438.2	220823_LU02_izsmok_PTBP1_3xCU_LLPS_04.c.12418.12418.2	92	306.025	U	Natural_-H2O	U Natural_-H2O	1421.7	1421.69	711.854	2	-5.3	0.18608	40.22	0	Group FDR	id	Sample 4, condensed, injection 2
HQNVQLPR-H1-U	sp|P26599|PTBP1_HUMAN	220823_LU02_izsmok_PTBP1_3xCU_LLPS_09.c.03677.03677.2	220823_LU02_izsmok_PTBP1_3xCU_LLPS_09.c.03696.03696.2	411	324.036	U	Natural	U Natural	1314.57	1314.57	658.291	2	-4.1	0.32215	40.11	0	Group FDR	id	Sample 1a, condensed, injection 2
HQNVQLPR-H1-U	sp|P26599|PTBP1_HUMAN	220812_LU02_izsmok_PTBP1_3xCU_LLPS_09.c.02855.02855.2	220812_LU02_izsmok_PTBP1_3xCU_LLPS_09.c.02608.02608.2	411	324.036	U	Natural	U Natural	1314.57	1314.57	658.29	2	-4.9	0.31042	40.09	0	Group FDR	id	Sample 1a, condensed, injection 1
GQPIYIQFSNHK-S9-U	sp|P26599|PTBP1_HUMAN	220823_LU02_izsmok_PTBP1_3xCU_LLPS_03.c.10422.10422.2	220823_LU02_izsmok_PTBP1_3xCU_LLPS_03.c.10450.10450.2	131	322.02	U	Natural_-H2	U Natural_-H2	1752.75	1752.74	877.379	2	-4.7	0.15862	40.09	0	Group FDR	id	Sample 3, condensed, injection 2
GSDELFSTCVTNGPFIMSSNSASAANGNDSK-F6-G	sp|P26599|PTBP1_HUMAN	220812_LU02_izsmok_PTBP1_3xCU_LLPS_05.c.20163.20163.3	220812_LU02_izsmok_PTBP1_3xCU_LLPS_05.c.20334.20334.3	20	299.087	G	Natural_-H3PO3+H2O	G Natural_-H3PO3+H2O	3463.45	3463.43	1155.48	3	-6.2	0.0468	39.99	0	Group FDR	id	Sample 1, dispersed, injection 1
ITLSKHQNVQLPR-H6-U	sp|P26599|PTBP1_HUMAN	220812_LU02_izsmok_PTBP1_3xCU_LLPS_04.c.03861.03861.3	220812_LU02_izsmok_PTBP1_3xCU_LLPS_04.c.03900.03900.3	411	322.02	U	Natural_-H2	U Natural_-H2	1854.9	1854.89	619.304	3	-5.1	0.1171	39.98	0	Group FDR	id	Sample 4, condensed, injection 1
ITLSKHQNVQLPR-I1-CU	sp|P26599|PTBP1_HUMAN	220823_LU02_izsmok_PTBP1_3xCU_LLPS_03.c.05354.05354.3	220823_LU02_izsmok_PTBP1_3xCU_LLPS_03.c.05319.05319.3	406	629.077	CU	Natural	CU Natural	2161.96	2161.95	721.657	3	-4.1	0.06006	39.96	0	Group FDR	id	Sample 3, condensed, injection 2
LHGKPIR-K4-U	sp|P26599|PTBP1_HUMAN	220823_LU02_izsmok_PTBP1_3xCU_LLPS_07.c.01593.01593.3	220823_LU02_izsmok_PTBP1_3xCU_LLPS_07.c.01582.01582.3	402	306.025	U	Natural_-H2O	U Natural_-H2O	1125.53	1125.53	376.184	3	-4.6	0.2762	39.9	0	Group FDR	id	Sample 3, dispersed, injection 2
NFQNIFPPSATLHLSNIPPSVSEEDLK-H13-U	sp|P26599|PTBP1_HUMAN	220812_LU02_izsmok_PTBP1_3xCU_LLPS_03.c.19496.19496.3	220812_LU02_izsmok_PTBP1_3xCU_LLPS_03.c.19252.19252.3	457	324.036	U	Natural	U Natural	3317.55	3317.54	1106.85	3	-2.9	0.05574	39.86	0	Group FDR	id	Sample 3, condensed, injection 1
ITLSKHQNVQLPR-K5-CUU	sp|P26599|PTBP1_HUMAN	220812_LU02_izsmok_PTBP1_3xCU_LLPS_07.c.08929.08929.3	220812_LU02_izsmok_PTBP1_3xCU_LLPS_07.c.08726.08726.3	410	935.102	CUU	Natural	CUU Natural	2467.98	2467.96	823.662	3	-7.3	0.11147	39.85	0	Group FDR	id	Sample 3, dispersed, injection 1
GFKFFQK-F5-U	sp|P26599|PTBP1_HUMAN	220812_LU02_izsmok_PTBP1_3xCU_LLPS_01.c.03568.03568.2	220812_LU02_izsmok_PTBP1_3xCU_LLPS_01.c.03558.03558.2	487	324.036	U	Natural	U Natural	1224.52	1224.52	613.266	2	-4.5	0.1721	39.72	0	Group FDR	id	Sample 1, condensed, injection 1
NFQNIFPPSATLHLSNIPPSVSEEDLK-H13-CU	sp|P26599|PTBP1_HUMAN	220823_LU02_izsmok_PTBP1_3xCU_LLPS_11.c.22596.22596.3	220823_LU02_izsmok_PTBP1_3xCU_LLPS_11.c.22928.22928.3	457	629.077	CU	Natural	CU Natural	3622.59	3622.57	1208.53	3	-6.8	0.06136	39.54	0	Group FDR	id	Sample 3a, condensed, injection 2
VTNLLMLKGK-L7-U	sp|P26599|PTBP1_HUMAN	220812_LU02_izsmok_PTBP1_3xCU_LLPS_07.c.10924.10924.2	220812_LU02_izsmok_PTBP1_3xCU_LLPS_07.c.10857.10857.2	91	306.025	U	Natural_-H2O	U Natural_-H2O	1421.7	1421.69	711.853	2	-5.8	0.20667	39.5	0	Group FDR	id	Sample 3, dispersed, injection 1
GSDELFSTCVTNGPFIXSSNSASAANGNDSK-S7-G	sp|P26599|PTBP1_HUMAN	220823_LU02_izsmok_PTBP1_3xCU_LLPS_05.c.17304.17304.3	220823_LU02_izsmok_PTBP1_3xCU_LLPS_05.c.17820.17820.3	21	301.102	G	Natural_-HPO3+H2O	G Natural_-HPO3+H2O	3481.46	3481.45	1161.49	3	-4.2	0.06551	39.49	0	Group FDR	id	Sample 1, dispersed, injection 2
NFQNIFPPSATLHLSNIPPSVSEEDLK-H13-U	sp|P26599|PTBP1_HUMAN	220823_LU02_izsmok_PTBP1_3xCU_LLPS_03.c.21182.21182.3	220823_LU02_izsmok_PTBP1_3xCU_LLPS_03.c.21185.21185.3	457	324.036	U	Natural	U Natural	3317.55	3317.53	1106.85	3	-4.5	0.04896	39.37	0	Group FDR	id	Sample 3, condensed, injection 2
ILFNKKENALVQMADGNQAQLAMSHLNGHK-K5-CU	sp|P26599|PTBP1_HUMAN	220812_LU02_izsmok_PTBP1_3xCU_LLPS_09.c.12253.12253.4	220812_LU02_izsmok_PTBP1_3xCU_LLPS_09.c.12162.12162.4	373	629.077	CU	Natural	CU Natural	3948.77	3948.74	988.194	4	-6.1	0.02488	39.2	0	Group FDR	id	Sample 1a, condensed, injection 1
HQNVQLPR-H1-U	sp|P26599|PTBP1_HUMAN	220823_LU02_izsmok_PTBP1_3xCU_LLPS_05.c.03217.03217.2	220823_LU02_izsmok_PTBP1_3xCU_LLPS_05.c.03196.03196.2	411	322.02	U	Natural_-H2	U Natural_-H2	1312.56	1312.55	657.283	2	-4	0.22045	39.09	0	Group FDR	id	Sample 1, dispersed, injection 2
GSDELFSTCVTNGPFIXSSNSASAANGNDSK-S7-G	sp|P26599|PTBP1_HUMAN	220823_LU02_izsmok_PTBP1_3xCU_LLPS_04.c.15374.15374.3	220823_LU02_izsmok_PTBP1_3xCU_LLPS_04.c.15957.15957.3	21	301.102	G	Natural_-HPO3+H2O	G Natural_-HPO3+H2O	3481.46	3481.45	1161.49	3	-3.4	0.0524	39.08	0	Group FDR	id	Sample 4, condensed, injection 2
VTNLLMLKGK-M6-U	sp|P26599|PTBP1_HUMAN	220812_LU02_izsmok_PTBP1_3xCU_LLPS_04.c.10997.10997.2	220812_LU02_izsmok_PTBP1_3xCU_LLPS_04.c.10967.10967.2	90	306.025	U	Natural_-H2O	U Natural_-H2O	1421.7	1421.69	711.853	2	-5.6	0.19752	39.05	0	Group FDR	id	Sample 4, condensed, injection 1
ILFNKKENALVQMADGNQAQLAMSHLNGHK-N4-U	sp|P26599|PTBP1_HUMAN	220812_LU02_izsmok_PTBP1_3xCU_LLPS_12.c.11710.11710.4	220812_LU02_izsmok_PTBP1_3xCU_LLPS_12.c.11604.11604.4	372	324.036	U	Natural	U Natural	3643.73	3643.71	911.935	4	-5.6	0.02038	39.04	0	Group FDR	id	Sample 4a, condensed, injection 1
ITLSKHQNVQLPR-I1-CU	sp|P26599|PTBP1_HUMAN	220812_LU02_izsmok_PTBP1_3xCU_LLPS_04.c.03970.03970.3	220812_LU02_izsmok_PTBP1_3xCU_LLPS_04.c.03891.03891.3	406	629.077	CU	Natural	CU Natural	2161.96	2161.94	721.656	3	-5.3	0.06227	39.02	0	Group FDR	id	Sample 4, condensed, injection 1
VTNLLMLKGK-L7-U	sp|P26599|PTBP1_HUMAN	220823_LU02_izsmok_PTBP1_3xCU_LLPS_01.c.11394.11394.2	220823_LU02_izsmok_PTBP1_3xCU_LLPS_01.c.11377.11377.2	91	306.025	U	Natural_-H2O	U Natural_-H2O	1421.7	1421.69	711.853	2	-5.9	0.20167	39	0	Group FDR	id	Sample 1, condensed, injection 2
ITLSKHQNVQLPR-H6-CUU	sp|P26599|PTBP1_HUMAN	220823_LU02_izsmok_PTBP1_3xCU_LLPS_09.c.12828.12828.2	220823_LU02_izsmok_PTBP1_3xCU_LLPS_09.c.12393.12393.2	411	935.102	CUU	Natural	CUU Natural	2467.98	2467.96	1234.99	2	-7.5	0.1793	39	0	Group FDR	id	Sample 1a, condensed, injection 2
GQPIYIQFSNHK-Y5-U	sp|P26599|PTBP1_HUMAN	220823_LU02_izsmok_PTBP1_3xCU_LLPS_09.c.10845.10845.2	220823_LU02_izsmok_PTBP1_3xCU_LLPS_09.c.10666.10666.2	127	324.036	U	Natural	U Natural	1754.77	1754.76	878.388	2	-3.8	0.14984	38.94	0	Group FDR	id	Sample 1a, condensed, injection 2
GQPIYIQFSNHK-Y5-CU	sp|P26599|PTBP1_HUMAN	220823_LU02_izsmok_PTBP1_3xCU_LLPS_09.c.11100.11100.2	220823_LU02_izsmok_PTBP1_3xCU_LLPS_09.c.10931.10931.2	127	629.077	CU	Natural	CU Natural	2059.81	2059.8	1030.91	2	-5	0.12694	38.87	0	Group FDR	id	Sample 1a, condensed, injection 2
GSDELFSTCVTNGPFIXSSNSASAANGNDSK-F6-G	sp|P26599|PTBP1_HUMAN	220823_LU02_izsmok_PTBP1_3xCU_LLPS_10.c.24521.24521.3	220823_LU02_izsmok_PTBP1_3xCU_LLPS_10.c.24644.24644.3	20	301.102	G	Natural_-HPO3+H2O	G Natural_-HPO3+H2O	3481.46	3481.45	1161.49	3	-2.8	0.05203	38.84	0	Group FDR	id	Sample 2a, condensed, injection 2
GSDELFSTCVTNGPFIXSSNSASAANGNDSK-S7-U	sp|P26599|PTBP1_HUMAN	220812_LU02_izsmok_PTBP1_3xCU_LLPS_05.c.18392.18392.3	220812_LU02_izsmok_PTBP1_3xCU_LLPS_05.c.18171.18171.3	21	262.08	U	Natural_-HPO3+H2O	U Natural_-HPO3+H2O	3442.44	3442.42	1148.48	3	-5.5	0.07041	38.81	0	Group FDR	id	Sample 1, dispersed, injection 1
ITLSKHQNVQLPR-H6-AAU	sp|P26599|PTBP1_HUMAN	220812_LU02_izsmok_PTBP1_3xCU_LLPS_03.c.04820.04820.4	220812_LU02_izsmok_PTBP1_3xCU_LLPS_03.c.04992.04992.4	411	982.141	AAU	Natural	AAU Natural	2515.02	2515	629.759	4	-6	0.13157	38.79	0	Group FDR	id	Sample 3, condensed, injection 1
ITLSKHQNVQLPR-S4-U	sp|P26599|PTBP1_HUMAN	220812_LU02_izsmok_PTBP1_3xCU_LLPS_08.c.03365.03365.3	220812_LU02_izsmok_PTBP1_3xCU_LLPS_08.c.03376.03376.3	409	306.025	U	Natural_-H2O	U Natural_-H2O	1838.9	1838.9	613.973	3	-4.1	0.1524	38.78	0	Group FDR	id	Sample 4, dispersed, injection 1
GQPIYIQFSNHK-F8-U	sp|P26599|PTBP1_HUMAN	220823_LU02_izsmok_PTBP1_3xCU_LLPS_05.c.10574.10574.2	220823_LU02_izsmok_PTBP1_3xCU_LLPS_05.c.10673.10673.2	130	322.02	U	Natural_-H2	U Natural_-H2	1752.75	1752.74	877.379	2	-5.2	0.20063	38.78	0	Group FDR	id	Sample 1, dispersed, injection 2
VTNLLMLKGK-L7-U	sp|P26599|PTBP1_HUMAN	220812_LU02_izsmok_PTBP1_3xCU_LLPS_05.c.10968.10968.2	220812_LU02_izsmok_PTBP1_3xCU_LLPS_05.c.10913.10913.2	91	306.025	U	Natural_-H2O	U Natural_-H2O	1421.7	1421.69	711.854	2	-5.1	0.20102	38.75	0	Group FDR	id	Sample 1, dispersed, injection 1
GFKFFQK-F5-U	sp|P26599|PTBP1_HUMAN	220823_LU02_izsmok_PTBP1_3xCU_LLPS_01.c.04462.04462.2	220823_LU02_izsmok_PTBP1_3xCU_LLPS_01.c.04473.04473.2	487	324.036	U	Natural	U Natural	1224.52	1224.52	613.266	2	-5.1	0.23016	38.73	0	Group FDR	id	Sample 1, condensed, injection 2
GQPIYIQFSNHK-F8-U	sp|P26599|PTBP1_HUMAN	220812_LU02_izsmok_PTBP1_3xCU_LLPS_07.c.08662.08662.2	220812_LU02_izsmok_PTBP1_3xCU_LLPS_07.c.08640.08640.2	130	322.02	U	Natural_-H2	U Natural_-H2	1752.75	1752.74	877.379	2	-5.2	0.18916	38.71	0	Group FDR	id	Sample 3, dispersed, injection 1
GSDELFSTCVTNGPFIXSSNSASAANGNDSK-S7-C	sp|P26599|PTBP1_HUMAN	220823_LU02_izsmok_PTBP1_3xCU_LLPS_01.c.19158.19158.3	220823_LU02_izsmok_PTBP1_3xCU_LLPS_01.c.19099.19099.3	21	207.064	C	Natural_-H5PO5	C Natural_-H5PO5	3387.43	3387.42	1130.15	3	-2.1	0.05234	38.7	0	Group FDR	id	Sample 1, condensed, injection 2
GQPIYIQFSNHKELK-K12-CU	sp|P26599|PTBP1_HUMAN	220823_LU02_izsmok_PTBP1_3xCU_LLPS_12.c.06188.06188.2	220823_LU02_izsmok_PTBP1_3xCU_LLPS_12.c.06143.06143.2	134	627.062	CU	Natural_-H2	CU Natural_-H2	2428.01	2428.01	1215.01	2	-3.1	0.17914	38.6	0	Group FDR	id	Sample 4a, condensed, injection 2
GSDELFSTCVTNGPFIXSSNSASAANGNDSK-S7-A	sp|P26599|PTBP1_HUMAN	220812_LU02_izsmok_PTBP1_3xCU_LLPS_03.c.14070.14070.3	220812_LU02_izsmok_PTBP1_3xCU_LLPS_03.c.13668.13668.3	21	285.107	A	Natural_-HPO3+H2O	A Natural_-HPO3+H2O	3465.47	3465.46	1156.16	3	-3.7	0.05099	38.52	0	Group FDR	id	Sample 3, condensed, injection 1
ITLSKHQNVQLPR-K5-CU	sp|P26599|PTBP1_HUMAN	220823_LU02_izsmok_PTBP1_3xCU_LLPS_10.c.04473.04473.3	220823_LU02_izsmok_PTBP1_3xCU_LLPS_10.c.04454.04454.3	410	629.077	CU	Natural	CU Natural	2161.96	2161.95	721.656	3	-4.6	0.06641	38.45	0	Group FDR	id	Sample 2a, condensed, injection 2
ITLSKHQNVQLPR-K5-ACU	sp|P26599|PTBP1_HUMAN	220823_LU02_izsmok_PTBP1_3xCU_LLPS_09.c.07882.07882.3	220823_LU02_izsmok_PTBP1_3xCU_LLPS_09.c.07388.07388.3	410	958.13	ACU	Natural	ACU Natural	2491.01	2490.99	831.339	3	-5.5	0.13065	38.34	0	Group FDR	id	Sample 1a, condensed, injection 2
ITLSKHQNVQLPR-S4-U	sp|P26599|PTBP1_HUMAN	220823_LU02_izsmok_PTBP1_3xCU_LLPS_08.c.04307.04307.3	220823_LU02_izsmok_PTBP1_3xCU_LLPS_08.c.04112.04112.3	409	306.025	U	Natural_-H2O	U Natural_-H2O	1838.9	1838.9	613.973	3	-4	0.15603	38.32	0	Group FDR	id	Sample 4, dispersed, injection 2
ILFNKKENALVQMADGNQAQLAMSHLNGHK-A9-U	sp|P26599|PTBP1_HUMAN	220812_LU02_izsmok_PTBP1_3xCU_LLPS_05.c.09737.09737.5	220812_LU02_izsmok_PTBP1_3xCU_LLPS_05.c.09891.09891.5	377	324.036	U	Natural	U Natural	3643.73	3643.71	729.749	5	-5.6	0.04764	38.28	0	Group FDR	id	Sample 1, dispersed, injection 1
GQPIYIQFSNHK-F8-U	sp|P26599|PTBP1_HUMAN	220812_LU02_izsmok_PTBP1_3xCU_LLPS_03.c.08730.08730.2	220812_LU02_izsmok_PTBP1_3xCU_LLPS_03.c.08718.08718.2	130	322.02	U	Natural_-H2	U Natural_-H2	1752.75	1752.74	877.379	2	-4.5	0.13408	38.27	0	Group FDR	id	Sample 3, condensed, injection 1
GQPIYIQFSNHKELK-K12-CU	sp|P26599|PTBP1_HUMAN	220823_LU02_izsmok_PTBP1_3xCU_LLPS_12.c.06504.06504.2	220823_LU02_izsmok_PTBP1_3xCU_LLPS_12.c.06488.06488.2	134	627.062	CU	Natural_-H2	CU Natural_-H2	2428.01	2428	1215.01	2	-4.3	0.15183	38.25	0	Group FDR	id	Sample 4a, condensed, injection 2
ITLSKHQNVQLPR-H6-CU	sp|P26599|PTBP1_HUMAN	220823_LU02_izsmok_PTBP1_3xCU_LLPS_09.c.08035.08035.3	220823_LU02_izsmok_PTBP1_3xCU_LLPS_09.c.08575.08575.3	411	629.077	CU	Natural	CU Natural	2161.96	2161.95	721.656	3	-4.7	0.11417	38.16	0	Group FDR	id	Sample 1a, condensed, injection 2
GQPIYIQFSNHK-Y5-U	sp|P26599|PTBP1_HUMAN	220812_LU02_izsmok_PTBP1_3xCU_LLPS_04.c.08113.08113.2	220812_LU02_izsmok_PTBP1_3xCU_LLPS_04.c.07793.07793.2	127	324.036	U	Natural	U Natural	1754.77	1754.76	878.389	2	-2.5	0.12259	38.14	0	Group FDR	id	Sample 4, condensed, injection 1
LTSLNVKYNNDK-V6-U	sp|P26599|PTBP1_HUMAN	220823_LU02_izsmok_PTBP1_3xCU_LLPS_04.c.06292.06292.2	220823_LU02_izsmok_PTBP1_3xCU_LLPS_04.c.06263.06263.2	265	306.025	U	Natural_-H2O	U Natural_-H2O	1713.76	1713.75	857.883	2	-5.9	0.17548	38.02	0	Group FDR	id	Sample 4, condensed, injection 2
NFQNIFPPSATLHLSNIPPSVSEEDLK-P7-CU	sp|P26599|PTBP1_HUMAN	220823_LU02_izsmok_PTBP1_3xCU_LLPS_07.c.24465.24465.4	220823_LU02_izsmok_PTBP1_3xCU_LLPS_07.c.24927.24927.4	451	627.062	CU	Natural_-H2	CU Natural_-H2	3620.57	3620.55	906.146	4	-5.6	0.09517	38.02	0	Group FDR	id	Sample 3, dispersed, injection 2
HQNVQLPR-H1-CU	sp|P26599|PTBP1_HUMAN	220812_LU02_izsmok_PTBP1_3xCU_LLPS_07.c.02798.02798.3	220812_LU02_izsmok_PTBP1_3xCU_LLPS_07.c.02761.02761.3	411	629.077	CU	Natural	CU Natural	1619.61	1619.61	540.876	3	-4.9	0.23692	37.99	0	Group FDR	id	Sample 3, dispersed, injection 1
GSDELFSTCVTNGPFIMSSNSASAANGNDSK-P14-G	sp|P26599|PTBP1_HUMAN	220812_LU02_izsmok_PTBP1_3xCU_LLPS_10.c.21950.21950.3	220812_LU02_izsmok_PTBP1_3xCU_LLPS_10.c.22091.22091.3	28	299.087	G	Natural_-H3PO3+H2O	G Natural_-H3PO3+H2O	3463.45	3463.45	1155.49	3	-2.3	0.06497	37.94	0	Group FDR	id	Sample 2a, condensed, injection 1
HQNVQLPREGQEDQGLTK-R8-U	sp|P26599|PTBP1_HUMAN	220823_LU02_izsmok_PTBP1_3xCU_LLPS_08.c.04005.04005.3	220823_LU02_izsmok_PTBP1_3xCU_LLPS_08.c.04065.04065.3	418	324.036	U	Natural	U Natural	2400.07	2400.06	801.028	3	-4.3	0.1338	37.92	0	Group FDR	id	Sample 4, dispersed, injection 2
GQPIYIQFSNHKELK-K12-CU	sp|P26599|PTBP1_HUMAN	220812_LU02_izsmok_PTBP1_3xCU_LLPS_09.c.09305.09305.2	220812_LU02_izsmok_PTBP1_3xCU_LLPS_09.c.09720.09720.2	134	627.062	CU	Natural_-H2	CU Natural_-H2	2428.01	2428	1215.01	2	-5	0.20959	37.9	0	Group FDR	id	Sample 1a, condensed, injection 1
GQPIYIQFSNHK-S9-U	sp|P26599|PTBP1_HUMAN	220823_LU02_izsmok_PTBP1_3xCU_LLPS_03.c.10779.10779.2	220823_LU02_izsmok_PTBP1_3xCU_LLPS_03.c.10780.10780.2	131	322.02	U	Natural_-H2	U Natural_-H2	1752.75	1752.74	877.379	2	-4.5	0.1882	37.89	0	Group FDR	id	Sample 3, condensed, injection 2
GSDELFSTCVTNGPFIXSSNSASAANGNDSK-S7-A	sp|P26599|PTBP1_HUMAN	220812_LU02_izsmok_PTBP1_3xCU_LLPS_08.c.13723.13723.3	220812_LU02_izsmok_PTBP1_3xCU_LLPS_08.c.13782.13782.3	21	285.107	A	Natural_-HPO3+H2O	A Natural_-HPO3+H2O	3465.47	3465.44	1156.15	3	-7.9	0.06057	37.77	0	Group FDR	id	Sample 4, dispersed, injection 1
EGQEDQGLTKDYGNSPLHR-T9-U	sp|P26599|PTBP1_HUMAN	220823_LU02_izsmok_PTBP1_3xCU_LLPS_09.c.08323.08323.3	220823_LU02_izsmok_PTBP1_3xCU_LLPS_09.c.08332.08332.3	427	306.025	U	Natural_-H2O	U Natural_-H2O	2449.02	2449.01	817.344	3	-3.4	0.06171	37.77	0	Group FDR	id	Sample 1a, condensed, injection 2
NFQNIFPPSATLHLSNIPPSVSEEDLK-P7-CU	sp|P26599|PTBP1_HUMAN	220823_LU02_izsmok_PTBP1_3xCU_LLPS_07.c.23768.23768.4	220823_LU02_izsmok_PTBP1_3xCU_LLPS_07.c.23908.23908.4	451	627.062	CU	Natural_-H2	CU Natural_-H2	3620.57	3620.56	906.147	4	-4.9	0.1015	37.75	0	Group FDR	id	Sample 3, dispersed, injection 2
ITLSKHQNVQLPR-I1-CU	sp|P26599|PTBP1_HUMAN	220812_LU02_izsmok_PTBP1_3xCU_LLPS_05.c.04071.04071.4	220812_LU02_izsmok_PTBP1_3xCU_LLPS_05.c.03942.03942.4	406	629.077	CU	Natural	CU Natural	2161.96	2161.95	541.494	4	-4.7	0.08089	37.64	0	Group FDR	id	Sample 1, dispersed, injection 1
LHGKPIR-K4-U	sp|P26599|PTBP1_HUMAN	220823_LU02_izsmok_PTBP1_3xCU_LLPS_07.c.01583.01583.2	220823_LU02_izsmok_PTBP1_3xCU_LLPS_07.c.01717.01717.2	402	306.025	U	Natural_-H2O	U Natural_-H2O	1125.53	1125.53	563.772	2	-4.7	0.38532	37.58	0	Group FDR	id	Sample 3, dispersed, injection 2
NFQNIFPPSATLHLSNIPPSVSEEDLK-P7-CU	sp|P26599|PTBP1_HUMAN	220812_LU02_izsmok_PTBP1_3xCU_LLPS_07.c.22315.22315.4	220812_LU02_izsmok_PTBP1_3xCU_LLPS_07.c.22427.22427.4	451	627.062	CU	Natural_-H2	CU Natural_-H2	3620.57	3620.55	906.145	4	-7.4	0.08742	37.55	0	Group FDR	id	Sample 3, dispersed, injection 1
GQPIYIQFSNHK-Y5-AU	sp|P26599|PTBP1_HUMAN	220823_LU02_izsmok_PTBP1_3xCU_LLPS_07.c.09997.09997.3	220823_LU02_izsmok_PTBP1_3xCU_LLPS_07.c.09902.09902.3	127	653.088	AU	Natural	AU Natural	2083.82	2083.81	695.61	3	-5.8	0.12245	37.48	0	Group FDR	id	Sample 3, dispersed, injection 2
GQPIYIQFSNHK-F8-U	sp|P26599|PTBP1_HUMAN	220823_LU02_izsmok_PTBP1_3xCU_LLPS_04.c.10463.10463.2	220823_LU02_izsmok_PTBP1_3xCU_LLPS_04.c.10136.10136.2	130	322.02	U	Natural_-H2	U Natural_-H2	1752.75	1752.74	877.378	2	-5.6	0.19215	37.41	0	Group FDR	id	Sample 4, condensed, injection 2
ITLSKHQNVQLPR-H6-CU	sp|P26599|PTBP1_HUMAN	220812_LU02_izsmok_PTBP1_3xCU_LLPS_12.c.08396.08396.3	220812_LU02_izsmok_PTBP1_3xCU_LLPS_12.c.08667.08667.3	411	611.067	CU	Natural_-H2O	CU Natural_-H2O	2143.95	2143.93	715.652	3	-6.1	0.16079	37.25	0	Group FDR	id	Sample 4a, condensed, injection 1
GSDELFSTCVTNGPFIXSSNSASAANGNDSK-F15-G	sp|P26599|PTBP1_HUMAN	220823_LU02_izsmok_PTBP1_3xCU_LLPS_07.c.24304.24304.3	220823_LU02_izsmok_PTBP1_3xCU_LLPS_07.c.23802.23802.3	29	299.087	G	Natural_-H3PO3+H2O	G Natural_-H3PO3+H2O	3479.45	3479.43	1160.82	3	-4.6	0.05202	37.18	0	Group FDR	id	Sample 3, dispersed, injection 2
ITLSKHQNVQLPR-H6-CUU	sp|P26599|PTBP1_HUMAN	220812_LU02_izsmok_PTBP1_3xCU_LLPS_03.c.09111.09111.3	220812_LU02_izsmok_PTBP1_3xCU_LLPS_03.c.08815.08815.3	411	935.102	CUU	Natural	CUU Natural	2467.98	2467.97	823.663	3	-6.5	0.13211	37.14	0	Group FDR	id	Sample 3, condensed, injection 1
GQPIYIQFSNHKELK-N10-CU	sp|P26599|PTBP1_HUMAN	220812_LU02_izsmok_PTBP1_3xCU_LLPS_12.c.09563.09563.2	220812_LU02_izsmok_PTBP1_3xCU_LLPS_12.c.09527.09527.2	132	627.062	CU	Natural_-H2	CU Natural_-H2	2428.01	2428	1215.01	2	-5.7	0.13288	37.14	0	Group FDR	id	Sample 4a, condensed, injection 1
NFQNIFPPSATLHLSNIPPSVSEEDLK-L12-CU	sp|P26599|PTBP1_HUMAN	220823_LU02_izsmok_PTBP1_3xCU_LLPS_11.c.23102.23102.3	220823_LU02_izsmok_PTBP1_3xCU_LLPS_11.c.23052.23052.3	456	627.062	CU	Natural_-H2	CU Natural_-H2	3620.57	3620.56	1207.86	3	-5	0.05236	37.09	0	Group FDR	id	Sample 3a, condensed, injection 2
VTNLLMLKGK-L7-U	sp|P26599|PTBP1_HUMAN	220823_LU02_izsmok_PTBP1_3xCU_LLPS_05.c.12576.12576.2	220823_LU02_izsmok_PTBP1_3xCU_LLPS_05.c.12584.12584.2	91	306.025	U	Natural_-H2O	U Natural_-H2O	1421.7	1421.69	711.854	2	-4.9	0.18148	37.06	0	Group FDR	id	Sample 1, dispersed, injection 2
GSDELFSTCVTNGPFIXSSNSASAANGNDSK-S7-C	sp|P26599|PTBP1_HUMAN	220823_LU02_izsmok_PTBP1_3xCU_LLPS_05.c.19060.19060.3	220823_LU02_izsmok_PTBP1_3xCU_LLPS_05.c.19154.19154.3	21	261.096	C	Natural_-HPO3+H2O	C Natural_-HPO3+H2O	3441.46	3441.45	1148.16	3	-1.9	0.03925	37.05	0	Group FDR	id	Sample 1, dispersed, injection 2
IDFSKLTSLNVK-L6-U	sp|P26599|PTBP1_HUMAN	220812_LU02_izsmok_PTBP1_3xCU_LLPS_12.c.10682.10682.2	220812_LU02_izsmok_PTBP1_3xCU_LLPS_12.c.10654.10654.2	260	324.036	U	Natural	U Natural	1687.81	1687.8	844.907	2	-5.1	0.10841	36.97	0	Group FDR	id	Sample 4a, condensed, injection 1
NFQNIFPPSATLHLSNIPPSVSEEDLK-P8-CU	sp|P26599|PTBP1_HUMAN	220823_LU02_izsmok_PTBP1_3xCU_LLPS_09.c.26716.26716.3	220823_LU02_izsmok_PTBP1_3xCU_LLPS_09.c.26903.26903.3	452	627.062	CU	Natural_-H2	CU Natural_-H2	3620.57	3620.56	1207.86	3	-4.8	0.05458	36.96	0	Group FDR	id	Sample 1a, condensed, injection 2
LTSLNVKYNNDK-K7-U	sp|P26599|PTBP1_HUMAN	220812_LU02_izsmok_PTBP1_3xCU_LLPS_09.c.06518.06518.2	220812_LU02_izsmok_PTBP1_3xCU_LLPS_09.c.06493.06493.2	266	306.025	U	Natural_-H2O	U Natural_-H2O	1713.76	1713.75	857.883	2	-6.1	0.13875	36.94	0	Group FDR	id	Sample 1a, condensed, injection 1
GQPIYIQFSNHK-S9-CU	sp|P26599|PTBP1_HUMAN	220823_LU02_izsmok_PTBP1_3xCU_LLPS_10.c.09553.09553.2	220823_LU02_izsmok_PTBP1_3xCU_LLPS_10.c.09582.09582.2	131	627.062	CU	Natural_-H2	CU Natural_-H2	2057.79	2057.78	1029.9	2	-5.3	0.125	36.93	0	Group FDR	id	Sample 2a, condensed, injection 2
ITLSKHQNVQLPR-H6-CCU	sp|P26599|PTBP1_HUMAN	220823_LU02_izsmok_PTBP1_3xCU_LLPS_07.c.04768.04768.3	220823_LU02_izsmok_PTBP1_3xCU_LLPS_07.c.05148.05148.3	411	934.118	CCU	Natural	CCU Natural	2467	2466.99	823.336	3	-4.9	0.06822	36.92	0	Group FDR	id	Sample 3, dispersed, injection 2
NFQNIFPPSATLHLSNIPPSVSEEDLK-L12-CU	sp|P26599|PTBP1_HUMAN	220823_LU02_izsmok_PTBP1_3xCU_LLPS_12.c.21800.21800.3	220823_LU02_izsmok_PTBP1_3xCU_LLPS_12.c.22157.22157.3	456	627.062	CU	Natural_-H2	CU Natural_-H2	3620.57	3620.55	1207.86	3	-5.7	0.05947	36.87	0	Group FDR	id	Sample 4a, condensed, injection 2
ITLSKHQNVQLPR-K5-CUU	sp|P26599|PTBP1_HUMAN	220823_LU02_izsmok_PTBP1_3xCU_LLPS_07.c.06778.06778.3	220823_LU02_izsmok_PTBP1_3xCU_LLPS_07.c.07055.07055.3	410	935.102	CUU	Natural	CUU Natural	2467.98	2467.97	823.664	3	-4.7	0.05273	36.86	0	Group FDR	id	Sample 3, dispersed, injection 2
GQPIYIQFSNHK-S9-CU	sp|P26599|PTBP1_HUMAN	220823_LU02_izsmok_PTBP1_3xCU_LLPS_07.c.09917.09917.2	220823_LU02_izsmok_PTBP1_3xCU_LLPS_07.c.09916.09916.2	131	627.062	CU	Natural_-H2	CU Natural_-H2	2057.79	2057.78	1029.9	2	-6.1	0.1044	36.85	0	Group FDR	id	Sample 3, dispersed, injection 2
NFQNIFPPSATLHLSNIPPSVSEEDLK-P7-CU	sp|P26599|PTBP1_HUMAN	220812_LU02_izsmok_PTBP1_3xCU_LLPS_08.c.24583.24583.3	220812_LU02_izsmok_PTBP1_3xCU_LLPS_08.c.24121.24121.3	451	627.062	CU	Natural_-H2	CU Natural_-H2	3620.57	3620.55	1207.86	3	-5.7	0.05369	36.83	0	Group FDR	id	Sample 4, dispersed, injection 1
NFQNIFPPSATLHLSNIPPSVSEEDLK-H13-CU	sp|P26599|PTBP1_HUMAN	220812_LU02_izsmok_PTBP1_3xCU_LLPS_09.c.25059.25059.3	220812_LU02_izsmok_PTBP1_3xCU_LLPS_09.c.24757.24757.3	457	627.062	CU	Natural_-H2	CU Natural_-H2	3620.57	3620.55	1207.86	3	-6.4	0.05423	36.83	0	Group FDR	id	Sample 1a, condensed, injection 1
ITLSKHQNVQLPR-S4-U	sp|P26599|PTBP1_HUMAN	220823_LU02_izsmok_PTBP1_3xCU_LLPS_08.c.03869.03869.3	220823_LU02_izsmok_PTBP1_3xCU_LLPS_08.c.03893.03893.3	409	306.025	U	Natural_-H2O	U Natural_-H2O	1838.9	1838.9	613.973	3	-4.5	0.13185	36.8	0	Group FDR	id	Sample 4, dispersed, injection 2
GSDELFSTCVTNGPFIXSSNSASAANGNDSK-F6-G	sp|P26599|PTBP1_HUMAN	220812_LU02_izsmok_PTBP1_3xCU_LLPS_01.c.12572.12572.3	220812_LU02_izsmok_PTBP1_3xCU_LLPS_01.c.13124.13124.3	20	301.102	G	Natural_-HPO3+H2O	G Natural_-HPO3+H2O	3481.46	3481.45	1161.49	3	-3.1	0.07701	36.76	0	Group FDR	id	Sample 1, condensed, injection 1
GSDELFSTCVTNGPFIXSSNSASAANGNDSK-S7-C	sp|P26599|PTBP1_HUMAN	220823_LU02_izsmok_PTBP1_3xCU_LLPS_07.c.23960.23960.3	220823_LU02_izsmok_PTBP1_3xCU_LLPS_07.c.23917.23917.3	21	241.07	C	Natural_-H3PO3	C Natural_-H3PO3	3421.43	3421.42	1141.48	3	-3.7	0.03049	36.74	0	Group FDR	id	Sample 3, dispersed, injection 2
GQPIYIQFSNHK-S9-U	sp|P26599|PTBP1_HUMAN	220812_LU02_izsmok_PTBP1_3xCU_LLPS_04.c.08656.08656.2	220812_LU02_izsmok_PTBP1_3xCU_LLPS_04.c.08657.08657.2	131	322.02	U	Natural_-H2	U Natural_-H2	1752.75	1752.74	877.379	2	-5.4	0.16589	36.73	0	Group FDR	id	Sample 4, condensed, injection 1
NFQNIFPPSATLHLSNIPPSVSEEDLK-L12-CU	sp|P26599|PTBP1_HUMAN	220823_LU02_izsmok_PTBP1_3xCU_LLPS_12.c.21280.21280.3	220823_LU02_izsmok_PTBP1_3xCU_LLPS_12.c.21330.21330.3	456	627.062	CU	Natural_-H2	CU Natural_-H2	3620.57	3620.56	1207.86	3	-4.5	0.05494	36.71	0	Group FDR	id	Sample 4a, condensed, injection 2
GSDELFSTCVTNGPFIXSSNSASAANGNDSK-S7-A	sp|P26599|PTBP1_HUMAN	220812_LU02_izsmok_PTBP1_3xCU_LLPS_11.c.14780.14780.3	220812_LU02_izsmok_PTBP1_3xCU_LLPS_11.c.14586.14586.3	21	285.107	A	Natural_-HPO3+H2O	A Natural_-HPO3+H2O	3465.47	3465.45	1156.16	3	-6.3	0.05229	36.7	0	Group FDR	id	Sample 3a, condensed, injection 1
ITLSKHQNVQLPR-H6-CU	sp|P26599|PTBP1_HUMAN	220812_LU02_izsmok_PTBP1_3xCU_LLPS_12.c.06299.06299.3	220812_LU02_izsmok_PTBP1_3xCU_LLPS_12.c.06380.06380.3	411	611.067	CU	Natural_-H2O	CU Natural_-H2O	2143.95	2143.93	715.653	3	-5.2	0.08038	36.68	0	Group FDR	id	Sample 4a, condensed, injection 1
NFQNIFPPSATLHLSNIPPSVSEEDLK-P8-CU	sp|P26599|PTBP1_HUMAN	220812_LU02_izsmok_PTBP1_3xCU_LLPS_11.c.24873.24873.3	220812_LU02_izsmok_PTBP1_3xCU_LLPS_11.c.24500.24500.3	452	627.062	CU	Natural_-H2	CU Natural_-H2	3620.57	3620.56	1207.86	3	-4.2	0.05518	36.62	0	Group FDR	id	Sample 3a, condensed, injection 1
GQPIYIQFSNHKELK-N10-U	sp|P26599|PTBP1_HUMAN	220823_LU02_izsmok_PTBP1_3xCU_LLPS_11.c.10008.10008.3	220823_LU02_izsmok_PTBP1_3xCU_LLPS_11.c.10048.10048.3	132	324.036	U	Natural	U Natural	2124.99	2124.98	709.334	3	-3.9	0.07403	36.57	0	Group FDR	id	Sample 3a, condensed, injection 2
NFQNIFPPSATLHLSNIPPSVSEEDLK-P8-CU	sp|P26599|PTBP1_HUMAN	220812_LU02_izsmok_PTBP1_3xCU_LLPS_12.c.25123.25123.3	220812_LU02_izsmok_PTBP1_3xCU_LLPS_12.c.25371.25371.3	452	627.062	CU	Natural_-H2	CU Natural_-H2	3620.57	3620.55	1207.86	3	-7.1	0.05246	36.47	0	Group FDR	id	Sample 4a, condensed, injection 1
ENALVQMADGNQAQLAMSHLNGHK-M17-U	sp|P26599|PTBP1_HUMAN	220823_LU02_izsmok_PTBP1_3xCU_LLPS_03.c.12416.12416.3	220823_LU02_izsmok_PTBP1_3xCU_LLPS_03.c.12436.12436.3	391	324.036	U	Natural	U Natural	2900.26	2900.25	967.756	3	-4.4	0.03913	36.47	0	Group FDR	id	Sample 3, condensed, injection 2
EGQEDQGLTKDYGNSPLHR-G7-U	sp|P26599|PTBP1_HUMAN	220823_LU02_izsmok_PTBP1_3xCU_LLPS_09.c.08384.08384.2	220823_LU02_izsmok_PTBP1_3xCU_LLPS_09.c.08370.08370.2	425	306.025	U	Natural_-H2O	U Natural_-H2O	2449.02	2449.01	1225.51	2	-4.3	0.06058	36.47	0	Group FDR	id	Sample 1a, condensed, injection 2
NFQNIFPPSATLHLSNIPPSVSEEDLK-H13-CU	sp|P26599|PTBP1_HUMAN	220823_LU02_izsmok_PTBP1_3xCU_LLPS_12.c.20160.20160.3	220823_LU02_izsmok_PTBP1_3xCU_LLPS_12.c.20054.20054.3	457	627.062	CU	Natural_-H2	CU Natural_-H2	3620.57	3620.56	1207.86	3	-4.9	0.05369	36.46	0	Group FDR	id	Sample 4a, condensed, injection 2
NFQNIFPPSATLHLSNIPPSVSEEDLK-L12-CU	sp|P26599|PTBP1_HUMAN	220812_LU02_izsmok_PTBP1_3xCU_LLPS_04.c.22608.22608.3	220812_LU02_izsmok_PTBP1_3xCU_LLPS_04.c.22875.22875.3	456	627.062	CU	Natural_-H2	CU Natural_-H2	3620.57	3620.55	1207.86	3	-6.8	0.05298	36.38	0	Group FDR	id	Sample 4, condensed, injection 1
GSDELFSTCVTNGPFIMSSNSASAANGNDSK-P14-U	sp|P26599|PTBP1_HUMAN	220823_LU02_izsmok_PTBP1_3xCU_LLPS_01.c.18491.18491.3	220823_LU02_izsmok_PTBP1_3xCU_LLPS_01.c.18640.18640.3	28	226.059	U	Natural_-H3PO4	U Natural_-H3PO4	3390.43	3390.4	1131.14	3	-7.4	0.03581	36.38	0	Group FDR	id	Sample 1, condensed, injection 2
GQPIYIQFSNHK-S9-U	sp|P26599|PTBP1_HUMAN	220812_LU02_izsmok_PTBP1_3xCU_LLPS_09.c.10350.10350.2	220812_LU02_izsmok_PTBP1_3xCU_LLPS_09.c.10796.10796.2	131	322.02	U	Natural_-H2	U Natural_-H2	1752.75	1752.74	877.378	2	-6.2	0.19817	36.36	0	Group FDR	id	Sample 1a, condensed, injection 1
LTSLNVKYNNDK-K7-U	sp|P26599|PTBP1_HUMAN	220823_LU02_izsmok_PTBP1_3xCU_LLPS_03.c.06620.06620.2	220823_LU02_izsmok_PTBP1_3xCU_LLPS_03.c.06600.06600.2	266	306.025	U	Natural_-H2O	U Natural_-H2O	1713.76	1713.75	857.884	2	-5.3	0.15477	36.36	0	Group FDR	id	Sample 3, condensed, injection 2
ILFNKKENALVQMADGNQAQLAMSHLNGHK-A9-U	sp|P26599|PTBP1_HUMAN	220823_LU02_izsmok_PTBP1_3xCU_LLPS_07.c.10826.10826.5	220823_LU02_izsmok_PTBP1_3xCU_LLPS_07.c.10766.10766.5	377	324.036	U	Natural	U Natural	3643.73	3643.71	729.75	5	-5.2	0.03738	36.36	0	Group FDR	id	Sample 3, dispersed, injection 2
ITLSKHQNVQLPR-H6-CU	sp|P26599|PTBP1_HUMAN	220823_LU02_izsmok_PTBP1_3xCU_LLPS_09.c.09431.09431.3	220823_LU02_izsmok_PTBP1_3xCU_LLPS_09.c.10017.10017.3	411	611.067	CU	Natural_-H2O	CU Natural_-H2O	2143.95	2143.93	715.652	3	-5.9	0.11682	36.36	0	Group FDR	id	Sample 1a, condensed, injection 2
NFQNIFPPSATLHLSNIPPSVSEEDLK-L12-CU	sp|P26599|PTBP1_HUMAN	220812_LU02_izsmok_PTBP1_3xCU_LLPS_03.c.22018.22018.3	220812_LU02_izsmok_PTBP1_3xCU_LLPS_03.c.21687.21687.3	456	627.062	CU	Natural_-H2	CU Natural_-H2	3620.57	3620.56	1207.86	3	-5.3	0.05042	36.35	0	Group FDR	id	Sample 3, condensed, injection 1
NFQNIFPPSATLHLSNIPPSVSEEDLK-L12-CU	sp|P26599|PTBP1_HUMAN	220823_LU02_izsmok_PTBP1_3xCU_LLPS_11.c.24177.24177.3	220823_LU02_izsmok_PTBP1_3xCU_LLPS_11.c.24072.24072.3	456	627.062	CU	Natural_-H2	CU Natural_-H2	3620.57	3620.55	1207.86	3	-5.8	0.05189	36.33	0	Group FDR	id	Sample 3a, condensed, injection 2
GQPIYIQFSNHK-Q2-CU	sp|P26599|PTBP1_HUMAN	220823_LU02_izsmok_PTBP1_3xCU_LLPS_03.c.09259.09259.2	220823_LU02_izsmok_PTBP1_3xCU_LLPS_03.c.09301.09301.2	124	629.077	CU	Natural	CU Natural	2059.81	2059.8	1030.91	2	-6.1	0.13511	36.26	0	Group FDR	id	Sample 3, condensed, injection 2
NFQNIFPPSATLHLSNIPPSVSEEDLK-T11-CU	sp|P26599|PTBP1_HUMAN	220812_LU02_izsmok_PTBP1_3xCU_LLPS_07.c.22294.22294.4	220812_LU02_izsmok_PTBP1_3xCU_LLPS_07.c.22152.22152.4	455	629.077	CU	Natural	CU Natural	3622.59	3622.56	906.648	4	-7.9	0.08571	36.25	0	Group FDR	id	Sample 3, dispersed, injection 1
NFQNIFPPSATLHLSNIPPSVSEEDLK-L12-CU	sp|P26599|PTBP1_HUMAN	220823_LU02_izsmok_PTBP1_3xCU_LLPS_12.c.21573.21573.3	220823_LU02_izsmok_PTBP1_3xCU_LLPS_12.c.21621.21621.3	456	627.062	CU	Natural_-H2	CU Natural_-H2	3620.57	3620.55	1207.86	3	-6	0.06276	36.25	0	Group FDR	id	Sample 4a, condensed, injection 2
NFQNIFPPSATLHLSNIPPSVSEEDLK-P7-CU	sp|P26599|PTBP1_HUMAN	220823_LU02_izsmok_PTBP1_3xCU_LLPS_09.c.26391.26391.4	220823_LU02_izsmok_PTBP1_3xCU_LLPS_09.c.26186.26186.4	451	629.077	CU	Natural	CU Natural	3622.59	3622.57	906.65	4	-5.8	0.10341	36.18	0	Group FDR	id	Sample 1a, condensed, injection 2
NFQNIFPPSATLHLSNIPPSVSEEDLK-H13-CU	sp|P26599|PTBP1_HUMAN	220812_LU02_izsmok_PTBP1_3xCU_LLPS_09.c.23364.23364.3	220812_LU02_izsmok_PTBP1_3xCU_LLPS_09.c.23039.23039.3	457	627.062	CU	Natural_-H2	CU Natural_-H2	3620.57	3620.56	1207.86	3	-5.2	0.05574	36.17	0	Group FDR	id	Sample 1a, condensed, injection 1
LTSLNVKYNNDK-K7-U	sp|P26599|PTBP1_HUMAN	220823_LU02_izsmok_PTBP1_3xCU_LLPS_08.c.05835.05835.2	220823_LU02_izsmok_PTBP1_3xCU_LLPS_08.c.05867.05867.2	266	306.025	U	Natural_-H2O	U Natural_-H2O	1713.76	1713.75	857.884	2	-4.9	0.1534	36.17	0	Group FDR	id	Sample 4, dispersed, injection 2
GQPIYIQFSNHK-Q2-CU	sp|P26599|PTBP1_HUMAN	220823_LU02_izsmok_PTBP1_3xCU_LLPS_11.c.10606.10606.2	220823_LU02_izsmok_PTBP1_3xCU_LLPS_11.c.10567.10567.2	124	629.077	CU	Natural	CU Natural	2059.81	2059.79	1030.91	2	-6.5	0.12694	36.11	0	Group FDR	id	Sample 3a, condensed, injection 2
GQPIYIQFSNHK-S9-U	sp|P26599|PTBP1_HUMAN	220823_LU02_izsmok_PTBP1_3xCU_LLPS_08.c.10061.10061.2	220823_LU02_izsmok_PTBP1_3xCU_LLPS_08.c.09854.09854.2	131	322.02	U	Natural_-H2	U Natural_-H2	1752.75	1752.74	877.378	2	-5.5	0.16969	36.1	0	Group FDR	id	Sample 4, dispersed, injection 2
GSDELFSTCVTNGPFIXSSNSASAANGNDSK-S7-C	sp|P26599|PTBP1_HUMAN	220812_LU02_izsmok_PTBP1_3xCU_LLPS_04.c.22143.22143.3	220812_LU02_izsmok_PTBP1_3xCU_LLPS_04.c.22317.22317.3	21	207.064	C	Natural_-H5PO5	C Natural_-H5PO5	3387.43	3387.4	1130.14	3	-7.9	0.02591	36.08	0	Group FDR	id	Sample 4, condensed, injection 1
GQPIYIQFSNHKELK-N10-U	sp|P26599|PTBP1_HUMAN	220812_LU02_izsmok_PTBP1_3xCU_LLPS_09.c.08898.08898.3	220812_LU02_izsmok_PTBP1_3xCU_LLPS_09.c.08899.08899.3	132	324.036	U	Natural	U Natural	2124.99	2124.98	709.333	3	-5.2	0.11399	36.08	0	Group FDR	id	Sample 1a, condensed, injection 1
GQPIYIQFSNHK-S9-U	sp|P26599|PTBP1_HUMAN	220812_LU02_izsmok_PTBP1_3xCU_LLPS_03.c.09065.09065.2	220812_LU02_izsmok_PTBP1_3xCU_LLPS_03.c.09052.09052.2	131	322.02	U	Natural_-H2	U Natural_-H2	1752.75	1752.74	877.38	2	-3.9	0.13574	36.02	0	Group FDR	id	Sample 3, condensed, injection 1
ITLSKHQNVQLPR-H6-U	sp|P26599|PTBP1_HUMAN	220823_LU02_izsmok_PTBP1_3xCU_LLPS_07.c.04260.04260.3	220823_LU02_izsmok_PTBP1_3xCU_LLPS_07.c.04266.04266.3	411	306.025	U	Natural_-H2O	U Natural_-H2O	1838.9	1838.9	613.974	3	-3.7	0.12981	36.02	0	Group FDR	id	Sample 3, dispersed, injection 2
NFQNIFPPSATLHLSNIPPSVSEEDLK-P8-CU	sp|P26599|PTBP1_HUMAN	220823_LU02_izsmok_PTBP1_3xCU_LLPS_11.c.23471.23471.3	220823_LU02_izsmok_PTBP1_3xCU_LLPS_11.c.23652.23652.3	452	627.062	CU	Natural_-H2	CU Natural_-H2	3620.57	3620.56	1207.86	3	-5	0.05078	36.02	0	Group FDR	id	Sample 3a, condensed, injection 2
NFQNIFPPSATLHLSNIPPSVSEEDLK-H13-CU	sp|P26599|PTBP1_HUMAN	220812_LU02_izsmok_PTBP1_3xCU_LLPS_12.c.24035.24035.3	220812_LU02_izsmok_PTBP1_3xCU_LLPS_12.c.23983.23983.3	457	627.062	CU	Natural_-H2	CU Natural_-H2	3620.57	3620.56	1207.86	3	-5.3	0.05382	35.97	0	Group FDR	id	Sample 4a, condensed, injection 1
ITLSKHQNVQLPR-K5-AAU	sp|P26599|PTBP1_HUMAN	220823_LU02_izsmok_PTBP1_3xCU_LLPS_05.c.06157.06157.4	220823_LU02_izsmok_PTBP1_3xCU_LLPS_05.c.06185.06185.4	410	982.141	AAU	Natural	AAU Natural	2515.02	2515.01	629.76	4	-4.4	0.07192	35.97	0	Group FDR	id	Sample 1, dispersed, injection 2
GSDELFSTCVTNGPFIXSSNSASAANGNDSK-F6-U	sp|P26599|PTBP1_HUMAN	220823_LU02_izsmok_PTBP1_3xCU_LLPS_05.c.26845.26845.3	220823_LU02_izsmok_PTBP1_3xCU_LLPS_05.c.26847.26847.3	20	208.048	U	Natural_-H5PO5	U Natural_-H5PO5	3388.41	3388.39	1130.47	3	-4.8	0.03931	35.94	0	Group FDR	id	Sample 1, dispersed, injection 2
HQNVQLPREGQEDQGLTK-R8-U	sp|P26599|PTBP1_HUMAN	220812_LU02_izsmok_PTBP1_3xCU_LLPS_03.c.03535.03535.3	220812_LU02_izsmok_PTBP1_3xCU_LLPS_03.c.03627.03627.3	418	324.036	U	Natural	U Natural	2400.07	2400.06	801.028	3	-4.5	0.14021	35.9	0	Group FDR	id	Sample 3, condensed, injection 1
GSDELFSTCVTNGPFIXSSNSASAANGNDSK-T11-U	sp|P26599|PTBP1_HUMAN	220812_LU02_izsmok_PTBP1_3xCU_LLPS_05.c.16138.16138.4	220812_LU02_izsmok_PTBP1_3xCU_LLPS_05.c.15929.15929.4	25	226.059	U	Natural_-H3PO4	U Natural_-H3PO4	3406.42	3406.4	852.607	4	-7.2	0.03696	35.9	0	Group FDR	id	Sample 1, dispersed, injection 1
VKILFNKK-V1-U	sp|P26599|PTBP1_HUMAN	220823_LU02_izsmok_PTBP1_3xCU_LLPS_05.c.01109.01109.3	220823_LU02_izsmok_PTBP1_3xCU_LLPS_05.c.01076.01076.3	367	324.036	U	Natural	U Natural	1312.68	1312.67	438.565	3	-6.7	0.13351	35.89	0	Group FDR	id	Sample 1, dispersed, injection 2
NFQNIFPPSATLHLSNIPPSVSEEDLK-L12-CU	sp|P26599|PTBP1_HUMAN	220823_LU02_izsmok_PTBP1_3xCU_LLPS_04.c.24886.24886.3	220823_LU02_izsmok_PTBP1_3xCU_LLPS_04.c.24780.24780.3	456	627.062	CU	Natural_-H2	CU Natural_-H2	3620.57	3620.55	1207.86	3	-6.4	0.05642	35.88	0	Group FDR	id	Sample 4, condensed, injection 2
GQPIYIQFSNHK-F8-CU	sp|P26599|PTBP1_HUMAN	220812_LU02_izsmok_PTBP1_3xCU_LLPS_11.c.09880.09880.2	220812_LU02_izsmok_PTBP1_3xCU_LLPS_11.c.09851.09851.2	130	627.062	CU	Natural_-H2	CU Natural_-H2	2057.79	2057.78	1029.9	2	-5.4	0.09146	35.87	0	Group FDR	id	Sample 3a, condensed, injection 1
GSDELFSTCVTNGPFIXSSNSASAANGNDSK-S7-G	sp|P26599|PTBP1_HUMAN	220823_LU02_izsmok_PTBP1_3xCU_LLPS_07.c.14838.14838.3	220823_LU02_izsmok_PTBP1_3xCU_LLPS_07.c.15412.15412.3	21	301.102	G	Natural_-HPO3+H2O	G Natural_-HPO3+H2O	3481.46	3481.45	1161.49	3	-4.1	0.05041	35.86	0	Group FDR	id	Sample 3, dispersed, injection 2
HQNVQLPREGQEDQGLTK-R8-U	sp|P26599|PTBP1_HUMAN	220823_LU02_izsmok_PTBP1_3xCU_LLPS_08.c.04153.04153.3	220823_LU02_izsmok_PTBP1_3xCU_LLPS_08.c.04272.04272.3	418	324.036	U	Natural	U Natural	2400.07	2400.06	801.028	3	-4.1	0.11796	35.74	0	Group FDR	id	Sample 4, dispersed, injection 2
GSDELFSTCVTNGPFIXSSNSASAANGNDSK-S7-G	sp|P26599|PTBP1_HUMAN	220812_LU02_izsmok_PTBP1_3xCU_LLPS_05.c.19424.19424.3	220812_LU02_izsmok_PTBP1_3xCU_LLPS_05.c.19124.19124.3	21	247.071	G	Natural_-H5PO5	G Natural_-H5PO5	3427.43	3427.42	1143.48	3	-2.5	0.04235	35.73	0	Group FDR	id	Sample 1, dispersed, injection 1
GQPIYIQFSNHK-S9-U	sp|P26599|PTBP1_HUMAN	220823_LU02_izsmok_PTBP1_3xCU_LLPS_07.c.10117.10117.2	220823_LU02_izsmok_PTBP1_3xCU_LLPS_07.c.10119.10119.2	131	322.02	U	Natural_-H2	U Natural_-H2	1752.75	1752.74	877.378	2	-5.7	0.17842	35.73	0	Group FDR	id	Sample 3, dispersed, injection 2
ITLSKHQNVQLPR-I1-CU	sp|P26599|PTBP1_HUMAN	220823_LU02_izsmok_PTBP1_3xCU_LLPS_10.c.04717.04717.4	220823_LU02_izsmok_PTBP1_3xCU_LLPS_10.c.04690.04690.4	406	629.077	CU	Natural	CU Natural	2161.96	2161.95	541.494	4	-4.7	0.06038	35.72	0	Group FDR	id	Sample 2a, condensed, injection 2
NFQNIFPPSATLHLSNIPPSVSEEDLK-L12-CU	sp|P26599|PTBP1_HUMAN	220823_LU02_izsmok_PTBP1_3xCU_LLPS_03.c.24770.24770.3	220823_LU02_izsmok_PTBP1_3xCU_LLPS_03.c.24315.24315.3	456	627.062	CU	Natural_-H2	CU Natural_-H2	3620.57	3620.55	1207.86	3	-6.6	0.04573	35.7	0	Group FDR	id	Sample 3, condensed, injection 2
NFQNIFPPSATLHLSNIPPSVSEEDLK-L12-CU	sp|P26599|PTBP1_HUMAN	220812_LU02_izsmok_PTBP1_3xCU_LLPS_11.c.24331.24331.3	220812_LU02_izsmok_PTBP1_3xCU_LLPS_11.c.24264.24264.3	456	627.062	CU	Natural_-H2	CU Natural_-H2	3620.57	3620.56	1207.86	3	-4.4	0.04934	35.67	0	Group FDR	id	Sample 3a, condensed, injection 1
NFQNIFPPSATLHLSNIPPSVSEEDLK-H13-CU	sp|P26599|PTBP1_HUMAN	220812_LU02_izsmok_PTBP1_3xCU_LLPS_03.c.21800.21800.3	220812_LU02_izsmok_PTBP1_3xCU_LLPS_03.c.22154.22154.3	457	627.062	CU	Natural_-H2	CU Natural_-H2	3620.57	3620.56	1207.86	3	-5.1	0.05193	35.65	0	Group FDR	id	Sample 3, condensed, injection 1
NFQNIFPPSATLHLSNIPPSVSEEDLK-L12-CU	sp|P26599|PTBP1_HUMAN	220812_LU02_izsmok_PTBP1_3xCU_LLPS_04.c.22326.22326.3	220812_LU02_izsmok_PTBP1_3xCU_LLPS_04.c.22240.22240.3	456	627.062	CU	Natural_-H2	CU Natural_-H2	3620.57	3620.56	1207.86	3	-5.2	0.05092	35.65	0	Group FDR	id	Sample 4, condensed, injection 1
GSDELFSTCVTNGPFIXSSNSASAANGNDSK-S7-G	sp|P26599|PTBP1_HUMAN	220823_LU02_izsmok_PTBP1_3xCU_LLPS_05.c.15502.15502.3	220823_LU02_izsmok_PTBP1_3xCU_LLPS_05.c.15256.15256.3	21	301.102	G	Natural_-HPO3+H2O	G Natural_-HPO3+H2O	3481.46	3481.45	1161.49	3	-4.3	0.06311	35.64	0	Group FDR	id	Sample 1, dispersed, injection 2
EGQEDQGLTKDYGNSPLHR-L8-U	sp|P26599|PTBP1_HUMAN	220823_LU02_izsmok_PTBP1_3xCU_LLPS_12.c.04862.04862.3	220823_LU02_izsmok_PTBP1_3xCU_LLPS_12.c.04844.04844.3	426	306.025	U	Natural_-H2O	U Natural_-H2O	2449.02	2449	817.343	3	-5.5	0.05726	35.64	0	Group FDR	id	Sample 4a, condensed, injection 2
HQNVQLPR-H1-CU	sp|P26599|PTBP1_HUMAN	220823_LU02_izsmok_PTBP1_3xCU_LLPS_08.c.03237.03237.3	220823_LU02_izsmok_PTBP1_3xCU_LLPS_08.c.03414.03414.3	411	629.077	CU	Natural	CU Natural	1619.61	1619.61	540.876	3	-4.5	0.14732	35.6	0	Group FDR	id	Sample 4, dispersed, injection 2
GQPIYIQFSNHK-S9-U	sp|P26599|PTBP1_HUMAN	220812_LU02_izsmok_PTBP1_3xCU_LLPS_05.c.09025.09025.2	220812_LU02_izsmok_PTBP1_3xCU_LLPS_05.c.08967.08967.2	131	322.02	U	Natural_-H2	U Natural_-H2	1752.75	1752.74	877.378	2	-5.7	0.17397	35.59	0	Group FDR	id	Sample 1, dispersed, injection 1
GSDELFSTCVTNGPFIXSSNSASAANGNDSK-T11-U	sp|P26599|PTBP1_HUMAN	220823_LU02_izsmok_PTBP1_3xCU_LLPS_05.c.22163.22163.3	220823_LU02_izsmok_PTBP1_3xCU_LLPS_05.c.22128.22128.3	25	208.048	U	Natural_-H5PO5	U Natural_-H5PO5	3388.41	3388.4	1130.48	3	-2.3	0.04462	35.59	0	Group FDR	id	Sample 1, dispersed, injection 2
GQPIYIQFSNHKELK-N10-U	sp|P26599|PTBP1_HUMAN	220823_LU02_izsmok_PTBP1_3xCU_LLPS_09.c.10713.10713.3	220823_LU02_izsmok_PTBP1_3xCU_LLPS_09.c.10703.10703.3	132	324.036	U	Natural	U Natural	2124.99	2124.98	709.334	3	-5.1	0.08951	35.59	0	Group FDR	id	Sample 1a, condensed, injection 2
GQPIYIQFSNHK-S9-U	sp|P26599|PTBP1_HUMAN	220812_LU02_izsmok_PTBP1_3xCU_LLPS_10.c.08924.08924.2	220812_LU02_izsmok_PTBP1_3xCU_LLPS_10.c.08955.08955.2	131	322.02	U	Natural_-H2	U Natural_-H2	1752.75	1752.74	877.378	2	-5.6	0.16601	35.56	0	Group FDR	id	Sample 2a, condensed, injection 1
VTNLLMLKGK-K8-U	sp|P26599|PTBP1_HUMAN	220812_LU02_izsmok_PTBP1_3xCU_LLPS_09.c.12613.12613.2	220812_LU02_izsmok_PTBP1_3xCU_LLPS_09.c.12577.12577.2	92	306.025	U	Natural_-H2O	U Natural_-H2O	1421.7	1421.69	711.854	2	-5.1	0.1515	35.55	0	Group FDR	id	Sample 1a, condensed, injection 1
NFQNIFPPSATLHLSNIPPSVSEEDLK-H13-CU	sp|P26599|PTBP1_HUMAN	220812_LU02_izsmok_PTBP1_3xCU_LLPS_04.c.21892.21892.3	220812_LU02_izsmok_PTBP1_3xCU_LLPS_04.c.21578.21578.3	457	627.062	CU	Natural_-H2	CU Natural_-H2	3620.57	3620.56	1207.86	3	-5.5	0.05178	35.53	0	Group FDR	id	Sample 4, condensed, injection 1
NFQNIFPPSATLHLSNIPPSVSEEDLK-P8-CU	sp|P26599|PTBP1_HUMAN	220823_LU02_izsmok_PTBP1_3xCU_LLPS_03.c.23907.23907.3	220823_LU02_izsmok_PTBP1_3xCU_LLPS_03.c.23560.23560.3	452	627.062	CU	Natural_-H2	CU Natural_-H2	3620.57	3620.56	1207.86	3	-5.2	0.05176	35.51	0	Group FDR	id	Sample 3, condensed, injection 2
LTSLNVKYNNDK-K7-U	sp|P26599|PTBP1_HUMAN	220823_LU02_izsmok_PTBP1_3xCU_LLPS_11.c.08322.08322.2	220823_LU02_izsmok_PTBP1_3xCU_LLPS_11.c.08291.08291.2	266	306.025	U	Natural_-H2O	U Natural_-H2O	1713.76	1713.75	857.884	2	-5.6	0.14146	35.51	0	Group FDR	id	Sample 3a, condensed, injection 2
NFQNIFPPSATLHLSNIPPSVSEEDLK-P8-CU	sp|P26599|PTBP1_HUMAN	220812_LU02_izsmok_PTBP1_3xCU_LLPS_01.c.22657.22657.3	220812_LU02_izsmok_PTBP1_3xCU_LLPS_01.c.22772.22772.3	452	627.062	CU	Natural_-H2	CU Natural_-H2	3620.57	3620.55	1207.86	3	-6.1	0.06986	35.5	0	Group FDR	id	Sample 1, condensed, injection 1
GQPIYIQFSNHK-S9-CU	sp|P26599|PTBP1_HUMAN	220823_LU02_izsmok_PTBP1_3xCU_LLPS_09.c.12552.12552.2	220823_LU02_izsmok_PTBP1_3xCU_LLPS_09.c.12009.12009.2	131	627.062	CU	Natural_-H2	CU Natural_-H2	2057.79	2057.78	1029.9	2	-6.1	0.07489	35.5	0	Group FDR	id	Sample 1a, condensed, injection 2
NFQNIFPPSATLHLSNIPPSVSEEDLK-N16-C	sp|P26599|PTBP1_HUMAN	220823_LU02_izsmok_PTBP1_3xCU_LLPS_09.c.22733.22733.3	220823_LU02_izsmok_PTBP1_3xCU_LLPS_09.c.23058.23058.3	460	321.036	C	Natural_-H2	C Natural_-H2	3314.55	3314.54	1105.85	3	-3.5	0.02856	35.5	0	Group FDR	id	Sample 1a, condensed, injection 2
LHGKPIR-K4-U	sp|P26599|PTBP1_HUMAN	220823_LU02_izsmok_PTBP1_3xCU_LLPS_03.c.01664.01664.3	220823_LU02_izsmok_PTBP1_3xCU_LLPS_03.c.01644.01644.3	402	306.025	U	Natural_-H2O	U Natural_-H2O	1125.53	1125.53	376.184	3	-5	0.19151	35.48	0	Group FDR	id	Sample 3, condensed, injection 2
GSDELFSTCVTNGPFIMSSNSASAANGNDSK-P14-U	sp|P26599|PTBP1_HUMAN	220823_LU02_izsmok_PTBP1_3xCU_LLPS_07.c.26013.26013.3	220823_LU02_izsmok_PTBP1_3xCU_LLPS_07.c.25530.25530.3	28	226.059	U	Natural_-H3PO4	U Natural_-H3PO4	3390.43	3390.4	1131.14	3	-6.1	0.0509	35.48	0	Group FDR	id	Sample 3, dispersed, injection 2
ILFNKKENALVQMADGNQAQLAMSHLNGHK-F3-CU	sp|P26599|PTBP1_HUMAN	220823_LU02_izsmok_PTBP1_3xCU_LLPS_09.c.12934.12934.4	220823_LU02_izsmok_PTBP1_3xCU_LLPS_09.c.12949.12949.4	371	629.077	CU	Natural	CU Natural	3948.77	3948.75	988.194	4	-6	0.02686	35.47	0	Group FDR	id	Sample 1a, condensed, injection 2
GSDELFSTCVTNGPFIXSSNSASAANGNDSK-S7-A	sp|P26599|PTBP1_HUMAN	220823_LU02_izsmok_PTBP1_3xCU_LLPS_04.c.16503.16503.3	220823_LU02_izsmok_PTBP1_3xCU_LLPS_04.c.16301.16301.3	21	267.097	A	Natural_-HPO3	A Natural_-HPO3	3447.46	3447.45	1150.16	3	-2.8	0.02383	35.45	0	Group FDR	id	Sample 4, condensed, injection 2
NFQNIFPPSATLHLSNIPPSVSEEDLK-P8-CU	sp|P26599|PTBP1_HUMAN	220812_LU02_izsmok_PTBP1_3xCU_LLPS_08.c.22294.22294.3	220812_LU02_izsmok_PTBP1_3xCU_LLPS_08.c.21897.21897.3	452	627.062	CU	Natural_-H2	CU Natural_-H2	3620.57	3620.56	1207.86	3	-5.4	0.05006	35.4	0	Group FDR	id	Sample 4, dispersed, injection 1
ITLSKHQNVQLPR-K5-ACU	sp|P26599|PTBP1_HUMAN	220812_LU02_izsmok_PTBP1_3xCU_LLPS_09.c.06444.06444.3	220812_LU02_izsmok_PTBP1_3xCU_LLPS_09.c.06443.06443.3	410	958.13	ACU	Natural	ACU Natural	2491.01	2491	831.34	3	-4.6	0.0742	35.4	0	Group FDR	id	Sample 1a, condensed, injection 1
ITLSKHQNVQLPR-H6-CU	sp|P26599|PTBP1_HUMAN	220812_LU02_izsmok_PTBP1_3xCU_LLPS_07.c.03722.03722.4	220812_LU02_izsmok_PTBP1_3xCU_LLPS_07.c.03719.03719.4	411	629.077	CU	Natural	CU Natural	2161.96	2161.94	541.494	4	-5.1	0.11986	35.38	0	Group FDR	id	Sample 3, dispersed, injection 1
NFQNIFPPSATLHLSNIPPSVSEEDLK-P7-AU	sp|P26599|PTBP1_HUMAN	220823_LU02_izsmok_PTBP1_3xCU_LLPS_05.c.30696.30696.3	220823_LU02_izsmok_PTBP1_3xCU_LLPS_05.c.30818.30818.3	451	633.062	AU	Natural_-H4O	AU Natural_-H4O	3626.58	3626.56	1209.86	3	-4.6	0.08339	35.38	0	Group FDR	id	Sample 1, dispersed, injection 2
NFQNIFPPSATLHLSNIPPSVSEEDLK-P7-CU	sp|P26599|PTBP1_HUMAN	220823_LU02_izsmok_PTBP1_3xCU_LLPS_11.c.24941.24941.3	220823_LU02_izsmok_PTBP1_3xCU_LLPS_11.c.24825.24825.3	451	627.062	CU	Natural_-H2	CU Natural_-H2	3620.57	3620.56	1207.86	3	-5.3	0.06072	35.36	0	Group FDR	id	Sample 3a, condensed, injection 2
NFQNIFPPSATLHLSNIPPSVSEEDLK-H13-C	sp|P26599|PTBP1_HUMAN	220812_LU02_izsmok_PTBP1_3xCU_LLPS_09.c.20814.20814.3	220812_LU02_izsmok_PTBP1_3xCU_LLPS_09.c.20845.20845.3	457	321.036	C	Natural_-H2	C Natural_-H2	3314.55	3314.54	1105.85	3	-3.1	0.02384	35.33	0	Group FDR	id	Sample 1a, condensed, injection 1
GQPIYIQFSNHKELK-K12-CU	sp|P26599|PTBP1_HUMAN	220812_LU02_izsmok_PTBP1_3xCU_LLPS_09.c.09733.09733.2	220812_LU02_izsmok_PTBP1_3xCU_LLPS_09.c.09286.09286.2	134	627.062	CU	Natural_-H2	CU Natural_-H2	2428.01	2428	1215.01	2	-6.7	0.1441	35.27	0	Group FDR	id	Sample 1a, condensed, injection 1
NFQNIFPPSATLHLSNIPPSVSEEDLK-P8-CU	sp|P26599|PTBP1_HUMAN	220823_LU02_izsmok_PTBP1_3xCU_LLPS_01.c.23293.23293.3	220823_LU02_izsmok_PTBP1_3xCU_LLPS_01.c.23184.23184.3	452	627.062	CU	Natural_-H2	CU Natural_-H2	3620.57	3620.55	1207.86	3	-5.9	0.06348	35.25	0	Group FDR	id	Sample 1, condensed, injection 2
GSDELFSTCVTNGPFIMSSNSASAANGNDSKK-T8-C	sp|P26599|PTBP1_HUMAN	220823_LU02_izsmok_PTBP1_3xCU_LLPS_12.c.10692.10692.3	220823_LU02_izsmok_PTBP1_3xCU_LLPS_12.c.10606.10606.3	22	207.064	C	Natural_-H5PO5	C Natural_-H5PO5	3499.53	3499.51	1167.51	3	-5.9	0.02617	35.25	0	Group FDR	id	Sample 4a, condensed, injection 2
NFQNIFPPSATLHLSNIPPSVSEEDLK-P8-CU	sp|P26599|PTBP1_HUMAN	220812_LU02_izsmok_PTBP1_3xCU_LLPS_11.c.24018.24018.3	220812_LU02_izsmok_PTBP1_3xCU_LLPS_11.c.23826.23826.3	452	627.062	CU	Natural_-H2	CU Natural_-H2	3620.57	3620.55	1207.86	3	-6.2	0.04841	35.24	0	Group FDR	id	Sample 3a, condensed, injection 1
NFQNIFPPSATLHLSNIPPSVSEEDLK-L14-U	sp|P26599|PTBP1_HUMAN	220823_LU02_izsmok_PTBP1_3xCU_LLPS_09.c.25024.25024.3	220823_LU02_izsmok_PTBP1_3xCU_LLPS_09.c.24775.24775.3	458	306.025	U	Natural_-H2O	U Natural_-H2O	3299.54	3299.52	1100.85	3	-6.2	0.06807	35.15	0	Group FDR	id	Sample 1a, condensed, injection 2
GSDELFSTCVTNGPFIMSSNSASAANGNDSK-T8-U	sp|P26599|PTBP1_HUMAN	220823_LU02_izsmok_PTBP1_3xCU_LLPS_10.c.24095.24095.3	220823_LU02_izsmok_PTBP1_3xCU_LLPS_10.c.23581.23581.3	22	242.054	U	Natural_-H3PO3	U Natural_-H3PO3	3406.42	3406.39	1136.47	3	-7.5	0.04886	35.13	0	Group FDR	id	Sample 2a, condensed, injection 2
GSDELFSTCVTNGPFIMSSNSASAANGNDSKK-N20-U	sp|P26599|PTBP1_HUMAN	220812_LU02_izsmok_PTBP1_3xCU_LLPS_05.c.15886.15886.3	220812_LU02_izsmok_PTBP1_3xCU_LLPS_05.c.15287.15287.3	34	208.048	U	Natural_-H5PO5	U Natural_-H5PO5	3500.51	3500.49	1167.84	3	-6.2	0.03164	35.12	0	Group FDR	id	Sample 1, dispersed, injection 1
LTSLNVKYNNDK-K7-U	sp|P26599|PTBP1_HUMAN	220812_LU02_izsmok_PTBP1_3xCU_LLPS_04.c.04989.04989.2	220812_LU02_izsmok_PTBP1_3xCU_LLPS_04.c.04983.04983.2	266	306.025	U	Natural_-H2O	U Natural_-H2O	1713.76	1713.75	857.883	2	-6.3	0.1649	35.02	0	Group FDR	id	Sample 4, condensed, injection 1
NFQNIFPPSATLHLSNIPPSVSEEDLK-P7-CU	sp|P26599|PTBP1_HUMAN	220812_LU02_izsmok_PTBP1_3xCU_LLPS_01.c.21542.21542.3	220812_LU02_izsmok_PTBP1_3xCU_LLPS_01.c.21988.21988.3	451	627.062	CU	Natural_-H2	CU Natural_-H2	3620.57	3620.56	1207.86	3	-5.3	0.06115	34.98	0	Group FDR	id	Sample 1, condensed, injection 1
NFQNIFPPSATLHLSNIPPSVSEEDLK-H13-G	sp|P26599|PTBP1_HUMAN	220823_LU02_izsmok_PTBP1_3xCU_LLPS_09.c.26145.26145.3	220823_LU02_izsmok_PTBP1_3xCU_LLPS_09.c.26039.26039.3	457	343.032	G	Natural_-H4O	G Natural_-H4O	3336.55	3336.53	1113.18	3	-4.4	0.04431	34.96	0	Group FDR	id	Sample 1a, condensed, injection 2
ITLSKHQNVQLPR-K5-ACU	sp|P26599|PTBP1_HUMAN	220823_LU02_izsmok_PTBP1_3xCU_LLPS_08.c.06056.06056.3	220823_LU02_izsmok_PTBP1_3xCU_LLPS_08.c.06286.06286.3	410	958.13	ACU	Natural	ACU Natural	2491.01	2491	831.34	3	-4.2	0.06921	34.95	0	Group FDR	id	Sample 4, dispersed, injection 2
GSDELFSTCVTNGPFIXSSNSASAANGNDSK-I16-C	sp|P26599|PTBP1_HUMAN	220823_LU02_izsmok_PTBP1_3xCU_LLPS_10.c.24427.24427.3	220823_LU02_izsmok_PTBP1_3xCU_LLPS_10.c.24015.24015.3	30	207.064	C	Natural_-H5PO5	C Natural_-H5PO5	3387.43	3387.41	1130.15	3	-3.2	0.01902	34.95	0	Group FDR	id	Sample 2a, condensed, injection 2
GSDELFSTCVTNGPFIXSSNSASAANGNDSK-S7-U	sp|P26599|PTBP1_HUMAN	220823_LU02_izsmok_PTBP1_3xCU_LLPS_08.c.18995.18995.3	220823_LU02_izsmok_PTBP1_3xCU_LLPS_08.c.19372.19372.3	21	208.048	U	Natural_-H5PO5	U Natural_-H5PO5	3388.41	3388.39	1130.47	3	-6.8	0.05986	34.92	0	Group FDR	id	Sample 4, dispersed, injection 2
NFQNIFPPSATLHLSNIPPSVSEEDLK-L12-C	sp|P26599|PTBP1_HUMAN	220823_LU02_izsmok_PTBP1_3xCU_LLPS_08.c.21012.21012.3	220823_LU02_izsmok_PTBP1_3xCU_LLPS_08.c.21004.21004.3	456	321.036	C	Natural_-H2	C Natural_-H2	3314.55	3314.53	1105.85	3	-5.8	0.03358	34.92	0	Group FDR	id	Sample 4, dispersed, injection 2
GQPIYIQFSNHK-Q2-CU	sp|P26599|PTBP1_HUMAN	220823_LU02_izsmok_PTBP1_3xCU_LLPS_03.c.08495.08495.2	220823_LU02_izsmok_PTBP1_3xCU_LLPS_03.c.08552.08552.2	124	629.077	CU	Natural	CU Natural	2059.81	2059.8	1030.91	2	-5	0.12714	34.86	0	Group FDR	id	Sample 3, condensed, injection 2
GQPIYIQFSNHK-S9-CU	sp|P26599|PTBP1_HUMAN	220812_LU02_izsmok_PTBP1_3xCU_LLPS_12.c.10680.10680.2	220812_LU02_izsmok_PTBP1_3xCU_LLPS_12.c.10297.10297.2	131	627.062	CU	Natural_-H2	CU Natural_-H2	2057.79	2057.78	1029.9	2	-5.8	0.09978	34.82	0	Group FDR	id	Sample 4a, condensed, injection 1
GFKFFQK-K7-U	sp|P26599|PTBP1_HUMAN	220823_LU02_izsmok_PTBP1_3xCU_LLPS_05.c.05207.05207.2	220823_LU02_izsmok_PTBP1_3xCU_LLPS_05.c.05267.05267.2	489	324.036	U	Natural	U Natural	1224.52	1224.52	613.266	2	-4.5	0.19437	34.82	0	Group FDR	id	Sample 1, dispersed, injection 2
NFQNIFPPSATLHLSNIPPSVSEEDLK-P7-CU	sp|P26599|PTBP1_HUMAN	220823_LU02_izsmok_PTBP1_3xCU_LLPS_01.c.24763.24763.3	220823_LU02_izsmok_PTBP1_3xCU_LLPS_01.c.24891.24891.3	451	627.062	CU	Natural_-H2	CU Natural_-H2	3620.57	3620.55	1207.86	3	-7.5	0.06449	34.8	0	Group FDR	id	Sample 1, condensed, injection 2
NFQNIFPPSATLHLSNIPPSVSEEDLK-P8-CU	sp|P26599|PTBP1_HUMAN	220823_LU02_izsmok_PTBP1_3xCU_LLPS_03.c.25097.25097.3	220823_LU02_izsmok_PTBP1_3xCU_LLPS_03.c.24929.24929.3	452	627.062	CU	Natural_-H2	CU Natural_-H2	3620.57	3620.55	1207.86	3	-5.7	0.05048	34.76	0	Group FDR	id	Sample 3, condensed, injection 2
ILFNKKENALVQMADGNQAQLAMSHLNGHK-F3-CU	sp|P26599|PTBP1_HUMAN	220823_LU02_izsmok_PTBP1_3xCU_LLPS_11.c.12802.12802.4	220823_LU02_izsmok_PTBP1_3xCU_LLPS_11.c.12845.12845.4	371	629.077	CU	Natural	CU Natural	3948.77	3948.74	988.193	4	-7.1	0.02325	34.76	0	Group FDR	id	Sample 3a, condensed, injection 2
NFQNIFPPSATLHLSNIPPSVSEEDLK-L12-CU	sp|P26599|PTBP1_HUMAN	220823_LU02_izsmok_PTBP1_3xCU_LLPS_04.c.24332.24332.3	220823_LU02_izsmok_PTBP1_3xCU_LLPS_04.c.24166.24166.3	456	627.062	CU	Natural_-H2	CU Natural_-H2	3620.57	3620.56	1207.86	3	-4.5	0.04882	34.73	0	Group FDR	id	Sample 4, condensed, injection 2
EGQEDQGLTKDYGNSPLHR-T9-U	sp|P26599|PTBP1_HUMAN	220812_LU02_izsmok_PTBP1_3xCU_LLPS_03.c.05502.05502.3	220812_LU02_izsmok_PTBP1_3xCU_LLPS_03.c.05397.05397.3	427	306.025	U	Natural_-H2O	U Natural_-H2O	2449.02	2449.01	817.343	3	-4.8	0.04576	34.71	0	Group FDR	id	Sample 3, condensed, injection 1
NFQNIFPPSATLHLSNIPPSVSEEDLK-L12-CU	sp|P26599|PTBP1_HUMAN	220823_LU02_izsmok_PTBP1_3xCU_LLPS_04.c.23423.23423.3	220823_LU02_izsmok_PTBP1_3xCU_LLPS_04.c.23572.23572.3	456	627.062	CU	Natural_-H2	CU Natural_-H2	3620.57	3620.55	1207.86	3	-6.7	0.05016	34.69	0	Group FDR	id	Sample 4, condensed, injection 2
HQNVQLPR-H1-U	sp|P26599|PTBP1_HUMAN	220823_LU02_izsmok_PTBP1_3xCU_LLPS_03.c.08626.08626.2	220823_LU02_izsmok_PTBP1_3xCU_LLPS_03.c.08364.08364.2	411	306.025	U	Natural_-H2O	U Natural_-H2O	1296.56	1296.56	649.286	2	-4.3	0.16455	34.68	0	Group FDR	id	Sample 3, condensed, injection 2
GSDELFSTCVTNGPFIXSSNSASAANGNDSK-I16-G	sp|P26599|PTBP1_HUMAN	220823_LU02_izsmok_PTBP1_3xCU_LLPS_01.c.16287.16287.3	220823_LU02_izsmok_PTBP1_3xCU_LLPS_01.c.15720.15720.3	30	301.102	G	Natural_-HPO3+H2O	G Natural_-HPO3+H2O	3481.46	3481.45	1161.49	3	-2.5	0.02689	34.65	0	Group FDR	id	Sample 1, condensed, injection 2
NFQNIFPPSATLHLSNIPPSVSEEDLK-P8-CU	sp|P26599|PTBP1_HUMAN	220823_LU02_izsmok_PTBP1_3xCU_LLPS_10.c.23547.23547.3	220823_LU02_izsmok_PTBP1_3xCU_LLPS_10.c.23404.23404.3	452	627.062	CU	Natural_-H2	CU Natural_-H2	3620.57	3620.55	1207.86	3	-5.6	0.05624	34.65	0	Group FDR	id	Sample 2a, condensed, injection 2
NFQNIFPPSATLHLSNIPPSVSEEDLK-P8-CU	sp|P26599|PTBP1_HUMAN	220812_LU02_izsmok_PTBP1_3xCU_LLPS_11.c.25197.25197.3	220812_LU02_izsmok_PTBP1_3xCU_LLPS_11.c.25162.25162.3	452	627.062	CU	Natural_-H2	CU Natural_-H2	3620.57	3620.55	1207.86	3	-5.9	0.07415	34.64	0	Group FDR	id	Sample 3a, condensed, injection 1
GFKFFQK-K3-U	sp|P26599|PTBP1_HUMAN	220823_LU02_izsmok_PTBP1_3xCU_LLPS_07.c.11950.11950.2	220823_LU02_izsmok_PTBP1_3xCU_LLPS_07.c.12235.12235.2	485	306.025	U	Natural_-H2O	U Natural_-H2O	1206.51	1206.5	604.26	2	-5.1	0.16428	34.62	0	Group FDR	id	Sample 3, dispersed, injection 2
ITLSKHQNVQLPR-S4-CU	sp|P26599|PTBP1_HUMAN	220823_LU02_izsmok_PTBP1_3xCU_LLPS_05.c.05458.05458.2	220823_LU02_izsmok_PTBP1_3xCU_LLPS_05.c.05309.05309.2	409	629.077	CU	Natural	CU Natural	2161.96	2161.95	1081.98	2	-4.2	0.05017	34.61	0	Group FDR	id	Sample 1, dispersed, injection 2
ITLSKHQNVQLPR-K5-ACU	sp|P26599|PTBP1_HUMAN	220812_LU02_izsmok_PTBP1_3xCU_LLPS_03.c.05174.05174.3	220812_LU02_izsmok_PTBP1_3xCU_LLPS_03.c.05760.05760.3	410	958.13	ACU	Natural	ACU Natural	2491.01	2491	831.34	3	-4.7	0.04602	34.59	0	Group FDR	id	Sample 3, condensed, injection 1
NFQNIFPPSATLHLSNIPPSVSEEDLK-H13-CU	sp|P26599|PTBP1_HUMAN	220812_LU02_izsmok_PTBP1_3xCU_LLPS_11.c.24617.24617.3	220812_LU02_izsmok_PTBP1_3xCU_LLPS_11.c.24778.24778.3	457	627.062	CU	Natural_-H2	CU Natural_-H2	3620.57	3620.55	1207.86	3	-6.6	0.06106	34.54	0	Group FDR	id	Sample 3a, condensed, injection 1
LHGKPIR-K4-U	sp|P26599|PTBP1_HUMAN	220823_LU02_izsmok_PTBP1_3xCU_LLPS_08.c.01615.01615.2	220823_LU02_izsmok_PTBP1_3xCU_LLPS_08.c.01709.01709.2	402	306.025	U	Natural_-H2O	U Natural_-H2O	1125.53	1125.53	563.772	2	-4.4	0.25942	34.54	0	Group FDR	id	Sample 4, dispersed, injection 2
ITLSKHQNVQLPR-T2-AACU	sp|P26599|PTBP1_HUMAN	220823_LU02_izsmok_PTBP1_3xCU_LLPS_08.c.04772.04772.4	220823_LU02_izsmok_PTBP1_3xCU_LLPS_08.c.05125.05125.4	407	1189.2	AACU	Natural_-H3PO4	AACU Natural_-H3PO4	2722.08	2722.07	681.526	4	-3.9	0.0426	34.52	0	Group FDR	id	Sample 4, dispersed, injection 2
NFQNIFPPSATLHLSNIPPSVSEEDLK-H13-C	sp|P26599|PTBP1_HUMAN	220823_LU02_izsmok_PTBP1_3xCU_LLPS_12.c.17151.17151.3	220823_LU02_izsmok_PTBP1_3xCU_LLPS_12.c.17084.17084.3	457	321.036	C	Natural_-H2	C Natural_-H2	3314.55	3314.53	1105.85	3	-5	0.02523	34.49	0	Group FDR	id	Sample 4a, condensed, injection 2
NFQNIFPPSATLHLSNIPPSVSEEDLK-P8-CU	sp|P26599|PTBP1_HUMAN	220812_LU02_izsmok_PTBP1_3xCU_LLPS_01.c.22378.22378.3	220812_LU02_izsmok_PTBP1_3xCU_LLPS_01.c.22696.22696.3	452	627.062	CU	Natural_-H2	CU Natural_-H2	3620.57	3620.55	1207.86	3	-7	0.05457	34.45	0	Group FDR	id	Sample 1, condensed, injection 1
ITLSKHQNVQLPR-I1-CU	sp|P26599|PTBP1_HUMAN	220823_LU02_izsmok_PTBP1_3xCU_LLPS_01.c.04576.04576.4	220823_LU02_izsmok_PTBP1_3xCU_LLPS_01.c.04591.04591.4	406	629.077	CU	Natural	CU Natural	2161.96	2161.94	541.494	4	-5.2	0.06739	34.43	0	Group FDR	id	Sample 1, condensed, injection 2
NFQNIFPPSATLHLSNIPPSVSEEDLK-P8-C	sp|P26599|PTBP1_HUMAN	220812_LU02_izsmok_PTBP1_3xCU_LLPS_08.c.19768.19768.3	220812_LU02_izsmok_PTBP1_3xCU_LLPS_08.c.19684.19684.3	452	321.036	C	Natural_-H2	C Natural_-H2	3314.55	3314.53	1105.85	3	-4.6	0.02319	34.4	0	Group FDR	id	Sample 4, dispersed, injection 1
ITLSKHQNVQLPR-K5-AAU	sp|P26599|PTBP1_HUMAN	220823_LU02_izsmok_PTBP1_3xCU_LLPS_07.c.05512.05512.4	220823_LU02_izsmok_PTBP1_3xCU_LLPS_07.c.05701.05701.4	410	982.141	AAU	Natural	AAU Natural	2515.02	2515.01	629.76	4	-4.6	0.09932	34.38	0	Group FDR	id	Sample 3, dispersed, injection 2
ITLSKHQNVQLPR-H6-CU	sp|P26599|PTBP1_HUMAN	220823_LU02_izsmok_PTBP1_3xCU_LLPS_07.c.07415.07415.3	220823_LU02_izsmok_PTBP1_3xCU_LLPS_07.c.07502.07502.3	411	611.067	CU	Natural_-H2O	CU Natural_-H2O	2143.95	2143.94	715.653	3	-4	0.17066	34.31	0	Group FDR	id	Sample 3, dispersed, injection 2
GQPIYIQFSNHK-Y5-AU	sp|P26599|PTBP1_HUMAN	220812_LU02_izsmok_PTBP1_3xCU_LLPS_07.c.08096.08096.3	220812_LU02_izsmok_PTBP1_3xCU_LLPS_07.c.08085.08085.3	127	653.088	AU	Natural	AU Natural	2083.82	2083.81	695.611	3	-4.9	0.11131	34.28	0	Group FDR	id	Sample 3, dispersed, injection 1
ITLSKHQNVQLPR-H6-CU	sp|P26599|PTBP1_HUMAN	220812_LU02_izsmok_PTBP1_3xCU_LLPS_03.c.05044.05044.3	220812_LU02_izsmok_PTBP1_3xCU_LLPS_03.c.05605.05605.3	411	629.077	CU	Natural	CU Natural	2161.96	2161.95	721.658	3	-2.6	0.09601	34.19	0	Group FDR	id	Sample 3, condensed, injection 1
ITLSKHQNVQLPR-I1-CU	sp|P26599|PTBP1_HUMAN	220812_LU02_izsmok_PTBP1_3xCU_LLPS_09.c.05474.05474.4	220812_LU02_izsmok_PTBP1_3xCU_LLPS_09.c.05241.05241.4	406	629.077	CU	Natural	CU Natural	2161.96	2161.95	541.494	4	-4.3	0.07163	34.19	0	Group FDR	id	Sample 1a, condensed, injection 1
GSDELFSTCVTNGPFIXSSNSASAANGNDSK-F15-G	sp|P26599|PTBP1_HUMAN	220823_LU02_izsmok_PTBP1_3xCU_LLPS_08.c.12387.12387.3	220823_LU02_izsmok_PTBP1_3xCU_LLPS_08.c.12060.12060.3	29	301.102	G	Natural_-HPO3+H2O	G Natural_-HPO3+H2O	3481.46	3481.44	1161.49	3	-7.3	0.07479	34.19	0	Group FDR	id	Sample 4, dispersed, injection 2
IDFSKLTSLNVK-L6-U	sp|P26599|PTBP1_HUMAN	220823_LU02_izsmok_PTBP1_3xCU_LLPS_09.c.12589.12589.2	220823_LU02_izsmok_PTBP1_3xCU_LLPS_09.c.12529.12529.2	260	324.036	U	Natural	U Natural	1687.81	1687.8	844.906	2	-5.7	0.08679	34.19	0	Group FDR	id	Sample 1a, condensed, injection 2
LTSLNVKYNNDK-V6-U	sp|P26599|PTBP1_HUMAN	220823_LU02_izsmok_PTBP1_3xCU_LLPS_09.c.07980.07980.2	220823_LU02_izsmok_PTBP1_3xCU_LLPS_09.c.08099.08099.2	265	306.025	U	Natural_-H2O	U Natural_-H2O	1713.76	1713.75	857.882	2	-7.5	0.0943	34.17	0	Group FDR	id	Sample 1a, condensed, injection 2
NFQNIFPPSATLHLSNIPPSVSEEDLK-P8-U	sp|P26599|PTBP1_HUMAN	220823_LU02_izsmok_PTBP1_3xCU_LLPS_03.c.23266.23266.3	220823_LU02_izsmok_PTBP1_3xCU_LLPS_03.c.23317.23317.3	452	306.025	U	Natural_-H2O	U Natural_-H2O	3299.54	3299.52	1100.85	3	-5.9	0.04966	34.13	0	Group FDR	id	Sample 3, condensed, injection 2
NFQNIFPPSATLHLSNIPPSVSEEDLK-P8-U	sp|P26599|PTBP1_HUMAN	220812_LU02_izsmok_PTBP1_3xCU_LLPS_12.c.23344.23344.3	220812_LU02_izsmok_PTBP1_3xCU_LLPS_12.c.23094.23094.3	452	306.025	U	Natural_-H2O	U Natural_-H2O	3299.54	3299.52	1100.85	3	-6.1	0.05489	34.09	0	Group FDR	id	Sample 4a, condensed, injection 1
GQPIYIQFSNHK-S9-CU	sp|P26599|PTBP1_HUMAN	220812_LU02_izsmok_PTBP1_3xCU_LLPS_08.c.07900.07900.2	220812_LU02_izsmok_PTBP1_3xCU_LLPS_08.c.07850.07850.2	131	627.062	CU	Natural_-H2	CU Natural_-H2	2057.79	2057.78	1029.9	2	-5	0.10117	34.06	0	Group FDR	id	Sample 4, dispersed, injection 1
GSDELFSTCVTNGPFIXSSNSASAANGNDSK-S7-C	sp|P26599|PTBP1_HUMAN	220812_LU02_izsmok_PTBP1_3xCU_LLPS_12.c.24109.24109.3	220812_LU02_izsmok_PTBP1_3xCU_LLPS_12.c.24247.24247.3	21	207.064	C	Natural_-H5PO5	C Natural_-H5PO5	3387.43	3387.41	1130.15	3	-3.4	0.02438	34.04	0	Group FDR	id	Sample 4a, condensed, injection 1
NFQNIFPPSATLHLSNIPPSVSEEDLK-N16-C	sp|P26599|PTBP1_HUMAN	220812_LU02_izsmok_PTBP1_3xCU_LLPS_11.c.20931.20931.3	220812_LU02_izsmok_PTBP1_3xCU_LLPS_11.c.20903.20903.3	460	321.036	C	Natural_-H2	C Natural_-H2	3314.55	3314.54	1105.85	3	-4	0.02076	34	0	Group FDR	id	Sample 3a, condensed, injection 1
NFQNIFPPSATLHLSNIPPSVSEEDLK-H13-CU	sp|P26599|PTBP1_HUMAN	220823_LU02_izsmok_PTBP1_3xCU_LLPS_10.c.25329.25329.3	220823_LU02_izsmok_PTBP1_3xCU_LLPS_10.c.25643.25643.3	457	627.062	CU	Natural_-H2	CU Natural_-H2	3620.57	3620.55	1207.86	3	-6.2	0.08202	34	0	Group FDR	id	Sample 2a, condensed, injection 2
GQPIYIQFSNHKELK-I4-U	sp|P26599|PTBP1_HUMAN	220823_LU02_izsmok_PTBP1_3xCU_LLPS_08.c.08121.08121.3	220823_LU02_izsmok_PTBP1_3xCU_LLPS_08.c.08123.08123.3	126	324.036	U	Natural	U Natural	2124.99	2124.98	709.334	3	-4.6	0.09875	33.95	0	Group FDR	id	Sample 4, dispersed, injection 2
NFQNIFPPSATLHLSNIPPSVSEEDLK-P8-C	sp|P26599|PTBP1_HUMAN	220812_LU02_izsmok_PTBP1_3xCU_LLPS_12.c.21285.21285.3	220812_LU02_izsmok_PTBP1_3xCU_LLPS_12.c.21286.21286.3	452	321.036	C	Natural_-H2	C Natural_-H2	3314.55	3314.53	1105.85	3	-5.6	0.03244	33.94	0	Group FDR	id	Sample 4a, condensed, injection 1
NFQNIFPPSATLHLSNIPPSVSEEDLK-L12-C	sp|P26599|PTBP1_HUMAN	220823_LU02_izsmok_PTBP1_3xCU_LLPS_07.c.20795.20795.3	220823_LU02_izsmok_PTBP1_3xCU_LLPS_07.c.20775.20775.3	456	321.036	C	Natural_-H2	C Natural_-H2	3314.55	3314.53	1105.85	3	-5.1	0.02483	33.94	0	Group FDR	id	Sample 3, dispersed, injection 2
GSDELFSTCVTNGPFIXSSNSASAANGNDSK-S7-G	sp|P26599|PTBP1_HUMAN	220823_LU02_izsmok_PTBP1_3xCU_LLPS_09.c.14499.14499.3	220823_LU02_izsmok_PTBP1_3xCU_LLPS_09.c.14063.14063.3	21	301.102	G	Natural_-HPO3+H2O	G Natural_-HPO3+H2O	3481.46	3481.44	1161.49	3	-5.9	0.06685	33.92	0	Group FDR	id	Sample 1a, condensed, injection 2
GSDELFSTCVTNGPFIMSSNSASAANGNDSK-P14-C	sp|P26599|PTBP1_HUMAN	220823_LU02_izsmok_PTBP1_3xCU_LLPS_10.c.24025.24025.3	220823_LU02_izsmok_PTBP1_3xCU_LLPS_10.c.24505.24505.3	28	241.07	C	Natural_-H3PO3	C Natural_-H3PO3	3405.44	3405.41	1136.14	3	-7.6	0.03601	33.91	0	Group FDR	id	Sample 2a, condensed, injection 2
NFQNIFPPSATLHLSNIPPSVSEEDLK-H13-U	sp|P26599|PTBP1_HUMAN	220812_LU02_izsmok_PTBP1_3xCU_LLPS_09.c.23089.23089.3	220812_LU02_izsmok_PTBP1_3xCU_LLPS_09.c.23514.23514.3	457	306.025	U	Natural_-H2O	U Natural_-H2O	3299.54	3299.52	1100.85	3	-5.6	0.04833	33.9	0	Group FDR	id	Sample 1a, condensed, injection 1
ILFNKKENALVQMADGNQAQLAMSHLNGHK-F3-CUU	sp|P26599|PTBP1_HUMAN	220823_LU02_izsmok_PTBP1_3xCU_LLPS_10.c.12815.12815.4	220823_LU02_izsmok_PTBP1_3xCU_LLPS_10.c.12713.12713.4	371	935.102	CUU	Natural	CUU Natural	4254.79	4254.77	1064.7	4	-5.7	0.0492	33.9	0	Group FDR	id	Sample 2a, condensed, injection 2
ITLSKHQNVQLPR-H6-CU	sp|P26599|PTBP1_HUMAN	220823_LU02_izsmok_PTBP1_3xCU_LLPS_04.c.07584.07584.3	220823_LU02_izsmok_PTBP1_3xCU_LLPS_04.c.08057.08057.3	411	611.067	CU	Natural_-H2O	CU Natural_-H2O	2143.95	2143.94	715.654	3	-3.8	0.07028	33.89	0	Group FDR	id	Sample 4, condensed, injection 2
ITLSKHQNVQLPR-S4-CU	sp|P26599|PTBP1_HUMAN	220823_LU02_izsmok_PTBP1_3xCU_LLPS_08.c.04349.04349.3	220823_LU02_izsmok_PTBP1_3xCU_LLPS_08.c.04184.04184.3	409	611.067	CU	Natural_-H2O	CU Natural_-H2O	2143.95	2143.94	715.653	3	-4.6	0.09198	33.89	0	Group FDR	id	Sample 4, dispersed, injection 2
ITLSKHQNVQLPR-S4-U	sp|P26599|PTBP1_HUMAN	220823_LU02_izsmok_PTBP1_3xCU_LLPS_03.c.05028.05028.3	220823_LU02_izsmok_PTBP1_3xCU_LLPS_03.c.04772.04772.3	409	306.025	U	Natural_-H2O	U Natural_-H2O	1838.9	1838.9	613.973	3	-4.1	0.12841	33.88	0	Group FDR	id	Sample 3, condensed, injection 2
GSDELFSTCVTNGPFIXSSNSASAANGNDSK-F6-C	sp|P26599|PTBP1_HUMAN	220812_LU02_izsmok_PTBP1_3xCU_LLPS_07.c.23383.23383.3	220812_LU02_izsmok_PTBP1_3xCU_LLPS_07.c.23811.23811.3	20	207.064	C	Natural_-H5PO5	C Natural_-H5PO5	3387.43	3387.41	1130.15	3	-3.9	0.02015	33.84	0	Group FDR	id	Sample 3, dispersed, injection 1
GSDELFSTCVTNGPFIXSSNSASAANGNDSK-T8-A	sp|P26599|PTBP1_HUMAN	220823_LU02_izsmok_PTBP1_3xCU_LLPS_10.c.15546.15546.3	220823_LU02_izsmok_PTBP1_3xCU_LLPS_10.c.15768.15768.3	22	267.097	A	Natural_-HPO3	A Natural_-HPO3	3447.46	3447.43	1150.15	3	-7.9	0.03207	33.83	0	Group FDR	id	Sample 2a, condensed, injection 2
NFQNIFPPSATLHLSNIPPSVSEEDLK-N16-C	sp|P26599|PTBP1_HUMAN	220812_LU02_izsmok_PTBP1_3xCU_LLPS_07.c.19510.19510.3	220812_LU02_izsmok_PTBP1_3xCU_LLPS_07.c.19504.19504.3	460	321.036	C	Natural_-H2	C Natural_-H2	3314.55	3314.53	1105.85	3	-7	0.01888	33.8	0	Group FDR	id	Sample 3, dispersed, injection 1
GQPIYIQFSNHKELK-K12-CU	sp|P26599|PTBP1_HUMAN	220823_LU02_izsmok_PTBP1_3xCU_LLPS_12.c.05800.05800.2	220823_LU02_izsmok_PTBP1_3xCU_LLPS_12.c.05719.05719.2	134	629.077	CU	Natural	CU Natural	2430.03	2430.01	1216.01	2	-7.6	0.10684	33.79	0	Group FDR	id	Sample 4a, condensed, injection 2
NFQNIFPPSATLHLSNIPPSVSEEDLK-N16-C	sp|P26599|PTBP1_HUMAN	220823_LU02_izsmok_PTBP1_3xCU_LLPS_12.c.17875.17875.3	220823_LU02_izsmok_PTBP1_3xCU_LLPS_12.c.17459.17459.3	460	321.036	C	Natural_-H2	C Natural_-H2	3314.55	3314.53	1105.85	3	-5.2	0.02082	33.76	0	Group FDR	id	Sample 4a, condensed, injection 2
GSDELFSTCVTNGPFIXSSNSASAANGNDSK-F6-C	sp|P26599|PTBP1_HUMAN	220812_LU02_izsmok_PTBP1_3xCU_LLPS_07.c.22800.22800.3	220812_LU02_izsmok_PTBP1_3xCU_LLPS_07.c.22603.22603.3	20	207.064	C	Natural_-H5PO5	C Natural_-H5PO5	3387.43	3387.42	1130.15	3	-2.1	0.01604	33.73	0	Group FDR	id	Sample 3, dispersed, injection 1
GSDELFSTCVTNGPFIMSSNSASAANGNDSK-P14-C	sp|P26599|PTBP1_HUMAN	220812_LU02_izsmok_PTBP1_3xCU_LLPS_09.c.27304.27304.3	220812_LU02_izsmok_PTBP1_3xCU_LLPS_09.c.27101.27101.3	28	225.075	C	Natural_-H3PO4	C Natural_-H3PO4	3389.44	3389.43	1130.82	3	-4.7	0.03063	33.73	0	Group FDR	id	Sample 1a, condensed, injection 1
GSDELFSTCVTNGPFIXSSNSASAANGNDSK-T8-C	sp|P26599|PTBP1_HUMAN	220823_LU02_izsmok_PTBP1_3xCU_LLPS_10.c.23727.23727.3	220823_LU02_izsmok_PTBP1_3xCU_LLPS_10.c.23328.23328.3	22	241.07	C	Natural_-H3PO3	C Natural_-H3PO3	3421.43	3421.41	1141.48	3	-6.2	0.03819	33.7	0	Group FDR	id	Sample 2a, condensed, injection 2
GQPIYIQFSNHK-S9-CU	sp|P26599|PTBP1_HUMAN	220812_LU02_izsmok_PTBP1_3xCU_LLPS_09.c.09918.09918.2	220812_LU02_izsmok_PTBP1_3xCU_LLPS_09.c.09865.09865.2	131	627.062	CU	Natural_-H2	CU Natural_-H2	2057.79	2057.78	1029.9	2	-5.4	0.05974	33.67	0	Group FDR	id	Sample 1a, condensed, injection 1
GQPIYIQFSNHK-S9-CU	sp|P26599|PTBP1_HUMAN	220823_LU02_izsmok_PTBP1_3xCU_LLPS_01.c.08770.08770.2	220823_LU02_izsmok_PTBP1_3xCU_LLPS_01.c.08735.08735.2	131	627.062	CU	Natural_-H2	CU Natural_-H2	2057.79	2057.78	1029.9	2	-5.4	0.08626	33.63	0	Group FDR	id	Sample 1, condensed, injection 2
ITLSKHQNVQLPR-H6-CU	sp|P26599|PTBP1_HUMAN	220823_LU02_izsmok_PTBP1_3xCU_LLPS_09.c.06053.06053.3	220823_LU02_izsmok_PTBP1_3xCU_LLPS_09.c.06045.06045.3	411	611.067	CU	Natural_-H2O	CU Natural_-H2O	2143.95	2143.94	715.653	3	-4.4	0.08757	33.63	0	Group FDR	id	Sample 1a, condensed, injection 2
GSDELFSTCVTNGPFIXSSNSASAANGNDSK-T8-C	sp|P26599|PTBP1_HUMAN	220812_LU02_izsmok_PTBP1_3xCU_LLPS_10.c.23549.23549.3	220812_LU02_izsmok_PTBP1_3xCU_LLPS_10.c.23660.23660.3	22	241.07	C	Natural_-H3PO3	C Natural_-H3PO3	3421.43	3421.41	1141.48	3	-6.6	0.04542	33.59	0	Group FDR	id	Sample 2a, condensed, injection 1
GSDELFSTCVTNGPFIXSSNSASAANGNDSK-T8-U	sp|P26599|PTBP1_HUMAN	220812_LU02_izsmok_PTBP1_3xCU_LLPS_07.c.15792.15792.4	220812_LU02_izsmok_PTBP1_3xCU_LLPS_07.c.16222.16222.4	22	226.059	U	Natural_-H3PO4	U Natural_-H3PO4	3406.42	3406.4	852.608	4	-6	0.03736	33.57	0	Group FDR	id	Sample 3, dispersed, injection 1
RGSDELFSTCVTNGPFIXSSNSASAANGNDSK-F7-G	sp|P26599|PTBP1_HUMAN	220812_LU02_izsmok_PTBP1_3xCU_LLPS_07.c.16136.16136.3	220812_LU02_izsmok_PTBP1_3xCU_LLPS_07.c.16259.16259.3	20	247.071	G	Natural_-H5PO5	G Natural_-H5PO5	3583.53	3583.51	1195.51	3	-7.6	0.02278	33.55	0	Group FDR	id	Sample 3, dispersed, injection 1
ITLSKHQNVQLPR-K5-CU	sp|P26599|PTBP1_HUMAN	220812_LU02_izsmok_PTBP1_3xCU_LLPS_12.c.06146.06146.3	220812_LU02_izsmok_PTBP1_3xCU_LLPS_12.c.06464.06464.3	410	627.062	CU	Natural_-H2	CU Natural_-H2	2159.94	2159.93	720.984	3	-5.1	0.09161	33.48	0	Group FDR	id	Sample 4a, condensed, injection 1
ENALVQMADGNQAQLAMSHLNGHK-L15-U	sp|P26599|PTBP1_HUMAN	220823_LU02_izsmok_PTBP1_3xCU_LLPS_08.c.11922.11922.3	220823_LU02_izsmok_PTBP1_3xCU_LLPS_08.c.11886.11886.3	389	324.036	U	Natural	U Natural	2900.26	2900.25	967.756	3	-4.4	0.03884	33.47	0	Group FDR	id	Sample 4, dispersed, injection 2
GQPIYIQFSNHKELK-Q7-U	sp|P26599|PTBP1_HUMAN	220812_LU02_izsmok_PTBP1_3xCU_LLPS_07.c.07179.07179.3	220812_LU02_izsmok_PTBP1_3xCU_LLPS_07.c.07193.07193.3	129	324.036	U	Natural	U Natural	2124.99	2124.97	709.333	3	-6.3	0.13257	33.42	0	Group FDR	id	Sample 3, dispersed, injection 1
HQNVQLPR-H1-CU	sp|P26599|PTBP1_HUMAN	220823_LU02_izsmok_PTBP1_3xCU_LLPS_07.c.03027.03027.3	220823_LU02_izsmok_PTBP1_3xCU_LLPS_07.c.03210.03210.3	411	629.077	CU	Natural	CU Natural	1619.61	1619.61	540.877	3	-4.3	0.10703	33.41	0	Group FDR	id	Sample 3, dispersed, injection 2
NFQNIFPPSATLHLSNIPPSVSEEDLK-H13-U	sp|P26599|PTBP1_HUMAN	220812_LU02_izsmok_PTBP1_3xCU_LLPS_09.c.22755.22755.3	220812_LU02_izsmok_PTBP1_3xCU_LLPS_09.c.23043.23043.3	457	306.025	U	Natural_-H2O	U Natural_-H2O	3299.54	3299.52	1100.85	3	-5.2	0.04807	33.36	0	Group FDR	id	Sample 1a, condensed, injection 1
GSDELFSTCVTNGPFIMSSNSASAANGNDSK-P14-U	sp|P26599|PTBP1_HUMAN	220823_LU02_izsmok_PTBP1_3xCU_LLPS_04.c.24234.24234.3	220823_LU02_izsmok_PTBP1_3xCU_LLPS_04.c.24158.24158.3	28	226.059	U	Natural_-H3PO4	U Natural_-H3PO4	3390.43	3390.41	1131.14	3	-5.6	0.0144	33.34	0	Group FDR	id	Sample 4, condensed, injection 2
GSDELFSTCVTNGPFIXSSNSASAANGNDSK-F6-C	sp|P26599|PTBP1_HUMAN	220812_LU02_izsmok_PTBP1_3xCU_LLPS_05.c.19415.19415.3	220812_LU02_izsmok_PTBP1_3xCU_LLPS_05.c.18997.18997.3	20	207.064	C	Natural_-H5PO5	C Natural_-H5PO5	3387.43	3387.42	1130.15	3	-2.4	0.02691	33.31	0	Group FDR	id	Sample 1, dispersed, injection 1
GSDELFSTCVTNGPFIMSSNSASAANGNDSK-P14-U	sp|P26599|PTBP1_HUMAN	220823_LU02_izsmok_PTBP1_3xCU_LLPS_01.c.25585.25585.3	220823_LU02_izsmok_PTBP1_3xCU_LLPS_01.c.25601.25601.3	28	226.059	U	Natural_-H3PO4	U Natural_-H3PO4	3390.43	3390.4	1131.14	3	-7.7	0.03435	33.3	0	Group FDR	id	Sample 1, condensed, injection 2
EGQEDQGLTKDYGNSPLHR-T9-U	sp|P26599|PTBP1_HUMAN	220823_LU02_izsmok_PTBP1_3xCU_LLPS_03.c.07239.07239.3	220823_LU02_izsmok_PTBP1_3xCU_LLPS_03.c.07037.07037.3	427	306.025	U	Natural_-H2O	U Natural_-H2O	2449.02	2449.01	817.343	3	-4.7	0.12254	33.3	0	Group FDR	id	Sample 3, condensed, injection 2
ITLSKHQNVQLPR-K5-ACU	sp|P26599|PTBP1_HUMAN	220812_LU02_izsmok_PTBP1_3xCU_LLPS_09.c.06093.06093.3	220812_LU02_izsmok_PTBP1_3xCU_LLPS_09.c.05911.05911.3	410	958.13	ACU	Natural	ACU Natural	2491.01	2491	831.34	3	-5.2	0.07892	33.22	0	Group FDR	id	Sample 1a, condensed, injection 1
GSDELFSTCVTNGPFIXSSNSASAANGNDSK-P14-C	sp|P26599|PTBP1_HUMAN	220812_LU02_izsmok_PTBP1_3xCU_LLPS_05.c.23578.23578.3	220812_LU02_izsmok_PTBP1_3xCU_LLPS_05.c.23292.23292.3	28	241.07	C	Natural_-H3PO3	C Natural_-H3PO3	3421.43	3421.42	1141.48	3	-3.3	0.05238	33.21	0	Group FDR	id	Sample 1, dispersed, injection 1
GFKFFQK-K3-U	sp|P26599|PTBP1_HUMAN	220823_LU02_izsmok_PTBP1_3xCU_LLPS_03.c.12507.12507.2	220823_LU02_izsmok_PTBP1_3xCU_LLPS_03.c.12504.12504.2	485	306.025	U	Natural_-H2O	U Natural_-H2O	1206.51	1206.51	604.26	2	-4.9	0.21429	33.18	0	Group FDR	id	Sample 3, condensed, injection 2
GQPIYIQFSNHKELK-N10-U	sp|P26599|PTBP1_HUMAN	220823_LU02_izsmok_PTBP1_3xCU_LLPS_03.c.08855.08855.3	220823_LU02_izsmok_PTBP1_3xCU_LLPS_03.c.08851.08851.3	132	324.036	U	Natural	U Natural	2124.99	2124.98	709.334	3	-4.5	0.08171	33.13	0	Group FDR	id	Sample 3, condensed, injection 2
GSDELFSTCVTNGPFIXSSNSASAANGNDSK-C9-C	sp|P26599|PTBP1_HUMAN	220823_LU02_izsmok_PTBP1_3xCU_LLPS_07.c.23947.23947.3	220823_LU02_izsmok_PTBP1_3xCU_LLPS_07.c.23693.23693.3	23	207.064	C	Natural_-H5PO5	C Natural_-H5PO5	3387.43	3387.42	1130.15	3	-2.6	0.01896	33.12	0	Group FDR	id	Sample 3, dispersed, injection 2
GSDELFSTCVTNGPFIMSSNSASAANGNDSKK-M17-U	sp|P26599|PTBP1_HUMAN	220823_LU02_izsmok_PTBP1_3xCU_LLPS_05.c.15433.15433.3	220823_LU02_izsmok_PTBP1_3xCU_LLPS_05.c.15314.15314.3	31	208.048	U	Natural_-H5PO5	U Natural_-H5PO5	3500.51	3500.5	1167.84	3	-2.9	0.04646	33.1	0	Group FDR	id	Sample 1, dispersed, injection 2
GSDELFSTCVTNGPFIMSSNSASAANGNDSK-P14-C	sp|P26599|PTBP1_HUMAN	220823_LU02_izsmok_PTBP1_3xCU_LLPS_10.c.24748.24748.3	220823_LU02_izsmok_PTBP1_3xCU_LLPS_10.c.25091.25091.3	28	225.075	C	Natural_-H3PO4	C Natural_-H3PO4	3389.44	3389.43	1130.82	3	-3.8	0.01926	33.1	0	Group FDR	id	Sample 2a, condensed, injection 2
ITLSKHQNVQLPR-H6-CU	sp|P26599|PTBP1_HUMAN	220823_LU02_izsmok_PTBP1_3xCU_LLPS_07.c.04972.04972.4	220823_LU02_izsmok_PTBP1_3xCU_LLPS_07.c.05143.05143.4	411	629.077	CU	Natural	CU Natural	2161.96	2161.95	541.494	4	-4.3	0.11463	33.08	0	Group FDR	id	Sample 3, dispersed, injection 2
NFQNIFPPSATLHLSNIPPSVSEEDLK-P8-CU	sp|P26599|PTBP1_HUMAN	220812_LU02_izsmok_PTBP1_3xCU_LLPS_10.c.24004.24004.3	220812_LU02_izsmok_PTBP1_3xCU_LLPS_10.c.24037.24037.3	452	627.062	CU	Natural_-H2	CU Natural_-H2	3620.57	3620.55	1207.86	3	-6	0.05846	33.06	0	Group FDR	id	Sample 2a, condensed, injection 1
NFQNIFPPSATLHLSNIPPSVSEEDLK-H13-C	sp|P26599|PTBP1_HUMAN	220823_LU02_izsmok_PTBP1_3xCU_LLPS_03.c.21201.21201.3	220823_LU02_izsmok_PTBP1_3xCU_LLPS_03.c.21244.21244.3	457	321.036	C	Natural_-H2	C Natural_-H2	3314.55	3314.53	1105.85	3	-6.4	0.0259	32.98	0	Group FDR	id	Sample 3, condensed, injection 2
GQPIYIQFSNHK-Y5-CU	sp|P26599|PTBP1_HUMAN	220823_LU02_izsmok_PTBP1_3xCU_LLPS_12.c.05608.05608.3	220823_LU02_izsmok_PTBP1_3xCU_LLPS_12.c.05920.05920.3	127	629.077	CU	Natural	CU Natural	2059.81	2059.79	687.606	3	-6.2	0.0494	32.98	0	Group FDR	id	Sample 4a, condensed, injection 2
GSDELFSTCVTNGPFIXSSNSASAANGNDSK-S7-A	sp|P26599|PTBP1_HUMAN	220823_LU02_izsmok_PTBP1_3xCU_LLPS_03.c.14647.14647.3	220823_LU02_izsmok_PTBP1_3xCU_LLPS_03.c.14439.14439.3	21	285.107	A	Natural_-HPO3+H2O	A Natural_-HPO3+H2O	3465.47	3465.44	1156.16	3	-6.8	0.06842	32.93	0.00446429	Group FDR	id	Sample 3, condensed, injection 2
NFQNIFPPSATLHLSNIPPSVSEEDLK-H13-G	sp|P26599|PTBP1_HUMAN	220823_LU02_izsmok_PTBP1_3xCU_LLPS_03.c.25736.25736.3	220823_LU02_izsmok_PTBP1_3xCU_LLPS_03.c.25645.25645.3	457	343.032	G	Natural_-H4O	G Natural_-H4O	3336.55	3336.53	1113.18	3	-5.9	0.0354	32.93	0.00446429	Group FDR	id	Sample 3, condensed, injection 2
ITLSKHQNVQLPR-K5-CCU	sp|P26599|PTBP1_HUMAN	220812_LU02_izsmok_PTBP1_3xCU_LLPS_03.c.04371.04371.4	220812_LU02_izsmok_PTBP1_3xCU_LLPS_03.c.04377.04377.4	410	934.118	CCU	Natural	CCU Natural	2467	2466.99	617.754	4	-4.5	0.03192	32.88	0.00446429	Group FDR	id	Sample 3, condensed, injection 1
HQNVQLPREGQEDQGLTK-R8-U	sp|P26599|PTBP1_HUMAN	220823_LU02_izsmok_PTBP1_3xCU_LLPS_10.c.03930.03930.3	220823_LU02_izsmok_PTBP1_3xCU_LLPS_10.c.04020.04020.3	418	324.036	U	Natural	U Natural	2400.07	2400.06	801.028	3	-4.4	0.15681	32.88	0.00446429	Group FDR	id	Sample 2a, condensed, injection 2
GSDELFSTCVTNGPFIXSSNSASAANGNDSK-P14-C	sp|P26599|PTBP1_HUMAN	220812_LU02_izsmok_PTBP1_3xCU_LLPS_05.c.23471.23471.3	220812_LU02_izsmok_PTBP1_3xCU_LLPS_05.c.23258.23258.3	28	207.064	C	Natural_-H5PO5	C Natural_-H5PO5	3387.43	3387.42	1130.15	3	-2.7	0.02345	32.86	0.00446429	Group FDR	id	Sample 1, dispersed, injection 1
GSDELFSTCVTNGPFIMSSNSASAANGNDSK-P14-C	sp|P26599|PTBP1_HUMAN	220823_LU02_izsmok_PTBP1_3xCU_LLPS_05.c.21558.21558.3	220823_LU02_izsmok_PTBP1_3xCU_LLPS_05.c.21117.21117.3	28	225.075	C	Natural_-H3PO4	C Natural_-H3PO4	3389.44	3389.42	1130.82	3	-5.3	0.04441	32.79	0.00446429	Group FDR	id	Sample 1, dispersed, injection 2
GQPIYIQFSNHK-S9-U	sp|P26599|PTBP1_HUMAN	220823_LU02_izsmok_PTBP1_3xCU_LLPS_11.c.12407.12407.2	220823_LU02_izsmok_PTBP1_3xCU_LLPS_11.c.12410.12410.2	131	322.02	U	Natural_-H2	U Natural_-H2	1752.75	1752.74	877.379	2	-4.8	0.08469	32.78	0.00446429	Group FDR	id	Sample 3a, condensed, injection 2
ILFNKKENALVQMADGNQAQLAMSHLNGHK-F3-CUU	sp|P26599|PTBP1_HUMAN	220812_LU02_izsmok_PTBP1_3xCU_LLPS_12.c.13851.13851.3	220812_LU02_izsmok_PTBP1_3xCU_LLPS_12.c.13759.13759.3	371	935.102	CUU	Natural	CUU Natural	4254.79	4254.77	1419.26	3	-6.2	0.01918	32.69	0.00446429	Group FDR	id	Sample 4a, condensed, injection 1
GSDELFSTCVTNGPFIXSSNSASAANGNDSK-S7-C	sp|P26599|PTBP1_HUMAN	220823_LU02_izsmok_PTBP1_3xCU_LLPS_08.c.24002.24002.3	220823_LU02_izsmok_PTBP1_3xCU_LLPS_08.c.24199.24199.3	21	261.096	C	Natural_-HPO3+H2O	C Natural_-HPO3+H2O	3441.46	3441.43	1148.15	3	-6.6	0.04289	32.66	0.00446429	Group FDR	id	Sample 4, dispersed, injection 2
GSDELFSTCVTNGPFIXSSNSASAANGNDSK-F6-C	sp|P26599|PTBP1_HUMAN	220823_LU02_izsmok_PTBP1_3xCU_LLPS_05.c.25692.25692.3	220823_LU02_izsmok_PTBP1_3xCU_LLPS_05.c.25521.25521.3	20	241.07	C	Natural_-H3PO3	C Natural_-H3PO3	3421.43	3421.42	1141.48	3	-3.5	0.03798	32.63	0.00446429	Group FDR	id	Sample 1, dispersed, injection 2
GQPIYIQFSNHK-I4-CU	sp|P26599|PTBP1_HUMAN	220823_LU02_izsmok_PTBP1_3xCU_LLPS_09.c.10881.10881.3	220823_LU02_izsmok_PTBP1_3xCU_LLPS_09.c.10971.10971.3	126	629.077	CU	Natural	CU Natural	2059.81	2059.8	687.607	3	-4.8	0.08043	32.57	0.00446429	Group FDR	id	Sample 1a, condensed, injection 2
GSDELFSTCVTNGPFIXSSNSASAANGNDSK-S7-G	sp|P26599|PTBP1_HUMAN	220823_LU02_izsmok_PTBP1_3xCU_LLPS_03.c.15158.15158.3	220823_LU02_izsmok_PTBP1_3xCU_LLPS_03.c.15672.15672.3	21	301.102	G	Natural_-HPO3+H2O	G Natural_-HPO3+H2O	3481.46	3481.44	1161.49	3	-5.4	0.05733	32.53	0.00446429	Group FDR	id	Sample 3, condensed, injection 2
GQPIYIQFSNHK-Y5-CU	sp|P26599|PTBP1_HUMAN	220812_LU02_izsmok_PTBP1_3xCU_LLPS_12.c.09221.09221.2	220812_LU02_izsmok_PTBP1_3xCU_LLPS_12.c.09360.09360.2	127	629.077	CU	Natural	CU Natural	2059.81	2059.8	1030.91	2	-5.7	0.1606	32.52	0.00446429	Group FDR	id	Sample 4a, condensed, injection 1
ILFNKKENALVQMADGNQAQLAMSHLNGHK-N4-CU	sp|P26599|PTBP1_HUMAN	220812_LU02_izsmok_PTBP1_3xCU_LLPS_11.c.12040.12040.4	220812_LU02_izsmok_PTBP1_3xCU_LLPS_11.c.11980.11980.4	372	629.077	CU	Natural	CU Natural	3948.77	3948.75	988.195	4	-5.6	0.02043	32.51	0.00446429	Group FDR	id	Sample 3a, condensed, injection 1
ITLSKHQNVQLPR-H6-CU	sp|P26599|PTBP1_HUMAN	220812_LU02_izsmok_PTBP1_3xCU_LLPS_09.c.07704.07704.3	220812_LU02_izsmok_PTBP1_3xCU_LLPS_09.c.08276.08276.3	411	611.067	CU	Natural_-H2O	CU Natural_-H2O	2143.95	2143.93	715.652	3	-5.4	0.02238	32.5	0.00446429	Group FDR	id	Sample 1a, condensed, injection 1
GSDELFSTCVTNGPFIXSSNSASAANGNDSKK-A25-G	sp|P26599|PTBP1_HUMAN	220823_LU02_izsmok_PTBP1_3xCU_LLPS_09.c.14409.14409.3	220823_LU02_izsmok_PTBP1_3xCU_LLPS_09.c.14937.14937.3	39	299.087	G	Natural_-H3PO3+H2O	G Natural_-H3PO3+H2O	3607.54	3607.53	1203.52	3	-3.1	0.07951	32.49	0.00446429	Group FDR	id	Sample 1a, condensed, injection 2
NFQNIFPPSATLHLSNIPPSVSEEDLK-P7-CUU	sp|P26599|PTBP1_HUMAN	220823_LU02_izsmok_PTBP1_3xCU_LLPS_07.c.28767.28767.3	220823_LU02_izsmok_PTBP1_3xCU_LLPS_07.c.28234.28234.3	451	935.102	CUU	Natural	CUU Natural	3928.62	3928.59	1310.54	3	-7.1	0.08303	32.48	0.00446429	Group FDR	id	Sample 3, dispersed, injection 2
GSDELFSTCVTNGPFIXSSNSASAANGNDSK-P14-U	sp|P26599|PTBP1_HUMAN	220812_LU02_izsmok_PTBP1_3xCU_LLPS_03.c.22508.22508.3	220812_LU02_izsmok_PTBP1_3xCU_LLPS_03.c.22791.22791.3	28	208.048	U	Natural_-H5PO5	U Natural_-H5PO5	3388.41	3388.4	1130.47	3	-3.6	0.01388	32.47	0.00446429	Group FDR	id	Sample 3, condensed, injection 1
HQNVQLPREGQEDQGLTK-R8-U	sp|P26599|PTBP1_HUMAN	220823_LU02_izsmok_PTBP1_3xCU_LLPS_07.c.04403.04403.3	220823_LU02_izsmok_PTBP1_3xCU_LLPS_07.c.04109.04109.3	418	324.036	U	Natural	U Natural	2400.07	2400.06	801.027	3	-5.4	0.13709	32.47	0.00446429	Group FDR	id	Sample 3, dispersed, injection 2
ILFNKKENALVQMADGNQAQLAMSHLNGHK-K5-CUU	sp|P26599|PTBP1_HUMAN	220823_LU02_izsmok_PTBP1_3xCU_LLPS_07.c.12877.12877.4	220823_LU02_izsmok_PTBP1_3xCU_LLPS_07.c.13346.13346.4	373	935.102	CUU	Natural	CUU Natural	4254.79	4254.76	1064.7	4	-7.3	0.01813	32.44	0.00446429	Group FDR	id	Sample 3, dispersed, injection 2
GSDELFSTCVTNGPFIXSSNSASAANGNDSKK-A22-U	sp|P26599|PTBP1_HUMAN	220823_LU02_izsmok_PTBP1_3xCU_LLPS_08.c.14690.14690.3	220823_LU02_izsmok_PTBP1_3xCU_LLPS_08.c.14315.14315.3	36	260.064	U	Natural_-H3PO3+H2O	U Natural_-H3PO3+H2O	3568.52	3568.5	1190.51	3	-7	0.06533	32.44	0.00446429	Group FDR	id	Sample 4, dispersed, injection 2
GQPIYIQFSNHK-S9-CU	sp|P26599|PTBP1_HUMAN	220823_LU02_izsmok_PTBP1_3xCU_LLPS_08.c.09238.09238.2	220823_LU02_izsmok_PTBP1_3xCU_LLPS_08.c.09155.09155.2	131	629.077	CU	Natural	CU Natural	2059.81	2059.8	1030.91	2	-5.4	0.06238	32.43	0.00446429	Group FDR	id	Sample 4, dispersed, injection 2
NFQNIFPPSATLHLSNIPPSVSEEDLK-L14-C	sp|P26599|PTBP1_HUMAN	220823_LU02_izsmok_PTBP1_3xCU_LLPS_09.c.23024.23024.3	220823_LU02_izsmok_PTBP1_3xCU_LLPS_09.c.22655.22655.3	458	321.036	C	Natural_-H2	C Natural_-H2	3314.55	3314.53	1105.85	3	-5.1	0.02204	32.38	0.00446429	Group FDR	id	Sample 1a, condensed, injection 2
ITLSKHQNVQLPR-T2-CCU	sp|P26599|PTBP1_HUMAN	220823_LU02_izsmok_PTBP1_3xCU_LLPS_08.c.05084.05084.4	220823_LU02_izsmok_PTBP1_3xCU_LLPS_08.c.05012.05012.4	407	934.118	CCU	Natural	CCU Natural	2467	2466.99	617.754	4	-4.5	0.03092	32.37	0.00446429	Group FDR	id	Sample 4, dispersed, injection 2
NFQNIFPPSATLHLSNIPPSVSEEDLK-P7-CUU	sp|P26599|PTBP1_HUMAN	220823_LU02_izsmok_PTBP1_3xCU_LLPS_05.c.29355.29355.3	220823_LU02_izsmok_PTBP1_3xCU_LLPS_05.c.29140.29140.3	451	935.102	CUU	Natural	CUU Natural	3928.62	3928.59	1310.54	3	-5.4	0.07891	32.31	0.00446429	Group FDR	id	Sample 1, dispersed, injection 2
GSDELFSTCVTNGPFIMSSNSASAANGNDSK-I16-G	sp|P26599|PTBP1_HUMAN	220812_LU02_izsmok_PTBP1_3xCU_LLPS_05.c.12984.12984.4	220812_LU02_izsmok_PTBP1_3xCU_LLPS_05.c.12366.12366.4	30	299.087	G	Natural_-H3PO3+H2O	G Natural_-H3PO3+H2O	3463.45	3463.45	866.869	4	-2.3	0.0197	32.29	0.00446429	Group FDR	id	Sample 1, dispersed, injection 1
GQPIYIQFSNHK-S9-CU	sp|P26599|PTBP1_HUMAN	220812_LU02_izsmok_PTBP1_3xCU_LLPS_08.c.07804.07804.2	220812_LU02_izsmok_PTBP1_3xCU_LLPS_08.c.07773.07773.2	131	629.077	CU	Natural	CU Natural	2059.81	2059.79	1030.91	2	-6.3	0.05578	32.28	0.00446429	Group FDR	id	Sample 4, dispersed, injection 1
GQPIYIQFSNHK-Y5-CU	sp|P26599|PTBP1_HUMAN	220812_LU02_izsmok_PTBP1_3xCU_LLPS_12.c.08882.08882.2	220812_LU02_izsmok_PTBP1_3xCU_LLPS_12.c.08554.08554.2	127	629.077	CU	Natural	CU Natural	2059.81	2059.8	1030.91	2	-3.8	0.12174	32.28	0.00446429	Group FDR	id	Sample 4a, condensed, injection 1
NFQNIFPPSATLHLSNIPPSVSEEDLK-H13-U	sp|P26599|PTBP1_HUMAN	220823_LU02_izsmok_PTBP1_3xCU_LLPS_09.c.27242.27242.3	220823_LU02_izsmok_PTBP1_3xCU_LLPS_09.c.27516.27516.3	457	322.02	U	Natural_-H2	U Natural_-H2	3315.53	3315.52	1106.18	3	-5.6	0.05622	32.28	0.00446429	Group FDR	id	Sample 1a, condensed, injection 2
NFQNIFPPSATLHLSNIPPSVSEEDLK-P8-C	sp|P26599|PTBP1_HUMAN	220812_LU02_izsmok_PTBP1_3xCU_LLPS_08.c.20051.20051.3	220812_LU02_izsmok_PTBP1_3xCU_LLPS_08.c.20186.20186.3	452	321.036	C	Natural_-H2	C Natural_-H2	3314.55	3314.53	1105.85	3	-5.5	0.02085	32.24	0.00446429	Group FDR	id	Sample 4, dispersed, injection 1
ITLSKHQNVQLPR-S4-U	sp|P26599|PTBP1_HUMAN	220823_LU02_izsmok_PTBP1_3xCU_LLPS_03.c.04745.04745.3	220823_LU02_izsmok_PTBP1_3xCU_LLPS_03.c.04439.04439.3	409	306.025	U	Natural_-H2O	U Natural_-H2O	1838.9	1838.9	613.973	3	-4.2	0.16978	32.22	0.00446429	Group FDR	id	Sample 3, condensed, injection 2
ITLSKHQNVQLPR-K5-CU	sp|P26599|PTBP1_HUMAN	220812_LU02_izsmok_PTBP1_3xCU_LLPS_03.c.06526.06526.3	220812_LU02_izsmok_PTBP1_3xCU_LLPS_03.c.06333.06333.3	410	611.067	CU	Natural_-H2O	CU Natural_-H2O	2143.95	2143.93	715.653	3	-5	0.18117	32.17	0.00446429	Group FDR	id	Sample 3, condensed, injection 1
ILFNKKENALVQMADGNQAQLAMSHLNGHK-Q12-CUU	sp|P26599|PTBP1_HUMAN	220823_LU02_izsmok_PTBP1_3xCU_LLPS_04.c.13504.13504.5	220823_LU02_izsmok_PTBP1_3xCU_LLPS_04.c.13510.13510.5	380	935.102	CUU	Natural	CUU Natural	4254.79	4254.77	851.963	5	-4.9	0.03745	32.15	0.00446429	Group FDR	id	Sample 4, condensed, injection 2
GSDELFSTCVTNGPFIMSSNSASAANGNDSK-T8-C	sp|P26599|PTBP1_HUMAN	220823_LU02_izsmok_PTBP1_3xCU_LLPS_12.c.20460.20460.3	220823_LU02_izsmok_PTBP1_3xCU_LLPS_12.c.20233.20233.3	22	225.075	C	Natural_-H3PO4	C Natural_-H3PO4	3389.44	3389.42	1130.82	3	-5.5	0.01819	32.09	0.00446429	Group FDR	id	Sample 4a, condensed, injection 2
GSDELFSTCVTNGPFIXSSNSASAANGNDSKK-S21-C	sp|P26599|PTBP1_HUMAN	220812_LU02_izsmok_PTBP1_3xCU_LLPS_12.c.17257.17257.3	220812_LU02_izsmok_PTBP1_3xCU_LLPS_12.c.17575.17575.3	35	305.041	C	Natural_-H2O	C Natural_-H2O	3613.5	3613.47	1205.5	3	-7.3	0.02583	32.01	0.00446429	Group FDR	id	Sample 4a, condensed, injection 1
GSDELFSTCVTNGPFIMSSNSASAANGNDSKK-N20-U	sp|P26599|PTBP1_HUMAN	220823_LU02_izsmok_PTBP1_3xCU_LLPS_04.c.15608.15608.3	220823_LU02_izsmok_PTBP1_3xCU_LLPS_04.c.15973.15973.3	34	242.054	U	Natural_-H3PO3	U Natural_-H3PO3	3534.52	3534.49	1179.17	3	-6.8	0.06069	31.96	0.00446429	Group FDR	id	Sample 4, condensed, injection 2
NFQNIFPPSATLHLSNIPPSVSEEDLK-N16-C	sp|P26599|PTBP1_HUMAN	220812_LU02_izsmok_PTBP1_3xCU_LLPS_03.c.19516.19516.3	220812_LU02_izsmok_PTBP1_3xCU_LLPS_03.c.19480.19480.3	460	321.036	C	Natural_-H2	C Natural_-H2	3314.55	3314.54	1105.85	3	-2.8	0.02657	31.95	0.00446429	Group FDR	id	Sample 3, condensed, injection 1
ITLSKHQNVQLPR-K5-ACU	sp|P26599|PTBP1_HUMAN	220823_LU02_izsmok_PTBP1_3xCU_LLPS_03.c.06956.06956.3	220823_LU02_izsmok_PTBP1_3xCU_LLPS_03.c.07067.07067.3	410	958.13	ACU	Natural	ACU Natural	2491.01	2491	831.341	3	-3.8	0.08579	31.95	0.00446429	Group FDR	id	Sample 3, condensed, injection 2
KENALVQMADGNQAQLAXSHLNGHK-Q13-AU	sp|P26599|PTBP1_HUMAN	220823_LU02_izsmok_PTBP1_3xCU_LLPS_07.c.27418.27418.3	220823_LU02_izsmok_PTBP1_3xCU_LLPS_07.c.27331.27331.3	386	633.062	AU	Natural_-H4O	AU Natural_-H4O	3353.37	3353.36	1118.79	3	-5.6	0.06099	31.94	0.00446429	Group FDR	id	Sample 3, dispersed, injection 2
GQPIYIQFSNHK-I4-CU	sp|P26599|PTBP1_HUMAN	220812_LU02_izsmok_PTBP1_3xCU_LLPS_08.c.06557.06557.3	220812_LU02_izsmok_PTBP1_3xCU_LLPS_08.c.06159.06159.3	126	629.077	CU	Natural	CU Natural	2059.81	2059.8	687.607	3	-5	0.06259	31.9	0.00446429	Group FDR	id	Sample 4, dispersed, injection 1
FFQKDR-Q3-U	sp|P26599|PTBP1_HUMAN	220823_LU02_izsmok_PTBP1_3xCU_LLPS_08.c.03938.03938.2	220823_LU02_izsmok_PTBP1_3xCU_LLPS_08.c.03922.03922.2	488	306.025	U	Natural_-H2O	U Natural_-H2O	1145.45	1145.45	573.733	2	-3.9	0.10708	31.89	0.00446429	Group FDR	id	Sample 4, dispersed, injection 2
GSDELFSTCVTNGPFIMSSNSASAANGNDSKK-N26-C	sp|P26599|PTBP1_HUMAN	220823_LU02_izsmok_PTBP1_3xCU_LLPS_10.c.13925.13925.3	220823_LU02_izsmok_PTBP1_3xCU_LLPS_10.c.13557.13557.3	40	287.031	C	Natural_-H4O2	C Natural_-H4O2	3579.49	3579.48	1194.17	3	-3.4	0.04117	31.89	0.00446429	Group FDR	id	Sample 2a, condensed, injection 2
GFKFFQK-K3-U	sp|P26599|PTBP1_HUMAN	220823_LU02_izsmok_PTBP1_3xCU_LLPS_08.c.12271.12271.2	220823_LU02_izsmok_PTBP1_3xCU_LLPS_08.c.11839.11839.2	485	306.025	U	Natural_-H2O	U Natural_-H2O	1206.51	1206.51	604.261	2	-3.4	0.15506	31.86	0.00446429	Group FDR	id	Sample 4, dispersed, injection 2
HQNVQLPREGQEDQGLTK-R8-CU	sp|P26599|PTBP1_HUMAN	220823_LU02_izsmok_PTBP1_3xCU_LLPS_09.c.06013.06013.3	220823_LU02_izsmok_PTBP1_3xCU_LLPS_09.c.05986.05986.3	418	629.077	CU	Natural	CU Natural	2705.11	2705.1	902.707	3	-5.3	0.04765	31.85	0.00446429	Group FDR	id	Sample 1a, condensed, injection 2
GQPIYIQFSNHKELK-I4-U	sp|P26599|PTBP1_HUMAN	220812_LU02_izsmok_PTBP1_3xCU_LLPS_08.c.06184.06184.3	220812_LU02_izsmok_PTBP1_3xCU_LLPS_08.c.06624.06624.3	126	324.036	U	Natural	U Natural	2124.99	2124.98	709.334	3	-3.9	0.11164	31.84	0.00446429	Group FDR	id	Sample 4, dispersed, injection 1
GQPIYIQFSNHK-I4-CU	sp|P26599|PTBP1_HUMAN	220823_LU02_izsmok_PTBP1_3xCU_LLPS_03.c.09297.09297.3	220823_LU02_izsmok_PTBP1_3xCU_LLPS_03.c.09098.09098.3	126	629.077	CU	Natural	CU Natural	2059.81	2059.8	687.607	3	-4.6	0.04921	31.81	0.00446429	Group FDR	id	Sample 3, condensed, injection 2
ITLSKHQNVQLPR-K5-CCU	sp|P26599|PTBP1_HUMAN	220812_LU02_izsmok_PTBP1_3xCU_LLPS_12.c.06265.06265.3	220812_LU02_izsmok_PTBP1_3xCU_LLPS_12.c.06749.06749.3	410	934.118	CCU	Natural	CCU Natural	2467	2466.98	823.336	3	-5	0.09995	31.78	0.00446429	Group FDR	id	Sample 4a, condensed, injection 1
ILFNKKENALVQMADGNQAQLAMSHLNGHK-K6-CUU	sp|P26599|PTBP1_HUMAN	220823_LU02_izsmok_PTBP1_3xCU_LLPS_04.c.13476.13476.4	220823_LU02_izsmok_PTBP1_3xCU_LLPS_04.c.13423.13423.4	374	935.102	CUU	Natural	CUU Natural	4254.79	4254.77	1064.7	4	-5.8	0.02332	31.74	0.00446429	Group FDR	id	Sample 4, condensed, injection 2
NFQNIFPPSATLHLSNIPPSVSEEDLK-L12-CU	sp|P26599|PTBP1_HUMAN	220823_LU02_izsmok_PTBP1_3xCU_LLPS_10.c.24300.24300.3	220823_LU02_izsmok_PTBP1_3xCU_LLPS_10.c.23979.23979.3	456	627.062	CU	Natural_-H2	CU Natural_-H2	3620.57	3620.55	1207.86	3	-7.8	0.05193	31.72	0.00446429	Group FDR	id	Sample 2a, condensed, injection 2
GSDELFSTCVTNGPFIMSSNSASAANGNDSK-I16-G	sp|P26599|PTBP1_HUMAN	220823_LU02_izsmok_PTBP1_3xCU_LLPS_05.c.14550.14550.4	220823_LU02_izsmok_PTBP1_3xCU_LLPS_05.c.13985.13985.4	30	299.087	G	Natural_-H3PO3+H2O	G Natural_-H3PO3+H2O	3463.45	3463.44	866.869	4	-2.3	0.02217	31.7	0.00446429	Group FDR	id	Sample 1, dispersed, injection 2
GSDELFSTCVTNGPFIMSSNSASAANGNDSK-T8-A	sp|P26599|PTBP1_HUMAN	220823_LU02_izsmok_PTBP1_3xCU_LLPS_07.c.19450.19450.3	220823_LU02_izsmok_PTBP1_3xCU_LLPS_07.c.19499.19499.3	22	267.097	A	Natural_-HPO3	A Natural_-HPO3	3431.46	3431.45	1144.82	3	-5.2	0.0147	31.7	0.00446429	Group FDR	id	Sample 3, dispersed, injection 2
GSDELFSTCVTNGPFIXSSNSASAANGNDSK-S21-U	sp|P26599|PTBP1_HUMAN	220823_LU02_izsmok_PTBP1_3xCU_LLPS_08.c.24437.24437.3	220823_LU02_izsmok_PTBP1_3xCU_LLPS_08.c.24022.24022.3	35	208.048	U	Natural_-H5PO5	U Natural_-H5PO5	3388.41	3388.4	1130.47	3	-3.8	0.01975	31.68	0.00446429	Group FDR	id	Sample 4, dispersed, injection 2
ITLSKHQNVQLPR-K5-AAU	sp|P26599|PTBP1_HUMAN	220823_LU02_izsmok_PTBP1_3xCU_LLPS_09.c.07947.07947.3	220823_LU02_izsmok_PTBP1_3xCU_LLPS_09.c.07899.07899.3	410	982.141	AAU	Natural	AAU Natural	2515.02	2515.01	839.344	3	-4.9	0.07395	31.68	0.00446429	Group FDR	id	Sample 1a, condensed, injection 2
VTNLLMLKGK-G9-G	sp|P26599|PTBP1_HUMAN	220823_LU02_izsmok_PTBP1_3xCU_LLPS_07.c.15829.15829.2	220823_LU02_izsmok_PTBP1_3xCU_LLPS_07.c.15271.15271.2	93	363.058	G	Natural	G Natural	1478.73	1478.73	740.371	2	-3.1	0.03474	31.66	0.00446429	Group FDR	id	Sample 3, dispersed, injection 2
GSDELFSTCVTNGPFIMSSNSASAANGNDSK-P14-C	sp|P26599|PTBP1_HUMAN	220812_LU02_izsmok_PTBP1_3xCU_LLPS_03.c.24175.24175.3	220812_LU02_izsmok_PTBP1_3xCU_LLPS_03.c.24671.24671.3	28	225.075	C	Natural_-H3PO4	C Natural_-H3PO4	3389.44	3389.43	1130.82	3	-4	0.0211	31.65	0.00446429	Group FDR	id	Sample 3, condensed, injection 1
EGQEDQGLTKDYGNSPLHR-E4-U	sp|P26599|PTBP1_HUMAN	220823_LU02_izsmok_PTBP1_3xCU_LLPS_08.c.06336.06336.4	220823_LU02_izsmok_PTBP1_3xCU_LLPS_08.c.06338.06338.4	422	306.025	U	Natural_-H2O	U Natural_-H2O	2449.02	2449.01	613.26	4	-4.1	0.06068	31.64	0.00446429	Group FDR	id	Sample 4, dispersed, injection 2
GQPIYIQFSNHKELK-K12-CU	sp|P26599|PTBP1_HUMAN	220812_LU02_izsmok_PTBP1_3xCU_LLPS_12.c.10029.10029.2	220812_LU02_izsmok_PTBP1_3xCU_LLPS_12.c.09978.09978.2	134	627.062	CU	Natural_-H2	CU Natural_-H2	2428.01	2428	1215.01	2	-6.1	0.09862	31.63	0.00446429	Group FDR	id	Sample 4a, condensed, injection 1
ILFNKKENALVQMADGNQAQLAMSHLNGHK-K5-CUU	sp|P26599|PTBP1_HUMAN	220823_LU02_izsmok_PTBP1_3xCU_LLPS_05.c.14179.14179.4	220823_LU02_izsmok_PTBP1_3xCU_LLPS_05.c.13966.13966.4	373	935.102	CUU	Natural	CUU Natural	4254.79	4254.76	1064.7	4	-7.7	0.01703	31.63	0.00446429	Group FDR	id	Sample 1, dispersed, injection 2
GQPIYIQFSNHK-Q7-CU	sp|P26599|PTBP1_HUMAN	220823_LU02_izsmok_PTBP1_3xCU_LLPS_08.c.09277.09277.3	220823_LU02_izsmok_PTBP1_3xCU_LLPS_08.c.09264.09264.3	129	627.062	CU	Natural_-H2	CU Natural_-H2	2057.79	2057.78	686.935	3	-5.2	0.0246	31.53	0.00446429	Group FDR	id	Sample 4, dispersed, injection 2
GQPIYIQFSNHKELK-N10-CU	sp|P26599|PTBP1_HUMAN	220823_LU02_izsmok_PTBP1_3xCU_LLPS_09.c.11035.11035.3	220823_LU02_izsmok_PTBP1_3xCU_LLPS_09.c.11124.11124.3	132	629.077	CU	Natural	CU Natural	2430.03	2430.02	811.013	3	-5.1	0.04167	31.52	0.00446429	Group FDR	id	Sample 1a, condensed, injection 2
GSDELFSTCVTNGPFIXSSNSASAANGNDSK-N26-C	sp|P26599|PTBP1_HUMAN	220812_LU02_izsmok_PTBP1_3xCU_LLPS_07.c.18574.18574.3	220812_LU02_izsmok_PTBP1_3xCU_LLPS_07.c.18248.18248.3	40	207.064	C	Natural_-H5PO5	C Natural_-H5PO5	3387.43	3387.42	1130.15	3	-2.9	0.0733	31.5	0.00446429	Group FDR	id	Sample 3, dispersed, injection 1
ITLSKHQNVQLPR-K5-CU	sp|P26599|PTBP1_HUMAN	220823_LU02_izsmok_PTBP1_3xCU_LLPS_03.c.07832.07832.3	220823_LU02_izsmok_PTBP1_3xCU_LLPS_03.c.08346.08346.3	410	611.067	CU	Natural_-H2O	CU Natural_-H2O	2143.95	2143.94	715.654	3	-3.9	0.10129	31.5	0.00446429	Group FDR	id	Sample 3, condensed, injection 2
LTSLNVKYNNDK-V6-U	sp|P26599|PTBP1_HUMAN	220812_LU02_izsmok_PTBP1_3xCU_LLPS_12.c.06855.06855.2	220812_LU02_izsmok_PTBP1_3xCU_LLPS_12.c.06946.06946.2	265	306.025	U	Natural_-H2O	U Natural_-H2O	1713.76	1713.75	857.882	2	-7.3	0.09594	31.48	0.00446429	Group FDR	id	Sample 4a, condensed, injection 1
GQPIYIQFSNHKELKTDSSPNQAR-K12-CU	sp|P26599|PTBP1_HUMAN	220823_LU02_izsmok_PTBP1_3xCU_LLPS_09.c.10348.10348.4	220823_LU02_izsmok_PTBP1_3xCU_LLPS_09.c.09908.09908.4	134	627.062	CU	Natural_-H2	CU Natural_-H2	3384.44	3384.43	847.115	4	-4.9	0.02929	31.48	0.00446429	Group FDR	id	Sample 1a, condensed, injection 2
GQPIYIQFSNHK-Q2-CU	sp|P26599|PTBP1_HUMAN	220812_LU02_izsmok_PTBP1_3xCU_LLPS_07.c.07216.07216.3	220812_LU02_izsmok_PTBP1_3xCU_LLPS_07.c.06745.06745.3	124	629.077	CU	Natural	CU Natural	2059.81	2059.8	687.607	3	-4.7	0.04174	31.42	0.00446429	Group FDR	id	Sample 3, dispersed, injection 1
GSDELFSTCVTNGPFIXSSNSASAANGNDSK-T11-C	sp|P26599|PTBP1_HUMAN	220823_LU02_izsmok_PTBP1_3xCU_LLPS_10.c.16651.16651.4	220823_LU02_izsmok_PTBP1_3xCU_LLPS_10.c.16839.16839.4	25	225.075	C	Natural_-H3PO4	C Natural_-H3PO4	3405.44	3405.41	852.36	4	-7.9	0.02871	31.42	0.00446429	Group FDR	id	Sample 2a, condensed, injection 2
RGSDELFSTCVTNGPFIMSSNSASAANGNDSK-F16-A	sp|P26599|PTBP1_HUMAN	220823_LU02_izsmok_PTBP1_3xCU_LLPS_03.c.12068.12068.4	220823_LU02_izsmok_PTBP1_3xCU_LLPS_03.c.12530.12530.4	29	285.107	A	Natural_-HPO3+H2O	A Natural_-HPO3+H2O	3605.57	3605.55	902.394	4	-7.8	0.023	31.35	0.00446429	Group FDR	id	Sample 3, condensed, injection 2
GSDELFSTCVTNGPFIXSSNSASAANGNDSK-T8-A	sp|P26599|PTBP1_HUMAN	220823_LU02_izsmok_PTBP1_3xCU_LLPS_07.c.16415.16415.4	220823_LU02_izsmok_PTBP1_3xCU_LLPS_07.c.16365.16365.4	22	285.107	A	Natural_-HPO3+H2O	A Natural_-HPO3+H2O	3465.47	3465.45	867.369	4	-6.6	0.01732	31.35	0.00446429	Group FDR	id	Sample 3, dispersed, injection 2
RGSDELFSTCVTNGPFIXSSNSASAANGNDSK-F7-A	sp|P26599|PTBP1_HUMAN	220823_LU02_izsmok_PTBP1_3xCU_LLPS_10.c.13908.13908.4	220823_LU02_izsmok_PTBP1_3xCU_LLPS_10.c.13794.13794.4	20	329.053	A	Natural_-H2O	A Natural_-H2O	3665.51	3665.5	917.383	4	-4.1	0.01611	31.34	0.00446429	Group FDR	id	Sample 2a, condensed, injection 2
GFKFFQK-K3-U	sp|P26599|PTBP1_HUMAN	220823_LU02_izsmok_PTBP1_3xCU_LLPS_04.c.12335.12335.2	220823_LU02_izsmok_PTBP1_3xCU_LLPS_04.c.12284.12284.2	485	306.025	U	Natural_-H2O	U Natural_-H2O	1206.51	1206.51	604.261	2	-4.6	0.18788	31.3	0.00446429	Group FDR	id	Sample 4, condensed, injection 2
KENALVQMADGNQAQLAXSHLNGHK-Q13-CU	sp|P26599|PTBP1_HUMAN	220823_LU02_izsmok_PTBP1_3xCU_LLPS_07.c.27891.27891.3	220823_LU02_izsmok_PTBP1_3xCU_LLPS_07.c.27529.27529.3	386	629.077	CU	Natural	CU Natural	3349.39	3349.38	1117.47	3	-3.1	0.09433	31.27	0.00446429	Group FDR	id	Sample 3, dispersed, injection 2
GSDELFSTCVTNGPFIXSSNSASAANGNDSK-C9-A	sp|P26599|PTBP1_HUMAN	220823_LU02_izsmok_PTBP1_3xCU_LLPS_10.c.15367.15367.5	220823_LU02_izsmok_PTBP1_3xCU_LLPS_10.c.15162.15162.5	23	267.097	A	Natural_-HPO3	A Natural_-HPO3	3447.46	3447.45	690.497	5	-3	0.01623	31.26	0.00446429	Group FDR	id	Sample 2a, condensed, injection 2
ILFNKKENALVQMADGNQAQLAMSHLNGHK-N4-CUU	sp|P26599|PTBP1_HUMAN	220823_LU02_izsmok_PTBP1_3xCU_LLPS_11.c.13669.13669.4	220823_LU02_izsmok_PTBP1_3xCU_LLPS_11.c.13670.13670.4	372	935.102	CUU	Natural	CUU Natural	4254.79	4254.77	1064.7	4	-5.9	0.03272	31.24	0.00446429	Group FDR	id	Sample 3a, condensed, injection 2
GQPIYIQFSNHK-Y5-CU	sp|P26599|PTBP1_HUMAN	220812_LU02_izsmok_PTBP1_3xCU_LLPS_12.c.09270.09270.3	220812_LU02_izsmok_PTBP1_3xCU_LLPS_12.c.09373.09373.3	127	629.077	CU	Natural	CU Natural	2059.81	2059.8	687.607	3	-5	0.08335	31.22	0.00446429	Group FDR	id	Sample 4a, condensed, injection 1
GQPIYIQFSNHK-S9-CU	sp|P26599|PTBP1_HUMAN	220812_LU02_izsmok_PTBP1_3xCU_LLPS_09.c.10443.10443.2	220812_LU02_izsmok_PTBP1_3xCU_LLPS_09.c.10562.10562.2	131	627.062	CU	Natural_-H2	CU Natural_-H2	2057.79	2057.78	1029.9	2	-5.2	0.09475	31.21	0.00446429	Group FDR	id	Sample 1a, condensed, injection 1
ITLSKHQNVQLPR-K5-ACU	sp|P26599|PTBP1_HUMAN	220812_LU02_izsmok_PTBP1_3xCU_LLPS_12.c.06947.06947.3	220812_LU02_izsmok_PTBP1_3xCU_LLPS_12.c.07223.07223.3	410	958.13	ACU	Natural	ACU Natural	2491.01	2491	831.341	3	-3.9	0.07939	31.17	0.00446429	Group FDR	id	Sample 4a, condensed, injection 1
LTSLNVKYNNDK-K7-U	sp|P26599|PTBP1_HUMAN	220812_LU02_izsmok_PTBP1_3xCU_LLPS_08.c.04688.04688.3	220812_LU02_izsmok_PTBP1_3xCU_LLPS_08.c.04686.04686.3	266	306.025	U	Natural_-H2O	U Natural_-H2O	1713.76	1713.75	572.259	3	-5.2	0.15836	31.11	0.00446429	Group FDR	id	Sample 4, dispersed, injection 1
ITLSKHQNVQLPR-H6-CCU	sp|P26599|PTBP1_HUMAN	220823_LU02_izsmok_PTBP1_3xCU_LLPS_09.c.06872.06872.3	220823_LU02_izsmok_PTBP1_3xCU_LLPS_09.c.06570.06570.3	411	934.118	CCU	Natural	CCU Natural	2467	2466.99	823.337	3	-3.9	0.10325	31.11	0.00446429	Group FDR	id	Sample 1a, condensed, injection 2
NFQNIFPPSATLHLSNIPPSVSEEDLK-H13-C	sp|P26599|PTBP1_HUMAN	220812_LU02_izsmok_PTBP1_3xCU_LLPS_03.c.21770.21770.3	220812_LU02_izsmok_PTBP1_3xCU_LLPS_03.c.21733.21733.3	457	305.041	C	Natural_-H2O	C Natural_-H2O	3298.55	3298.54	1100.52	3	-3.6	0.05558	31.09	0.00446429	Group FDR	id	Sample 3, condensed, injection 1
KENALVQMADGNQAQLAMSHLNGHK-N12-GGG	sp|P26599|PTBP1_HUMAN	220812_LU02_izsmok_PTBP1_3xCU_LLPS_08.c.23378.23378.4	220812_LU02_izsmok_PTBP1_3xCU_LLPS_08.c.23580.23580.4	385	971.171	GGG	Natural_-H3PO3	GGG Natural_-H3PO3	3675.49	3675.47	919.876	4	-3.9	0.06685	31.07	0.00446429	Group FDR	id	Sample 4, dispersed, injection 1
GQPIYIQFSNHKELK-I6-CU	sp|P26599|PTBP1_HUMAN	220812_LU02_izsmok_PTBP1_3xCU_LLPS_12.c.08771.08771.2	220812_LU02_izsmok_PTBP1_3xCU_LLPS_12.c.08751.08751.2	128	629.077	CU	Natural	CU Natural	2430.03	2430.01	1216.01	2	-7.3	0.0904	31.07	0.00446429	Group FDR	id	Sample 4a, condensed, injection 1
KENALVQMADGNQAQLAMSHLNGHK-N12-AGGG	sp|P26599|PTBP1_HUMAN	220823_LU02_izsmok_PTBP1_3xCU_LLPS_12.c.26820.26820.4	220823_LU02_izsmok_PTBP1_3xCU_LLPS_12.c.26468.26468.4	385	1320.25	AGGG	Natural_-HPO3+H2O	AGGG Natural_-HPO3+H2O	4024.57	4024.54	1007.14	4	-6.4	0.05144	31.06	0.00446429	Group FDR	id	Sample 4a, condensed, injection 2
ITLSKHQNVQLPR-K5-ACU	sp|P26599|PTBP1_HUMAN	220823_LU02_izsmok_PTBP1_3xCU_LLPS_09.c.08212.08212.3	220823_LU02_izsmok_PTBP1_3xCU_LLPS_09.c.08431.08431.3	410	958.13	ACU	Natural	ACU Natural	2491.01	2491	831.341	3	-3.8	0.05266	31.01	0.00446429	Group FDR	id	Sample 1a, condensed, injection 2
HQNVQLPR-H1-CU	sp|P26599|PTBP1_HUMAN	220823_LU02_izsmok_PTBP1_3xCU_LLPS_12.c.05149.05149.2	220823_LU02_izsmok_PTBP1_3xCU_LLPS_12.c.05146.05146.2	411	611.067	CU	Natural_-H2O	CU Natural_-H2O	1601.6	1601.6	801.806	2	-4.4	0.13461	30.99	0.00446429	Group FDR	id	Sample 4a, condensed, injection 2
EGQEDQGLTKDYGNSPLHR-E4-U	sp|P26599|PTBP1_HUMAN	220823_LU02_izsmok_PTBP1_3xCU_LLPS_07.c.06252.06252.4	220823_LU02_izsmok_PTBP1_3xCU_LLPS_07.c.06234.06234.4	422	306.025	U	Natural_-H2O	U Natural_-H2O	2449.02	2449.01	613.26	4	-4.7	0.06016	30.96	0.00446429	Group FDR	id	Sample 3, dispersed, injection 2
GFKFFQK-G1-U	sp|P26599|PTBP1_HUMAN	220823_LU02_izsmok_PTBP1_3xCU_LLPS_05.c.12482.12482.2	220823_LU02_izsmok_PTBP1_3xCU_LLPS_05.c.12438.12438.2	483	306.025	U	Natural_-H2O	U Natural_-H2O	1206.51	1206.5	604.26	2	-5.2	0.23878	30.95	0.00446429	Group FDR	id	Sample 1, dispersed, injection 2
GQPIYIQFSNHKELKTDSSPNQAR-K12-CCU	sp|P26599|PTBP1_HUMAN	220812_LU02_izsmok_PTBP1_3xCU_LLPS_11.c.08033.08033.3	220812_LU02_izsmok_PTBP1_3xCU_LLPS_11.c.08010.08010.3	134	932.103	CCU	Natural_-H2	CCU Natural_-H2	3689.49	3689.47	1230.83	3	-5.4	0.02913	30.93	0.00446429	Group FDR	id	Sample 3a, condensed, injection 1
GQPIYIQFSNHKELKTDSSPNQAR-Y5-ACUU	sp|P26599|PTBP1_HUMAN	220823_LU02_izsmok_PTBP1_3xCU_LLPS_08.c.27010.27010.4	220823_LU02_izsmok_PTBP1_3xCU_LLPS_08.c.27137.27137.4	127	1246.14	ACUU	Natural_-H2O	ACUU Natural_-H2O	4003.53	4003.51	1001.88	4	-5.3	0.04498	30.93	0.00446429	Group FDR	id	Sample 4, dispersed, injection 2
KENALVQMADGNQAQLAMSHLNGHK-G11-GGG	sp|P26599|PTBP1_HUMAN	220823_LU02_izsmok_PTBP1_3xCU_LLPS_10.c.28889.28889.3	220823_LU02_izsmok_PTBP1_3xCU_LLPS_10.c.28453.28453.3	384	971.171	GGG	Natural_-H3PO3	GGG Natural_-H3PO3	3675.49	3675.46	1226.16	3	-7.2	0.08165	30.92	0.00446429	Group FDR	id	Sample 2a, condensed, injection 2
NFQNIFPPSATLHLSNIPPSVSEEDLK-N16-C	sp|P26599|PTBP1_HUMAN	220823_LU02_izsmok_PTBP1_3xCU_LLPS_04.c.20954.20954.3	220823_LU02_izsmok_PTBP1_3xCU_LLPS_04.c.20955.20955.3	460	321.036	C	Natural_-H2	C Natural_-H2	3314.55	3314.53	1105.85	3	-5.2	0.02784	30.89	0.00446429	Group FDR	id	Sample 4, condensed, injection 2
ITLSKHQNVQLPR-S4-U	sp|P26599|PTBP1_HUMAN	220812_LU02_izsmok_PTBP1_3xCU_LLPS_03.c.03583.03583.3	220812_LU02_izsmok_PTBP1_3xCU_LLPS_03.c.03400.03400.3	409	306.025	U	Natural_-H2O	U Natural_-H2O	1838.9	1838.89	613.973	3	-5	0.10412	30.88	0.00446429	Group FDR	id	Sample 3, condensed, injection 1
GSDELFSTCVTNGPFIMSSNSASAANGNDSK-P14-A	sp|P26599|PTBP1_HUMAN	220823_LU02_izsmok_PTBP1_3xCU_LLPS_05.c.19791.19791.3	220823_LU02_izsmok_PTBP1_3xCU_LLPS_05.c.20049.20049.3	28	267.097	A	Natural_-HPO3	A Natural_-HPO3	3431.46	3431.45	1144.82	3	-4	0.01097	30.88	0.00446429	Group FDR	id	Sample 1, dispersed, injection 2
KENALVQMADGNQAQLAMSHLNGHK-G11-AGGG	sp|P26599|PTBP1_HUMAN	220823_LU02_izsmok_PTBP1_3xCU_LLPS_08.c.32541.32541.3	220823_LU02_izsmok_PTBP1_3xCU_LLPS_08.c.32467.32467.3	384	1266.22	AGGG	Natural_-H5PO5	AGGG Natural_-H5PO5	3970.54	3970.52	1324.52	3	-2.8	0.06756	30.83	0.00600601	Group FDR	id	Sample 4, dispersed, injection 2
KENALVQMADGNQAQLAXSHLNGHK-Q13-AU	sp|P26599|PTBP1_HUMAN	220823_LU02_izsmok_PTBP1_3xCU_LLPS_01.c.24151.24151.3	220823_LU02_izsmok_PTBP1_3xCU_LLPS_01.c.24183.24183.3	386	653.088	AU	Natural	AU Natural	3373.4	3373.39	1125.47	3	-3.2	0.08551	30.8	0.00600601	Group FDR	id	Sample 1, condensed, injection 2
KENALVQMADGNQAQLAMSHLNGHK-N12-AAG	sp|P26599|PTBP1_HUMAN	220823_LU02_izsmok_PTBP1_3xCU_LLPS_07.c.22736.22736.4	220823_LU02_izsmok_PTBP1_3xCU_LLPS_07.c.22789.22789.4	385	959.207	AAG	Natural_-HPO3+H2O	AAG Natural_-HPO3+H2O	3663.52	3663.52	916.887	4	-2	0.06039	30.78	0.00600601	Group FDR	id	Sample 3, dispersed, injection 2
KENALVQMADGNQAQLAMSHLNGHK-N12-AAAU	sp|P26599|PTBP1_HUMAN	220812_LU02_izsmok_PTBP1_3xCU_LLPS_07.c.26783.26783.4	220812_LU02_izsmok_PTBP1_3xCU_LLPS_07.c.27159.27159.4	385	1275.17	AAAU	Natural_-H4O2	AAAU Natural_-H4O2	3979.49	3979.48	995.878	4	-2	0.05591	30.76	0.00600601	Group FDR	id	Sample 3, dispersed, injection 1
KENALVQMADGNQAQLAMSHLNGHK-N12-AAGG	sp|P26599|PTBP1_HUMAN	220823_LU02_izsmok_PTBP1_3xCU_LLPS_09.c.33696.33696.4	220823_LU02_izsmok_PTBP1_3xCU_LLPS_09.c.33483.33483.4	385	1250.22	AAGG	Natural_-H5PO5	AAGG Natural_-H5PO5	3954.54	3954.53	989.639	4	-3.6	0.06024	30.76	0.00600601	Group FDR	id	Sample 1a, condensed, injection 2
ITLSKHQNVQLPR-I1-CU	sp|P26599|PTBP1_HUMAN	220823_LU02_izsmok_PTBP1_3xCU_LLPS_05.c.05280.05280.4	220823_LU02_izsmok_PTBP1_3xCU_LLPS_05.c.05559.05559.4	406	629.077	CU	Natural	CU Natural	2161.96	2161.95	541.495	4	-3.7	0.06103	30.75	0.00600601	Group FDR	id	Sample 1, dispersed, injection 2
GSDELFSTCVTNGPFIXSSNSASAANGNDSK-C9-A	sp|P26599|PTBP1_HUMAN	220823_LU02_izsmok_PTBP1_3xCU_LLPS_05.c.16502.16502.4	220823_LU02_izsmok_PTBP1_3xCU_LLPS_05.c.16816.16816.4	23	267.097	A	Natural_-HPO3	A Natural_-HPO3	3447.46	3447.44	862.867	4	-5.9	0.01718	30.75	0.00600601	Group FDR	id	Sample 1, dispersed, injection 2
GQPIYIQFSNHKELK-H11-U	sp|P26599|PTBP1_HUMAN	220823_LU02_izsmok_PTBP1_3xCU_LLPS_09.c.12657.12657.2	220823_LU02_izsmok_PTBP1_3xCU_LLPS_09.c.12643.12643.2	133	306.025	U	Natural_-H2O	U Natural_-H2O	2106.98	2106.96	1054.49	2	-7	0.04314	30.74	0.00600601	Group FDR	id	Sample 1a, condensed, injection 2
KENALVQMADGNQAQLAMSHLNGHK-N12-AAGG	sp|P26599|PTBP1_HUMAN	220823_LU02_izsmok_PTBP1_3xCU_LLPS_12.c.26635.26635.4	220823_LU02_izsmok_PTBP1_3xCU_LLPS_12.c.26384.26384.4	385	1250.22	AAGG	Natural_-H5PO5	AAGG Natural_-H5PO5	3954.54	3954.53	989.64	4	-3.2	0.06117	30.73	0.00600601	Group FDR	id	Sample 4a, condensed, injection 2
ILFNKKENALVQXADGNQAQLAMSHLNGHK-L2-ACU	sp|P26599|PTBP1_HUMAN	220823_LU02_izsmok_PTBP1_3xCU_LLPS_07.c.13016.13016.4	220823_LU02_izsmok_PTBP1_3xCU_LLPS_07.c.12445.12445.4	370	842.142	ACU	Natural_-H5PO5	ACU Natural_-H5PO5	4177.83	4177.81	1045.46	4	-4.9	0.04893	30.69	0.00600601	Group FDR	id	Sample 3, dispersed, injection 2
ITLSKHQNVQLPR-S4-CU	sp|P26599|PTBP1_HUMAN	220812_LU02_izsmok_PTBP1_3xCU_LLPS_09.c.05139.05139.3	220812_LU02_izsmok_PTBP1_3xCU_LLPS_09.c.04665.04665.3	409	611.067	CU	Natural_-H2O	CU Natural_-H2O	2143.95	2143.94	715.653	3	-4.6	0.0554	30.67	0.00600601	Group FDR	id	Sample 1a, condensed, injection 1
VTNLLMLKGK-G9-G	sp|P26599|PTBP1_HUMAN	220812_LU02_izsmok_PTBP1_3xCU_LLPS_07.c.14590.14590.2	220812_LU02_izsmok_PTBP1_3xCU_LLPS_07.c.14047.14047.2	93	363.058	G	Natural	G Natural	1478.73	1478.73	740.371	2	-3.2	0.04045	30.66	0.00600601	Group FDR	id	Sample 3, dispersed, injection 1
GSDELFSTCVTNGPFIXSSNSASAANGNDSK-F6-C	sp|P26599|PTBP1_HUMAN	220823_LU02_izsmok_PTBP1_3xCU_LLPS_10.c.23996.23996.3	220823_LU02_izsmok_PTBP1_3xCU_LLPS_10.c.24501.24501.3	20	207.064	C	Natural_-H5PO5	C Natural_-H5PO5	3387.43	3387.41	1130.15	3	-3.9	0.02415	30.66	0.00600601	Group FDR	id	Sample 2a, condensed, injection 2
KENALVQMADGNQAQLAMSHLNGHK-N12-GGG	sp|P26599|PTBP1_HUMAN	220812_LU02_izsmok_PTBP1_3xCU_LLPS_07.c.27843.27843.4	220812_LU02_izsmok_PTBP1_3xCU_LLPS_07.c.27508.27508.4	385	971.171	GGG	Natural_-H3PO3	GGG Natural_-H3PO3	3675.49	3675.46	919.873	4	-7	0.06945	30.61	0.00867052	Group FDR	id	Sample 3, dispersed, injection 1
NFQNIFPPSATLHLSNIPPSVSEEDLK-P8-C	sp|P26599|PTBP1_HUMAN	220823_LU02_izsmok_PTBP1_3xCU_LLPS_05.c.21462.21462.3	220823_LU02_izsmok_PTBP1_3xCU_LLPS_05.c.21436.21436.3	452	321.036	C	Natural_-H2	C Natural_-H2	3314.55	3314.53	1105.85	3	-5.3	0.02091	30.61	0.00867052	Group FDR	id	Sample 1, dispersed, injection 2
GSDELFSTCVTNGPFIMSSNSASAANGNDSK-T8-G	sp|P26599|PTBP1_HUMAN	220823_LU02_izsmok_PTBP1_3xCU_LLPS_12.c.10166.10166.3	220823_LU02_izsmok_PTBP1_3xCU_LLPS_12.c.10452.10452.3	22	299.087	G	Natural_-H3PO3+H2O	G Natural_-H3PO3+H2O	3463.45	3463.44	1155.49	3	-3.5	0.04723	30.61	0.00867052	Group FDR	id	Sample 4a, condensed, injection 2
ITLSKHQNVQLPR-Q7-CU	sp|P26599|PTBP1_HUMAN	220823_LU02_izsmok_PTBP1_3xCU_LLPS_09.c.09753.09753.3	220823_LU02_izsmok_PTBP1_3xCU_LLPS_09.c.09276.09276.3	412	611.067	CU	Natural_-H2O	CU Natural_-H2O	2143.95	2143.93	715.652	3	-5.3	0.0634	30.6	0.00867052	Group FDR	id	Sample 1a, condensed, injection 2
LHGKPIRITLSK-I6-CU	sp|P26599|PTBP1_HUMAN	220823_LU02_izsmok_PTBP1_3xCU_LLPS_03.c.03208.03208.3	220823_LU02_izsmok_PTBP1_3xCU_LLPS_03.c.03013.03013.3	404	629.077	CU	Natural	CU Natural	1990.93	1990.92	664.648	3	-3.2	0.0561	30.58	0.00867052	Group FDR	id	Sample 3, condensed, injection 2
GSDELFSTCVTNGPFIXSSNSASAANGNDSK-A22-C	sp|P26599|PTBP1_HUMAN	220812_LU02_izsmok_PTBP1_3xCU_LLPS_07.c.23059.23059.3	220812_LU02_izsmok_PTBP1_3xCU_LLPS_07.c.23413.23413.3	36	241.07	C	Natural_-H3PO3	C Natural_-H3PO3	3421.43	3421.42	1141.48	3	-2.1	0.03209	30.55	0.00867052	Group FDR	id	Sample 3, dispersed, injection 1
VTNLLMLKGK-G9-G	sp|P26599|PTBP1_HUMAN	220812_LU02_izsmok_PTBP1_3xCU_LLPS_05.c.14562.14562.2	220812_LU02_izsmok_PTBP1_3xCU_LLPS_05.c.14269.14269.2	93	363.058	G	Natural	G Natural	1478.73	1478.73	740.372	2	-1.9	0.03913	30.54	0.00867052	Group FDR	id	Sample 1, dispersed, injection 1
GQPIYIQFSNHK-Y5-U	sp|P26599|PTBP1_HUMAN	220823_LU02_izsmok_PTBP1_3xCU_LLPS_03.c.09952.09952.2	220823_LU02_izsmok_PTBP1_3xCU_LLPS_03.c.09558.09558.2	127	322.02	U	Natural_-H2	U Natural_-H2	1752.75	1752.74	877.379	2	-5.2	0.04586	30.52	0.00867052	Group FDR	id	Sample 3, condensed, injection 2
ITLSKHQNVQLPR-K5-CU	sp|P26599|PTBP1_HUMAN	220823_LU02_izsmok_PTBP1_3xCU_LLPS_09.c.06861.06861.4	220823_LU02_izsmok_PTBP1_3xCU_LLPS_09.c.07275.07275.4	410	629.077	CU	Natural	CU Natural	2161.96	2161.95	541.494	4	-4.5	0.04974	30.49	0.00867052	Group FDR	id	Sample 1a, condensed, injection 2
NFQNIFPPSATLHLSNIPPSVSEEDLK-H13-U	sp|P26599|PTBP1_HUMAN	220823_LU02_izsmok_PTBP1_3xCU_LLPS_08.c.23782.23782.3	220823_LU02_izsmok_PTBP1_3xCU_LLPS_08.c.23580.23580.3	457	324.036	U	Natural	U Natural	3317.55	3317.53	1106.85	3	-6.1	0.04922	30.48	0.00867052	Group FDR	id	Sample 4, dispersed, injection 2
ITLSKHQNVQLPR-V9-CCU	sp|P26599|PTBP1_HUMAN	220823_LU02_izsmok_PTBP1_3xCU_LLPS_08.c.06555.06555.3	220823_LU02_izsmok_PTBP1_3xCU_LLPS_08.c.06526.06526.3	414	934.118	CCU	Natural	CCU Natural	2467	2466.99	823.337	3	-4	0.0592	30.47	0.00867052	Group FDR	id	Sample 4, dispersed, injection 2
KENALVQMADGNQAQLAMSHLNGHK-Q13-AG	sp|P26599|PTBP1_HUMAN	220823_LU02_izsmok_PTBP1_3xCU_LLPS_08.c.24928.24928.3	220823_LU02_izsmok_PTBP1_3xCU_LLPS_08.c.24787.24787.3	386	692.111	AG	Natural	AG Natural	3396.43	3396.42	1133.15	3	-3.5	0.06737	30.47	0.00867052	Group FDR	id	Sample 4, dispersed, injection 2
VTNLLMLKGK-G9-G	sp|P26599|PTBP1_HUMAN	220823_LU02_izsmok_PTBP1_3xCU_LLPS_01.c.15137.15137.2	220823_LU02_izsmok_PTBP1_3xCU_LLPS_01.c.14845.14845.2	93	363.058	G	Natural	G Natural	1478.73	1478.73	740.372	2	-2.4	0.04208	30.44	0.00867052	Group FDR	id	Sample 1, condensed, injection 2
GSDELFSTCVTNGPFIMSSNSASAANGNDSK-P14-C	sp|P26599|PTBP1_HUMAN	220823_LU02_izsmok_PTBP1_3xCU_LLPS_05.c.25663.25663.3	220823_LU02_izsmok_PTBP1_3xCU_LLPS_05.c.25875.25875.3	28	225.075	C	Natural_-H3PO4	C Natural_-H3PO4	3389.44	3389.42	1130.81	3	-7.7	0.02887	30.44	0.00867052	Group FDR	id	Sample 1, dispersed, injection 2
GFKFFQK-G1-U	sp|P26599|PTBP1_HUMAN	220812_LU02_izsmok_PTBP1_3xCU_LLPS_08.c.10556.10556.2	220812_LU02_izsmok_PTBP1_3xCU_LLPS_08.c.10554.10554.2	483	306.025	U	Natural_-H2O	U Natural_-H2O	1206.51	1206.5	604.26	2	-5.1	0.16935	30.42	0.00867052	Group FDR	id	Sample 4, dispersed, injection 1
KENALVQMADGNQAQLAXSHLNGHK-Q13-CU	sp|P26599|PTBP1_HUMAN	220812_LU02_izsmok_PTBP1_3xCU_LLPS_10.c.22668.22668.3	220812_LU02_izsmok_PTBP1_3xCU_LLPS_10.c.22381.22381.3	386	627.062	CU	Natural_-H2	CU Natural_-H2	3347.37	3347.37	1116.8	3	-2.1	0.04013	30.39	0.00867052	Group FDR	id	Sample 2a, condensed, injection 1
KENALVQMADGNQAQLAXSHLNGHK-H20-AGU	sp|P26599|PTBP1_HUMAN	220823_LU02_izsmok_PTBP1_3xCU_LLPS_04.c.28176.28176.4	220823_LU02_izsmok_PTBP1_3xCU_LLPS_04.c.27855.27855.4	393	996.12	AGU	Natural_-H2	AGU Natural_-H2	3716.43	3716.41	930.111	4	-5.5	0.05026	30.38	0.00867052	Group FDR	id	Sample 4, condensed, injection 2
KENALVQMADGNQAQLAXSHLNGHK-Q13-AU	sp|P26599|PTBP1_HUMAN	220812_LU02_izsmok_PTBP1_3xCU_LLPS_01.c.21878.21878.3	220812_LU02_izsmok_PTBP1_3xCU_LLPS_01.c.22119.22119.3	386	633.062	AU	Natural_-H4O	AU Natural_-H4O	3353.37	3353.36	1118.79	3	-5.6	0.06573	30.37	0.00867052	Group FDR	id	Sample 1, condensed, injection 1
KENALVQMADGNQAQLAMSHLNGHK-N12-GGG	sp|P26599|PTBP1_HUMAN	220812_LU02_izsmok_PTBP1_3xCU_LLPS_07.c.26721.26721.4	220812_LU02_izsmok_PTBP1_3xCU_LLPS_07.c.27098.27098.4	385	971.171	GGG	Natural_-H3PO3	GGG Natural_-H3PO3	3675.49	3675.46	919.872	4	-8	0.05594	30.36	0.00867052	Group FDR	id	Sample 3, dispersed, injection 1
KENALVQMADGNQAQLAXSHLNGHKLHGKPIR-G28-CCUU	sp|P26599|PTBP1_HUMAN	220823_LU02_izsmok_PTBP1_3xCU_LLPS_11.c.22918.22918.4	220823_LU02_izsmok_PTBP1_3xCU_LLPS_11.c.22745.22745.4	401	1240.14	CCUU	Natural	CCUU Natural	4761.95	4761.94	1191.49	4	-2	0.0406	30.35	0.00867052	Group FDR	id	Sample 3a, condensed, injection 2
LTSLNVKYNNDK-K7-U	sp|P26599|PTBP1_HUMAN	220812_LU02_izsmok_PTBP1_3xCU_LLPS_03.c.05072.05072.3	220812_LU02_izsmok_PTBP1_3xCU_LLPS_03.c.05042.05042.3	266	306.025	U	Natural_-H2O	U Natural_-H2O	1713.76	1713.75	572.258	3	-5.5	0.12726	30.32	0.00867052	Group FDR	id	Sample 3, condensed, injection 1
GQPIYIQFSNHK-N10-CU	sp|P26599|PTBP1_HUMAN	220812_LU02_izsmok_PTBP1_3xCU_LLPS_04.c.08890.08890.3	220812_LU02_izsmok_PTBP1_3xCU_LLPS_04.c.08861.08861.3	132	627.062	CU	Natural_-H2	CU Natural_-H2	2057.79	2057.78	686.935	3	-5	0.03682	30.32	0.00867052	Group FDR	id	Sample 4, condensed, injection 1
KENALVQMADGNQAQLAMSHLNGHK-G11-AAG	sp|P26599|PTBP1_HUMAN	220823_LU02_izsmok_PTBP1_3xCU_LLPS_05.c.30825.30825.3	220823_LU02_izsmok_PTBP1_3xCU_LLPS_05.c.31286.31286.3	384	959.207	AAG	Natural_-HPO3+H2O	AAG Natural_-HPO3+H2O	3663.52	3663.51	1222.18	3	-5.2	0.07493	30.28	0.00867052	Group FDR	id	Sample 1, dispersed, injection 2
GSDELFSTCVTNGPFIXSSNSASAANGNDSK-P14-U	sp|P26599|PTBP1_HUMAN	220812_LU02_izsmok_PTBP1_3xCU_LLPS_04.c.23338.23338.3	220812_LU02_izsmok_PTBP1_3xCU_LLPS_04.c.22896.22896.3	28	208.048	U	Natural_-H5PO5	U Natural_-H5PO5	3388.41	3388.38	1130.47	3	-7.8	0.03689	30.24	0.00867052	Group FDR	id	Sample 4, condensed, injection 1
VTNLLMLKGK-G9-G	sp|P26599|PTBP1_HUMAN	220823_LU02_izsmok_PTBP1_3xCU_LLPS_08.c.15771.15771.2	220823_LU02_izsmok_PTBP1_3xCU_LLPS_08.c.15585.15585.2	93	363.058	G	Natural	G Natural	1478.73	1478.73	740.372	2	-1.9	0.04254	30.24	0.00867052	Group FDR	id	Sample 4, dispersed, injection 2
GQPIYIQFSNHKELK-Q7-CU	sp|P26599|PTBP1_HUMAN	220823_LU02_izsmok_PTBP1_3xCU_LLPS_12.c.06176.06176.3	220823_LU02_izsmok_PTBP1_3xCU_LLPS_12.c.06131.06131.3	129	627.062	CU	Natural_-H2	CU Natural_-H2	2428.01	2428	810.342	3	-4.7	0.04684	30.21	0.00867052	Group FDR	id	Sample 4a, condensed, injection 2
KENALVQMADGNQAQLAMSHLNGHK-Q13-CU	sp|P26599|PTBP1_HUMAN	220823_LU02_izsmok_PTBP1_3xCU_LLPS_12.c.17912.17912.3	220823_LU02_izsmok_PTBP1_3xCU_LLPS_12.c.17672.17672.3	386	629.077	CU	Natural	CU Natural	3333.39	3333.38	1112.14	3	-3.6	0.05686	30.18	0.00867052	Group FDR	id	Sample 4a, condensed, injection 2
KENALVQMADGNQAQLAMSHLNGHK-N12-GGG	sp|P26599|PTBP1_HUMAN	220812_LU02_izsmok_PTBP1_3xCU_LLPS_05.c.23149.23149.4	220812_LU02_izsmok_PTBP1_3xCU_LLPS_05.c.23047.23047.4	385	971.171	GGG	Natural_-H3PO3	GGG Natural_-H3PO3	3675.49	3675.47	919.875	4	-4.8	0.04645	30.17	0.00867052	Group FDR	id	Sample 1, dispersed, injection 1
GQPIYIQFSNHKELKTDSSPNQAR-Y5-CCU	sp|P26599|PTBP1_HUMAN	220812_LU02_izsmok_PTBP1_3xCU_LLPS_07.c.22476.22476.4	220812_LU02_izsmok_PTBP1_3xCU_LLPS_07.c.22128.22128.4	127	916.108	CCU	Natural_-H2O	CCU Natural_-H2O	3673.49	3673.46	919.374	4	-7.7	0.05386	30.17	0.00867052	Group FDR	id	Sample 3, dispersed, injection 1
VTNLLMLKGK-G9-G	sp|P26599|PTBP1_HUMAN	220812_LU02_izsmok_PTBP1_3xCU_LLPS_08.c.14341.14341.2	220812_LU02_izsmok_PTBP1_3xCU_LLPS_08.c.14004.14004.2	93	363.058	G	Natural	G Natural	1478.73	1478.73	740.372	2	-2.5	0.03265	30.17	0.00867052	Group FDR	id	Sample 4, dispersed, injection 1
GQPIYIQFSNHK-S9-CU	sp|P26599|PTBP1_HUMAN	220812_LU02_izsmok_PTBP1_3xCU_LLPS_11.c.10456.10456.2	220812_LU02_izsmok_PTBP1_3xCU_LLPS_11.c.10461.10461.2	131	627.062	CU	Natural_-H2	CU Natural_-H2	2057.79	2057.78	1029.9	2	-6.5	0.06631	30.16	0.00867052	Group FDR	id	Sample 3a, condensed, injection 1
NFQNIFPPSATLHLSNIPPSVSEEDLK-P8-U	sp|P26599|PTBP1_HUMAN	220823_LU02_izsmok_PTBP1_3xCU_LLPS_12.c.19904.19904.3	220823_LU02_izsmok_PTBP1_3xCU_LLPS_12.c.19424.19424.3	452	306.025	U	Natural_-H2O	U Natural_-H2O	3299.54	3299.52	1100.85	3	-6.2	0.07063	30.15	0.00867052	Group FDR	id	Sample 4a, condensed, injection 2
KENALVQMADGNQAQLAMSHLNGHK-N12-AAGG	sp|P26599|PTBP1_HUMAN	220823_LU02_izsmok_PTBP1_3xCU_LLPS_09.c.34173.34173.4	220823_LU02_izsmok_PTBP1_3xCU_LLPS_09.c.34092.34092.4	385	1250.22	AAGG	Natural_-H5PO5	AAGG Natural_-H5PO5	3954.54	3954.53	989.64	4	-3.1	0.05627	30.13	0.00867052	Group FDR	id	Sample 1a, condensed, injection 2
RGSDELFSTCVTNGPFIXSSNSASAANGNDSK-C10-G	sp|P26599|PTBP1_HUMAN	220823_LU02_izsmok_PTBP1_3xCU_LLPS_05.c.17491.17491.3	220823_LU02_izsmok_PTBP1_3xCU_LLPS_05.c.18062.18062.3	23	247.071	G	Natural_-H5PO5	G Natural_-H5PO5	3583.53	3583.52	1195.51	3	-3.7	0.05869	30.12	0.00867052	Group FDR	id	Sample 1, dispersed, injection 2
GSDELFSTCVTNGPFIXSSNSASAANGNDSK-P14-C	sp|P26599|PTBP1_HUMAN	220823_LU02_izsmok_PTBP1_3xCU_LLPS_03.c.24652.24652.3	220823_LU02_izsmok_PTBP1_3xCU_LLPS_03.c.25085.25085.3	28	207.064	C	Natural_-H5PO5	C Natural_-H5PO5	3387.43	3387.4	1130.14	3	-6.9	0.01247	30.09	0.00867052	Group FDR	id	Sample 3, condensed, injection 2
KENALVQMADGNQAQLAXSHLNGHK-A17-ACGU	sp|P26599|PTBP1_HUMAN	220812_LU02_izsmok_PTBP1_3xCU_LLPS_04.c.24711.24711.4	220812_LU02_izsmok_PTBP1_3xCU_LLPS_04.c.24616.24616.4	390	1303.18	ACGU	Natural	ACGU Natural	4023.49	4023.47	1006.87	4	-5.8	0.0624	30.08	0.00867052	Group FDR	id	Sample 4, condensed, injection 1
HQNVQLPR-H1-U	sp|P26599|PTBP1_HUMAN	220812_LU02_izsmok_PTBP1_3xCU_LLPS_07.c.02719.02719.2	220812_LU02_izsmok_PTBP1_3xCU_LLPS_07.c.02765.02765.2	411	322.02	U	Natural_-H2	U Natural_-H2	1312.56	1312.55	657.283	2	-4.9	0.22972	30.08	0.00867052	Group FDR	id	Sample 3, dispersed, injection 1
KENALVQMADGNQAQLAXSHLNGHK-H20-AGU	sp|P26599|PTBP1_HUMAN	220812_LU02_izsmok_PTBP1_3xCU_LLPS_03.c.26759.26759.4	220812_LU02_izsmok_PTBP1_3xCU_LLPS_03.c.26496.26496.4	393	996.12	AGU	Natural_-H2	AGU Natural_-H2	3716.43	3716.41	930.11	4	-6.5	0.052	30.06	0.00867052	Group FDR	id	Sample 3, condensed, injection 1
ITLSKHQNVQLPR-Q7-CUU	sp|P26599|PTBP1_HUMAN	220823_LU02_izsmok_PTBP1_3xCU_LLPS_09.c.11521.11521.3	220823_LU02_izsmok_PTBP1_3xCU_LLPS_09.c.11433.11433.3	412	873.147	CUU	Natural_-HPO3+H2O	CUU Natural_-HPO3+H2O	2406.03	2406.02	803.015	3	-1.9	0.07461	30.05	0.00867052	Group FDR	id	Sample 1a, condensed, injection 2
NQAFIEMNTEEAANTMVNYYTSVTPVLRGQPIYIQFSNHK-G29-AAG	sp|P26599|PTBP1_HUMAN	220823_LU02_izsmok_PTBP1_3xCU_LLPS_11.c.20664.20664.4	220823_LU02_izsmok_PTBP1_3xCU_LLPS_11.c.20200.20200.4	123	905.176	AAG	Natural_-H5PO5	AAG Natural_-H5PO5	5523.4	5523.37	1381.85	4	-6	0.03122	30.05	0.00867052	Group FDR	id	Sample 3a, condensed, injection 2

## Sheet: PTBP1+3xAGAGA (Ext. Fig. 3)
Id	Protein	Light_spectrum	Heavy_spectrum	AbsPos1	RNA_Mr	RNA_composition	Neutral_Loss	Isobaric_RNA_Composition	Mr_Calculated	Mr_measured	Mz	z	Error_rel_ppm	TIC	ld-score	FDR_score	FDR_type	FDR_level	Annotation
GSDELFSTCVTNGPFIXSSNSASAANGNDSK-I16-G	sp|P26599|PTBP1_HUMAN	230602_LU02_izsmok_PTBP1_3xAG_17.c.29563.29563.3	230602_LU02_izsmok_PTBP1_3xAG_17.c.29301.29301.3	30	301.102	G	Natural_-HPO3+H2O	G Natural_-HPO3+H2O	3424.44	3424.44	1142.49	3	-1.9	0.06675	44.43	0	Group FDR	id	Sample 2, condensed, injection 2
GSDELFSTCVTNGPFIMSSNSASAANGNDSK-F15-G	sp|P26599|PTBP1_HUMAN	230602_LU02_izsmok_PTBP1_3xAG_17.c.19619.19619.3	230602_LU02_izsmok_PTBP1_3xAG_17.c.19559.19559.3	29	247.071	G	Natural_-H5PO5	G Natural_-H5PO5	3354.42	3354.44	1119.16	3	8.4	0.05229	43.41	0	Group FDR	id	Sample 2, condensed, injection 2
GSDELFSTCVTNGPFIXSSNSASAANGNDSK-I16-G	sp|P26599|PTBP1_HUMAN	230602_LU02_izsmok_PTBP1_3xAG_16.c.16182.16182.3	230602_LU02_izsmok_PTBP1_3xAG_16.c.15768.15768.3	30	247.071	G	Natural_-H5PO5	G Natural_-H5PO5	3370.41	3370.4	1124.47	3	-3.3	0.05026	42.5	0	Group FDR	id	Sample 1, condensed, injection 2
GSDELFSTCVTNGPFIXSSNSASAANGNDSK-I16-G	sp|P26599|PTBP1_HUMAN	230602_LU02_izsmok_PTBP1_3xAG_18.c.16429.16429.3	230602_LU02_izsmok_PTBP1_3xAG_18.c.15878.15878.3	30	247.071	G	Natural_-H5PO5	G Natural_-H5PO5	3370.41	3370.39	1124.47	3	-4.8	0.05294	42.42	0	Group FDR	id	Sample 3, condensed, injection 2
GSDELFSTCVTNGPFIMSSNSASAANGNDSK-T8-G	sp|P26599|PTBP1_HUMAN	230602_LU02_izsmok_PTBP1_3xAG_16.c.18547.18547.3	230602_LU02_izsmok_PTBP1_3xAG_16.c.18148.18148.3	22	247.071	G	Natural_-H5PO5	G Natural_-H5PO5	3354.42	3354.43	1119.15	3	3.2	0.04537	41.24	0	Group FDR	id	Sample 1, condensed, injection 2
GSDELFSTCVTNGPFIMSSNSASAANGNDSK-I16-G	sp|P26599|PTBP1_HUMAN	230602_LU02_izsmok_PTBP1_3xAG_13.c.19418.19418.3	230602_LU02_izsmok_PTBP1_3xAG_13.c.18998.18998.3	30	247.071	G	Natural_-H5PO5	G Natural_-H5PO5	3354.42	3354.43	1119.15	3	3.8	0.04275	40.53	0	Group FDR	id	Sample 1, dispersed, injection 2
GSDELFSTCVTNGPFIXSSNSASAANGNDSK-F15-G	sp|P26599|PTBP1_HUMAN	230602_LU02_izsmok_PTBP1_3xAG_07.c.27385.27385.3	230602_LU02_izsmok_PTBP1_3xAG_07.c.27265.27265.3	29	301.102	G	Natural_-HPO3+H2O	G Natural_-HPO3+H2O	3424.44	3424.44	1142.49	3	-1.7	0.04857	40.39	0	Group FDR	id	Sample 1, condensed, injection 1
RGSDELFSTCVTNGPFIMSSNSASAANGNDSK-F16-A	sp|P26599|PTBP1_HUMAN	230602_LU02_izsmok_PTBP1_3xAG_04.c.13997.13997.3	230602_LU02_izsmok_PTBP1_3xAG_04.c.14209.14209.3	29	249.086	A	Natural_-H3PO4	A Natural_-H3PO4	3512.53	3512.5	1171.84	3	-8.4	0.08284	39.95	0	Group FDR	id	Sample 1, dispersed, injection 1
GSDELFSTCVTNGPFIMSSNSASAANGNDSK-I16-G	sp|P26599|PTBP1_HUMAN	230602_LU02_izsmok_PTBP1_3xAG_07.c.16109.16109.3	230602_LU02_izsmok_PTBP1_3xAG_07.c.16132.16132.3	30	247.071	G	Natural_-H5PO5	G Natural_-H5PO5	3354.42	3354.44	1119.16	3	8.4	0.04909	39.56	0	Group FDR	id	Sample 1, condensed, injection 1
RGSDELFSTCVTNGPFIMSSNSASAANGNDSK-F16-A	sp|P26599|PTBP1_HUMAN	230602_LU02_izsmok_PTBP1_3xAG_13.c.18112.18112.3	230602_LU02_izsmok_PTBP1_3xAG_13.c.17904.17904.3	29	311.042	A	Natural_-H4O2	A Natural_-H4O2	3574.49	3574.52	1192.52	3	9.4	0.05106	39.38	0	Group FDR	id	Sample 1, dispersed, injection 2
RGSDELFSTCVTNGPFIMSSNSASAANGNDSK-R1-G	sp|P26599|PTBP1_HUMAN	230602_LU02_izsmok_PTBP1_3xAG_06.c.17087.17087.3	230602_LU02_izsmok_PTBP1_3xAG_06.c.16550.16550.3	14	343.032	G	Natural_-H4O	G Natural_-H4O	3606.48	3606.49	1203.17	3	2.5	0.03637	39.1	0	Group FDR	id	Sample 3, dispersed, injection 1
GSDELFSTCVTNGPFIMSSNSASAANGNDSK-P14-A	sp|P26599|PTBP1_HUMAN	230602_LU02_izsmok_PTBP1_3xAG_16.c.22287.22287.3	230602_LU02_izsmok_PTBP1_3xAG_16.c.22520.22520.3	28	231.076	A	Natural_-H5PO5	A Natural_-H5PO5	3338.42	3338.43	1113.82	3	1.6	0.03557	39.06	0	Group FDR	id	Sample 1, condensed, injection 2
GSDELFSTCVTNGPFIXSSNSASAANGNDSK-I16-G	sp|P26599|PTBP1_HUMAN	230602_LU02_izsmok_PTBP1_3xAG_16.c.28829.28829.3	230602_LU02_izsmok_PTBP1_3xAG_16.c.28896.28896.3	30	301.102	G	Natural_-HPO3+H2O	G Natural_-HPO3+H2O	3424.44	3424.44	1142.49	3	-0.9	0.05389	38.94	0	Group FDR	id	Sample 1, condensed, injection 2
RGSDELFSTCVTNGPFIMSSNSASAANGNDSK-R1-A	sp|P26599|PTBP1_HUMAN	230602_LU02_izsmok_PTBP1_3xAG_06.c.15900.15900.3	230602_LU02_izsmok_PTBP1_3xAG_06.c.15886.15886.3	14	231.076	A	Natural_-H5PO5	A Natural_-H5PO5	3494.52	3494.5	1165.84	3	-7	0.04506	38.74	0	Group FDR	id	Sample 3, dispersed, injection 1
GSDELFSTCVTNGPFIXSSNSASAANGNDSK-I16-G	sp|P26599|PTBP1_HUMAN	230602_LU02_izsmok_PTBP1_3xAG_06.c.15269.15269.3	230602_LU02_izsmok_PTBP1_3xAG_06.c.15258.15258.3	30	247.071	G	Natural_-H5PO5	G Natural_-H5PO5	3370.41	3370.4	1124.48	3	-2.5	0.05439	38.7	0	Group FDR	id	Sample 3, dispersed, injection 1
GSDELFSTCVTNGPFIXSSNSASAANGNDSK-S18-G	sp|P26599|PTBP1_HUMAN	230602_LU02_izsmok_PTBP1_3xAG_04.c.13283.13283.3	230602_LU02_izsmok_PTBP1_3xAG_04.c.13303.13303.3	32	247.071	G	Natural_-H5PO5	G Natural_-H5PO5	3370.41	3370.43	1124.49	3	6.4	0.04519	38.45	0	Group FDR	id	Sample 1, dispersed, injection 1
GSDELFSTCVTNGPFIMSSNSASAANGNDSK-F15-G	sp|P26599|PTBP1_HUMAN	230602_LU02_izsmok_PTBP1_3xAG_04.c.12969.12969.3	230602_LU02_izsmok_PTBP1_3xAG_04.c.13228.13228.3	29	247.071	G	Natural_-H5PO5	G Natural_-H5PO5	3354.42	3354.45	1119.16	3	9	0.04872	38.2	0	Group FDR	id	Sample 1, dispersed, injection 1
GSDELFSTCVTNGPFIXSSNSASAANGNDSK-A22-G	sp|P26599|PTBP1_HUMAN	230602_LU02_izsmok_PTBP1_3xAG_15.c.29630.29630.3	230602_LU02_izsmok_PTBP1_3xAG_15.c.29551.29551.3	36	301.102	G	Natural_-HPO3+H2O	G Natural_-HPO3+H2O	3424.44	3424.45	1142.49	3	2	0.04713	37.91	0	Group FDR	id	Sample 3, dispersed, injection 2
RGSDELFSTCVTNGPFIXSSNSASAANGNDSK-G2-G	sp|P26599|PTBP1_HUMAN	230602_LU02_izsmok_PTBP1_3xAG_05.c.15866.15866.3	230602_LU02_izsmok_PTBP1_3xAG_05.c.15539.15539.3	15	247.071	G	Natural_-H5PO5	G Natural_-H5PO5	3526.51	3526.48	1176.5	3	-8.4	0.05359	37.85	0	Group FDR	id	Sample 2, dispersed, injection 1
RGSDELFSTCVTNGPFIXSSNSASAANGNDSK-L6-G	sp|P26599|PTBP1_HUMAN	230602_LU02_izsmok_PTBP1_3xAG_15.c.17710.17710.3	230602_LU02_izsmok_PTBP1_3xAG_15.c.17372.17372.3	19	247.071	G	Natural_-H5PO5	G Natural_-H5PO5	3526.51	3526.5	1176.51	3	-2.4	0.05604	37.69	0	Group FDR	id	Sample 3, dispersed, injection 2
RGSDELFSTCVTNGPFIMSSNSASAANGNDSK-G14-A	sp|P26599|PTBP1_HUMAN	230602_LU02_izsmok_PTBP1_3xAG_15.c.17540.17540.3	230602_LU02_izsmok_PTBP1_3xAG_15.c.17957.17957.3	27	231.076	A	Natural_-H5PO5	A Natural_-H5PO5	3494.52	3494.5	1165.84	3	-7.3	0.05586	37.42	0	Group FDR	id	Sample 3, dispersed, injection 2
GSDELFSTCVTNGPFIXSSNSASAANGNDSK-A22-G	sp|P26599|PTBP1_HUMAN	230602_LU02_izsmok_PTBP1_3xAG_08.c.27665.27665.3	230602_LU02_izsmok_PTBP1_3xAG_08.c.27795.27795.3	36	301.102	G	Natural_-HPO3+H2O	G Natural_-HPO3+H2O	3424.44	3424.42	1142.48	3	-5.5	0.03892	37.41	0	Group FDR	id	Sample 2, condensed, injection 1
RGSDELFSTCVTNGPFIXSSNSASAANGNDSK-L6-G	sp|P26599|PTBP1_HUMAN	230602_LU02_izsmok_PTBP1_3xAG_05.c.15210.15210.3	230602_LU02_izsmok_PTBP1_3xAG_05.c.14831.14831.3	19	247.071	G	Natural_-H5PO5	G Natural_-H5PO5	3526.51	3526.48	1176.5	3	-9	0.07084	37.17	0	Group FDR	id	Sample 2, dispersed, injection 1
RGSDELFSTCVTNGPFIMSSNSASAANGNDSK-R1-A	sp|P26599|PTBP1_HUMAN	230602_LU02_izsmok_PTBP1_3xAG_13.c.15387.15387.3	230602_LU02_izsmok_PTBP1_3xAG_13.c.15064.15064.3	14	347.063	A	Natural	A Natural	3610.51	3610.54	1204.52	3	7.5	0.05428	37.17	0	Group FDR	id	Sample 1, dispersed, injection 2
GSDELFSTCVTNGPFIXSSNSASAANGNDSK-S19-G	sp|P26599|PTBP1_HUMAN	230602_LU02_izsmok_PTBP1_3xAG_14.c.14177.14177.3	230602_LU02_izsmok_PTBP1_3xAG_14.c.14437.14437.3	33	247.071	G	Natural_-H5PO5	G Natural_-H5PO5	3370.41	3370.4	1124.47	3	-3.5	0.05205	36.9	0	Group FDR	id	Sample 2, dispersed, injection 2
GSDELFSTCVTNGPFIXSSNSASAANGNDSK-I16-G	sp|P26599|PTBP1_HUMAN	230602_LU02_izsmok_PTBP1_3xAG_15.c.20504.20504.3	230602_LU02_izsmok_PTBP1_3xAG_15.c.20099.20099.3	30	247.071	G	Natural_-H5PO5	G Natural_-H5PO5	3370.41	3370.44	1124.49	3	9	0.03794	36.88	0	Group FDR	id	Sample 3, dispersed, injection 2
GSDELFSTCVTNGPFIMSSNSASAANGNDSK-F15-A	sp|P26599|PTBP1_HUMAN	230602_LU02_izsmok_PTBP1_3xAG_08.c.18990.18990.3	230602_LU02_izsmok_PTBP1_3xAG_08.c.18860.18860.3	29	249.086	A	Natural_-H3PO4	A Natural_-H3PO4	3356.43	3356.42	1119.81	3	-4	0.02269	36.61	0	Group FDR	id	Sample 2, condensed, injection 1
GSDELFSTCVTNGPFIXSSNSASAANGNDSK-I16-G	sp|P26599|PTBP1_HUMAN	230602_LU02_izsmok_PTBP1_3xAG_04.c.18290.18290.3	230602_LU02_izsmok_PTBP1_3xAG_04.c.18393.18393.3	30	247.071	G	Natural_-H5PO5	G Natural_-H5PO5	3370.41	3370.43	1124.48	3	6.3	0.03361	36.51	0	Group FDR	id	Sample 1, dispersed, injection 1
GSDELFSTCVTNGPFIXSSNSASAANGNDSK-I16-G	sp|P26599|PTBP1_HUMAN	230602_LU02_izsmok_PTBP1_3xAG_05.c.27418.27418.3	230602_LU02_izsmok_PTBP1_3xAG_05.c.27652.27652.3	30	301.102	G	Natural_-HPO3+H2O	G Natural_-HPO3+H2O	3424.44	3424.45	1142.49	3	1.1	0.04068	36.27	0	Group FDR	id	Sample 2, dispersed, injection 1
RGSDELFSTCVTNGPFIXSSNSASAANGNDSK-G2-G	sp|P26599|PTBP1_HUMAN	230602_LU02_izsmok_PTBP1_3xAG_14.c.15498.15498.3	230602_LU02_izsmok_PTBP1_3xAG_14.c.15733.15733.3	15	247.071	G	Natural_-H5PO5	G Natural_-H5PO5	3526.51	3526.49	1176.5	3	-7.2	0.05257	36.25	0	Group FDR	id	Sample 2, dispersed, injection 2
RGSDELFSTCVTNGPFIXSSNSASAANGNDSK-L6-G	sp|P26599|PTBP1_HUMAN	230602_LU02_izsmok_PTBP1_3xAG_14.c.17422.17422.3	230602_LU02_izsmok_PTBP1_3xAG_14.c.17593.17593.3	19	343.032	G	Natural_-H4O	G Natural_-H4O	3622.47	3622.49	1208.5	3	4.7	0.0589	36.05	0	Group FDR	id	Sample 2, dispersed, injection 2
GSDELFSTCVTNGPFIXSSNSASAANGNDSKK-A22-G	sp|P26599|PTBP1_HUMAN	230602_LU02_izsmok_PTBP1_3xAG_04.c.16384.16384.3	230602_LU02_izsmok_PTBP1_3xAG_04.c.15855.15855.3	36	247.071	G	Natural_-H5PO5	G Natural_-H5PO5	3498.51	3498.5	1167.17	3	-2	0.03601	35.54	0	Group FDR	id	Sample 1, dispersed, injection 1
GSDELFSTCVTNGPFIXSSNSASAANGNDSKK-A22-A	sp|P26599|PTBP1_HUMAN	230602_LU02_izsmok_PTBP1_3xAG_09.c.17255.17255.3	230602_LU02_izsmok_PTBP1_3xAG_09.c.16842.16842.3	36	311.042	A	Natural_-H4O2	A Natural_-H4O2	3562.48	3562.47	1188.5	3	-1	0.03822	35.43	0	Group FDR	id	Sample 3, condensed, injection 1
GSDELFSTCVTNGPFIMSSNSASAANGNDSK-S7-A	sp|P26599|PTBP1_HUMAN	230602_LU02_izsmok_PTBP1_3xAG_05.c.17905.17905.3	230602_LU02_izsmok_PTBP1_3xAG_05.c.18377.18377.3	21	249.086	A	Natural_-H3PO4	A Natural_-H3PO4	3356.43	3356.44	1119.82	3	1.8	0.02877	35.39	0	Group FDR	id	Sample 2, dispersed, injection 1
GSDELFSTCVTNGPFIXSSNSASAANGNDSK-I16-G	sp|P26599|PTBP1_HUMAN	230602_LU02_izsmok_PTBP1_3xAG_04.c.14824.14824.3	230602_LU02_izsmok_PTBP1_3xAG_04.c.14853.14853.3	30	247.071	G	Natural_-H5PO5	G Natural_-H5PO5	3370.41	3370.4	1124.48	3	-2.2	0.04149	34.96	0	Group FDR	id	Sample 1, dispersed, injection 1
GSDELFSTCVTNGPFIMSSNSASAANGNDSKK-A22-A	sp|P26599|PTBP1_HUMAN	230602_LU02_izsmok_PTBP1_3xAG_04.c.16252.16252.3	230602_LU02_izsmok_PTBP1_3xAG_04.c.16011.16011.3	36	249.086	A	Natural_-H3PO4	A Natural_-H3PO4	3484.53	3484.5	1162.51	3	-7.4	0.04535	34.91	0	Group FDR	id	Sample 1, dispersed, injection 1
GSDELFSTCVTNGPFIMSSNSASAANGNDSK-T8-A	sp|P26599|PTBP1_HUMAN	230602_LU02_izsmok_PTBP1_3xAG_09.c.16774.16774.3	230602_LU02_izsmok_PTBP1_3xAG_09.c.16591.16591.3	22	267.097	A	Natural_-HPO3	A Natural_-HPO3	3374.44	3374.46	1125.83	3	4.6	0.02701	34.7	0	Group FDR	id	Sample 3, condensed, injection 1
GSDELFSTCVTNGPFIXSSNSASAANGNDSK-S21-G	sp|P26599|PTBP1_HUMAN	230602_LU02_izsmok_PTBP1_3xAG_13.c.20659.20659.3	230602_LU02_izsmok_PTBP1_3xAG_13.c.20689.20689.3	35	247.071	G	Natural_-H5PO5	G Natural_-H5PO5	3370.41	3370.42	1124.48	3	2.4	0.03759	34.68	0	Group FDR	id	Sample 1, dispersed, injection 2
GSDELFSTCVTNGPFIMSSNSASAANGNDSK-I16-A	sp|P26599|PTBP1_HUMAN	230602_LU02_izsmok_PTBP1_3xAG_15.c.18587.18587.3	230602_LU02_izsmok_PTBP1_3xAG_15.c.18960.18960.3	30	249.086	A	Natural_-H3PO4	A Natural_-H3PO4	3356.43	3356.44	1119.82	3	2.9	0.01975	34.68	0	Group FDR	id	Sample 3, dispersed, injection 2
GSDELFSTCVTNGPFIXSSNSASAANGNDSK-I16-G	sp|P26599|PTBP1_HUMAN	230602_LU02_izsmok_PTBP1_3xAG_06.c.14603.14603.3	230602_LU02_izsmok_PTBP1_3xAG_06.c.14592.14592.3	30	247.071	G	Natural_-H5PO5	G Natural_-H5PO5	3370.41	3370.42	1124.48	3	2.1	0.04051	34.63	0	Group FDR	id	Sample 3, dispersed, injection 1
GSDELFSTCVTNGPFIMSSNSASAANGNDSK-S7-G	sp|P26599|PTBP1_HUMAN	230602_LU02_izsmok_PTBP1_3xAG_07.c.18112.18112.3	230602_LU02_izsmok_PTBP1_3xAG_07.c.17828.17828.3	21	247.071	G	Natural_-H5PO5	G Natural_-H5PO5	3354.42	3354.41	1119.15	3	-0.6	0.02056	34.49	0	Group FDR	id	Sample 1, condensed, injection 1
GSDELFSTCVTNGPFIMSSNSASAANGNDSKK-S21-A	sp|P26599|PTBP1_HUMAN	230602_LU02_izsmok_PTBP1_3xAG_07.c.15254.15254.3	230602_LU02_izsmok_PTBP1_3xAG_07.c.15201.15201.3	35	249.086	A	Natural_-H3PO4	A Natural_-H3PO4	3484.53	3484.53	1162.52	3	0.2	0.04635	34.36	0	Group FDR	id	Sample 1, condensed, injection 1
GSDELFSTCVTNGPFIXSSNSASAANGNDSKK-K32-G	sp|P26599|PTBP1_HUMAN	230602_LU02_izsmok_PTBP1_3xAG_04.c.17526.17526.3	230602_LU02_izsmok_PTBP1_3xAG_04.c.17722.17722.3	46	363.058	G	Natural	G Natural	3614.49	3614.48	1205.83	3	-3.4	0.04819	34.12	0	Group FDR	id	Sample 1, dispersed, injection 1
RGSDELFSTCVTNGPFIMSSNSASAANGNDSK-L6-G	sp|P26599|PTBP1_HUMAN	230602_LU02_izsmok_PTBP1_3xAG_07.c.15001.15001.3	230602_LU02_izsmok_PTBP1_3xAG_07.c.14606.14606.3	19	299.087	G	Natural_-H3PO3+H2O	G Natural_-H3PO3+H2O	3562.53	3562.5	1188.51	3	-8.1	0.03197	34.12	0	Group FDR	id	Sample 1, condensed, injection 1
GSDELFSTCVTNGPFIXSSNSASAANGNDSKK-A22-G	sp|P26599|PTBP1_HUMAN	230602_LU02_izsmok_PTBP1_3xAG_06.c.16494.16494.3	230602_LU02_izsmok_PTBP1_3xAG_06.c.16439.16439.3	36	247.071	G	Natural_-H5PO5	G Natural_-H5PO5	3498.51	3498.5	1167.17	3	-1.7	0.05359	34.07	0	Group FDR	id	Sample 3, dispersed, injection 1
GSDELFSTCVTNGPFIXSSNSASAANGNDSK-I16-G	sp|P26599|PTBP1_HUMAN	230602_LU02_izsmok_PTBP1_3xAG_14.c.20510.20510.3	230602_LU02_izsmok_PTBP1_3xAG_14.c.20367.20367.3	30	247.071	G	Natural_-H5PO5	G Natural_-H5PO5	3370.41	3370.41	1124.48	3	0.2	0.03451	33.95	0	Group FDR	id	Sample 2, dispersed, injection 2
GSDELFSTCVTNGPFIXSSNSASAANGNDSKK-S21-G	sp|P26599|PTBP1_HUMAN	230602_LU02_izsmok_PTBP1_3xAG_16.c.17457.17457.3	230602_LU02_izsmok_PTBP1_3xAG_16.c.17413.17413.3	35	247.071	G	Natural_-H5PO5	G Natural_-H5PO5	3498.51	3498.51	1167.18	3	1.2	0.04281	33.52	0	Group FDR	id	Sample 1, condensed, injection 2
GSDELFSTCVTNGPFIMSSNSASAANGNDSK-I16-G	sp|P26599|PTBP1_HUMAN	230602_LU02_izsmok_PTBP1_3xAG_14.c.12614.12614.3	230602_LU02_izsmok_PTBP1_3xAG_14.c.12399.12399.3	30	299.087	G	Natural_-H3PO3+H2O	G Natural_-H3PO3+H2O	3406.43	3406.4	1136.47	3	-9.9	0.06003	33.51	0	Group FDR	id	Sample 2, dispersed, injection 2
GSDELFSTCVTNGPFIXSSNSASAANGNDSKK-K32-G	sp|P26599|PTBP1_HUMAN	230602_LU02_izsmok_PTBP1_3xAG_15.c.17905.17905.3	230602_LU02_izsmok_PTBP1_3xAG_15.c.18207.18207.3	46	247.071	G	Natural_-H5PO5	G Natural_-H5PO5	3498.51	3498.5	1167.17	3	-2.4	0.05115	33.49	0	Group FDR	id	Sample 3, dispersed, injection 2
GSDELFSTCVTNGPFIMSSNSASAANGNDSK-F15-A	sp|P26599|PTBP1_HUMAN	230602_LU02_izsmok_PTBP1_3xAG_15.c.20571.20571.3	230602_LU02_izsmok_PTBP1_3xAG_15.c.20170.20170.3	29	249.086	A	Natural_-H3PO4	A Natural_-H3PO4	3356.43	3356.42	1119.81	3	-3.6	0.03511	33.47	0	Group FDR	id	Sample 3, dispersed, injection 2
GSDELFSTCVTNGPFIXSSNSASAANGNDSK-I16-G	sp|P26599|PTBP1_HUMAN	230602_LU02_izsmok_PTBP1_3xAG_06.c.27696.27696.3	230602_LU02_izsmok_PTBP1_3xAG_06.c.27357.27357.3	30	301.102	G	Natural_-HPO3+H2O	G Natural_-HPO3+H2O	3424.44	3424.43	1142.48	3	-4.7	0.03217	33.39	0	Group FDR	id	Sample 3, dispersed, injection 1
GSDELFSTCVTNGPFIXSSNSASAANGNDSK-N20-G	sp|P26599|PTBP1_HUMAN	230602_LU02_izsmok_PTBP1_3xAG_04.c.14197.14197.3	230602_LU02_izsmok_PTBP1_3xAG_04.c.14503.14503.3	34	247.071	G	Natural_-H5PO5	G Natural_-H5PO5	3370.41	3370.43	1124.49	3	6.6	0.04393	33.12	0	Group FDR	id	Sample 1, dispersed, injection 1
GSDELFSTCVTNGPFIMSSNSASAANGNDSKK-I16-A	sp|P26599|PTBP1_HUMAN	230602_LU02_izsmok_PTBP1_3xAG_15.c.18523.18523.3	230602_LU02_izsmok_PTBP1_3xAG_15.c.18162.18162.3	30	249.086	A	Natural_-H3PO4	A Natural_-H3PO4	3484.53	3484.51	1162.51	3	-3.6	0.0309	33.08	0	Group FDR	id	Sample 3, dispersed, injection 2
GSDELFSTCVTNGPFIXSSNSASAANGNDSK-I16-G	sp|P26599|PTBP1_HUMAN	230602_LU02_izsmok_PTBP1_3xAG_08.c.27282.27282.3	230602_LU02_izsmok_PTBP1_3xAG_08.c.27114.27114.3	30	299.087	G	Natural_-H3PO3+H2O	G Natural_-H3PO3+H2O	3422.43	3422.44	1141.82	3	4.7	0.0479	32.95	0	Group FDR	id	Sample 2, condensed, injection 1
RGSDELFSTCVTNGPFIMSSNSASAANGNDSK-P15-A	sp|P26599|PTBP1_HUMAN	230602_LU02_izsmok_PTBP1_3xAG_14.c.15401.15401.3	230602_LU02_izsmok_PTBP1_3xAG_14.c.15481.15481.3	28	249.086	A	Natural_-H3PO4	A Natural_-H3PO4	3512.53	3512.5	1171.84	3	-9.8	0.07043	32.9	0	Group FDR	id	Sample 2, dispersed, injection 2
GSDELFSTCVTNGPFIMSSNSASAANGNDSK-F15-A	sp|P26599|PTBP1_HUMAN	230602_LU02_izsmok_PTBP1_3xAG_04.c.18536.18536.3	230602_LU02_izsmok_PTBP1_3xAG_04.c.18489.18489.3	29	249.086	A	Natural_-H3PO4	A Natural_-H3PO4	3356.43	3356.43	1119.82	3	-1.2	0.03034	32.79	0	Group FDR	id	Sample 1, dispersed, injection 1
GSDELFSTCVTNGPFIMSSNSASAANGNDSKK-G27-AA	sp|P26599|PTBP1_HUMAN	230602_LU02_izsmok_PTBP1_3xAG_15.c.14966.14966.3	230602_LU02_izsmok_PTBP1_3xAG_15.c.15579.15579.3	41	596.149	AA	Natural_-HPO3	AA Natural_-HPO3	3831.59	3831.62	1278.21	3	7	0.07384	32.54	0	Group FDR	id	Sample 3, dispersed, injection 2
RGSDELFSTCVTNGPFIMSSNSASAANGNDSK-P15-A	sp|P26599|PTBP1_HUMAN	230602_LU02_izsmok_PTBP1_3xAG_16.c.14209.14209.4	230602_LU02_izsmok_PTBP1_3xAG_16.c.13747.13747.4	28	347.063	A	Natural	A Natural	3610.51	3610.53	903.642	4	7.2	0.02562	32.44	0	Group FDR	id	Sample 1, condensed, injection 2
GSDELFSTCVTNGPFIXSSNSASAANGNDSK-F15-G	sp|P26599|PTBP1_HUMAN	230602_LU02_izsmok_PTBP1_3xAG_17.c.31784.31784.3	230602_LU02_izsmok_PTBP1_3xAG_17.c.32213.32213.3	29	301.102	G	Natural_-HPO3+H2O	G Natural_-HPO3+H2O	3424.44	3424.43	1142.49	3	-2.5	0.02439	32.33	0	Group FDR	id	Sample 2, condensed, injection 2
GSDELFSTCVTNGPFIMSSNSASAANGNDSKK-S18-G	sp|P26599|PTBP1_HUMAN	230602_LU02_izsmok_PTBP1_3xAG_15.c.15398.15398.3	230602_LU02_izsmok_PTBP1_3xAG_15.c.14901.14901.3	32	247.071	G	Natural_-H5PO5	G Natural_-H5PO5	3482.51	3482.5	1161.84	3	-3.5	0.06962	31.95	0	Group FDR	id	Sample 3, dispersed, injection 2
GSDELFSTCVTNGPFIXSSNSASAANGNDSK-S21-G	sp|P26599|PTBP1_HUMAN	230602_LU02_izsmok_PTBP1_3xAG_18.c.29419.29419.3	230602_LU02_izsmok_PTBP1_3xAG_18.c.29098.29098.3	35	301.102	G	Natural_-HPO3+H2O	G Natural_-HPO3+H2O	3424.44	3424.42	1142.48	3	-5.5	0.04381	31.92	0	Group FDR	id	Sample 3, condensed, injection 2
GSDELFSTCVTNGPFIXSSNSASAANGNDSKK-S21-A	sp|P26599|PTBP1_HUMAN	230602_LU02_izsmok_PTBP1_3xAG_09.c.16015.16015.3	230602_LU02_izsmok_PTBP1_3xAG_09.c.16061.16061.3	35	311.042	A	Natural_-H4O2	A Natural_-H4O2	3562.48	3562.48	1188.5	3	1.1	0.05324	31.91	0	Group FDR	id	Sample 3, condensed, injection 1
GSDELFSTCVTNGPFIMSSNSASAANGNDSKK-N20-A	sp|P26599|PTBP1_HUMAN	230602_LU02_izsmok_PTBP1_3xAG_15.c.15559.15559.3	230602_LU02_izsmok_PTBP1_3xAG_15.c.15640.15640.3	34	231.076	A	Natural_-H5PO5	A Natural_-H5PO5	3466.52	3466.5	1156.51	3	-5.2	0.07218	31.85	0	Group FDR	id	Sample 3, dispersed, injection 2
VTNLLMLKGK-G9-G	sp|P26599|PTBP1_HUMAN	230602_LU02_izsmok_PTBP1_3xAG_04.c.14887.14887.2	230602_LU02_izsmok_PTBP1_3xAG_04.c.14983.14983.2	93	363.058	G	Natural	G Natural	1478.73	1478.74	740.376	2	2.9	0.04257	31.45	0	Group FDR	id	Sample 1, dispersed, injection 1
GSDELFSTCVTNGPFIXSSNSASAANGNDSK-I16-G	sp|P26599|PTBP1_HUMAN	230602_LU02_izsmok_PTBP1_3xAG_09.c.14749.14749.3	230602_LU02_izsmok_PTBP1_3xAG_09.c.14246.14246.3	30	247.071	G	Natural_-H5PO5	G Natural_-H5PO5	3370.41	3370.43	1124.48	3	5	0.03963	31.41	0	Group FDR	id	Sample 3, condensed, injection 1
GSDELFSTCVTNGPFIMSSNSASAANGNDSK-I16-G	sp|P26599|PTBP1_HUMAN	230602_LU02_izsmok_PTBP1_3xAG_13.c.20112.20112.3	230602_LU02_izsmok_PTBP1_3xAG_13.c.19725.19725.3	30	247.071	G	Natural_-H5PO5	G Natural_-H5PO5	3354.42	3354.4	1119.14	3	-5.8	0.03777	31.39	0	Group FDR	id	Sample 1, dispersed, injection 2
GSDELFSTCVTNGPFIMSSNSASAANGNDSKK-A22-A	sp|P26599|PTBP1_HUMAN	230602_LU02_izsmok_PTBP1_3xAG_08.c.16006.16006.3	230602_LU02_izsmok_PTBP1_3xAG_08.c.16193.16193.3	36	249.086	A	Natural_-H3PO4	A Natural_-H3PO4	3484.53	3484.51	1162.51	3	-4.6	0.02903	31.36	0	Group FDR	id	Sample 2, condensed, injection 1
VTNLLMLKGK-G9-G	sp|P26599|PTBP1_HUMAN	230602_LU02_izsmok_PTBP1_3xAG_05.c.14552.14552.2	230602_LU02_izsmok_PTBP1_3xAG_05.c.14334.14334.2	93	363.058	G	Natural	G Natural	1478.73	1478.73	740.375	2	1.3	0.04258	31.19	0	Group FDR	id	Sample 2, dispersed, injection 1
VTNLLMLKGK-G9-G	sp|P26599|PTBP1_HUMAN	230602_LU02_izsmok_PTBP1_3xAG_14.c.16303.16303.2	230602_LU02_izsmok_PTBP1_3xAG_14.c.16398.16398.2	93	363.058	G	Natural	G Natural	1478.73	1478.73	740.375	2	1.7	0.046	31.18	0	Group FDR	id	Sample 2, dispersed, injection 2
GSDELFSTCVTNGPFIMSSNSASAANGNDSKK-G27-A	sp|P26599|PTBP1_HUMAN	230602_LU02_izsmok_PTBP1_3xAG_15.c.19361.19361.3	230602_LU02_izsmok_PTBP1_3xAG_15.c.19456.19456.3	41	249.086	A	Natural_-H3PO4	A Natural_-H3PO4	3484.53	3484.5	1162.51	3	-6.1	0.05871	31.16	0	Group FDR	id	Sample 3, dispersed, injection 2
GSDELFSTCVTNGPFIMSSNSASAANGNDSKK-I16-A	sp|P26599|PTBP1_HUMAN	230602_LU02_izsmok_PTBP1_3xAG_04.c.15239.15239.3	230602_LU02_izsmok_PTBP1_3xAG_04.c.15529.15529.3	30	311.042	A	Natural_-H4O2	A Natural_-H4O2	3546.48	3546.49	1183.17	3	2.4	0.05784	31.07	0	Group FDR	id	Sample 1, dispersed, injection 1
GSDELFSTCVTNGPFIMSSNSASAANGNDSK-P14-G	sp|P26599|PTBP1_HUMAN	230602_LU02_izsmok_PTBP1_3xAG_16.c.29416.29416.3	230602_LU02_izsmok_PTBP1_3xAG_16.c.29301.29301.3	28	281.076	G	Natural_-H3PO3	G Natural_-H3PO3	3388.42	3388.42	1130.48	3	-0.4	0.01736	31.04	0	Group FDR	id	Sample 1, condensed, injection 2
GSDELFSTCVTNGPFIMSSNSASAANGNDSKK-G27-A	sp|P26599|PTBP1_HUMAN	230602_LU02_izsmok_PTBP1_3xAG_08.c.15208.15208.3	230602_LU02_izsmok_PTBP1_3xAG_08.c.15143.15143.3	41	311.042	A	Natural_-H4O2	A Natural_-H4O2	3546.48	3546.48	1183.17	3	0.3	0.04752	30.83	0	Group FDR	id	Sample 2, condensed, injection 1
GSDELFSTCVTNGPFIMSSNSASAANGNDSKK-D3-A	sp|P26599|PTBP1_HUMAN	230602_LU02_izsmok_PTBP1_3xAG_09.c.15620.15620.3	230602_LU02_izsmok_PTBP1_3xAG_09.c.15522.15522.3	17	249.086	A	Natural_-H3PO4	A Natural_-H3PO4	3484.53	3484.51	1162.51	3	-3.5	0.07061	30.75	0	Group FDR	id	Sample 3, condensed, injection 1
VTNLLMLKGK-G9-G	sp|P26599|PTBP1_HUMAN	230602_LU02_izsmok_PTBP1_3xAG_06.c.15294.15294.2	230602_LU02_izsmok_PTBP1_3xAG_06.c.15404.15404.2	93	363.058	G	Natural	G Natural	1478.73	1478.73	740.375	2	1.7	0.03902	30.69	0	Group FDR	id	Sample 3, dispersed, injection 1
GSDELFSTCVTNGPFIXSSNSASAANGNDSKK-K32-A	sp|P26599|PTBP1_HUMAN	230602_LU02_izsmok_PTBP1_3xAG_13.c.17951.17951.3	230602_LU02_izsmok_PTBP1_3xAG_13.c.17472.17472.3	46	311.042	A	Natural_-H4O2	A Natural_-H4O2	3562.48	3562.48	1188.5	3	0.5	0.02551	30.69	0	Group FDR	id	Sample 1, dispersed, injection 2
GSDELFSTCVTNGPFIMSSNSASAANGNDSKK-G27-A	sp|P26599|PTBP1_HUMAN	230602_LU02_izsmok_PTBP1_3xAG_05.c.16673.16673.3	230602_LU02_izsmok_PTBP1_3xAG_05.c.16356.16356.3	41	329.053	A	Natural_-H2O	A Natural_-H2O	3564.49	3564.49	1189.17	3	-0.1	0.02837	30.67	0	Group FDR	id	Sample 2, dispersed, injection 1
VTNLLMLKGK-G9-G	sp|P26599|PTBP1_HUMAN	230602_LU02_izsmok_PTBP1_3xAG_09.c.14889.14889.2	230602_LU02_izsmok_PTBP1_3xAG_09.c.14907.14907.2	93	363.058	G	Natural	G Natural	1478.73	1478.74	740.376	2	2.7	0.03712	30.66	0	Group FDR	id	Sample 3, condensed, injection 1
VTNLLMLKGK-G9-G	sp|P26599|PTBP1_HUMAN	230602_LU02_izsmok_PTBP1_3xAG_13.c.16684.16684.2	230602_LU02_izsmok_PTBP1_3xAG_13.c.16750.16750.2	93	363.058	G	Natural	G Natural	1478.73	1478.73	740.375	2	1.7	0.04425	30.6	0	Group FDR	id	Sample 1, dispersed, injection 2
KENALVQMADGNQAQLAMSHLNGHK-S19-AAG	sp|P26599|PTBP1_HUMAN	230602_LU02_izsmok_PTBP1_3xAG_09.c.29087.29087.3	230602_LU02_izsmok_PTBP1_3xAG_09.c.28924.28924.3	392	959.207	AAG	Natural_-HPO3+H2O	AAG Natural_-HPO3+H2O	3663.52	3663.5	1222.18	3	-5.4	0.07341	30.28	0	Group FDR	id	Sample 3, condensed, injection 1
GSDELFSTCVTNGPFIXSSNSASAANGNDSK-C9-A	sp|P26599|PTBP1_HUMAN	230602_LU02_izsmok_PTBP1_3xAG_18.c.18320.18320.3	230602_LU02_izsmok_PTBP1_3xAG_18.c.18471.18471.3	23	231.076	A	Natural_-H5PO5	A Natural_-H5PO5	3354.42	3354.43	1119.15	3	3.5	0.02429	30.2	0	Group FDR	id	Sample 3, condensed, injection 2
GSDELFSTCVTNGPFIXSSNSASAANGNDSKK-S19-A	sp|P26599|PTBP1_HUMAN	230602_LU02_izsmok_PTBP1_3xAG_14.c.17247.17247.3	230602_LU02_izsmok_PTBP1_3xAG_14.c.17205.17205.3	33	311.042	A	Natural_-H4O2	A Natural_-H4O2	3562.48	3562.49	1188.51	3	4.6	0.02668	29.91	0	Group FDR	id	Sample 2, dispersed, injection 2
VTNLLMLKGK-G9-G	sp|P26599|PTBP1_HUMAN	230602_LU02_izsmok_PTBP1_3xAG_08.c.14851.14851.2	230602_LU02_izsmok_PTBP1_3xAG_08.c.14553.14553.2	93	363.058	G	Natural	G Natural	1478.73	1478.74	740.376	2	3.6	0.04059	29.86	0	Group FDR	id	Sample 2, condensed, injection 1
GSDELFSTCVTNGPFIMSSNSASAANGNDSKK-N20-A	sp|P26599|PTBP1_HUMAN	230602_LU02_izsmok_PTBP1_3xAG_14.c.17434.17434.3	230602_LU02_izsmok_PTBP1_3xAG_14.c.17153.17153.3	34	249.086	A	Natural_-H3PO4	A Natural_-H3PO4	3484.53	3484.5	1162.51	3	-7.2	0.03293	29.85	0	Group FDR	id	Sample 2, dispersed, injection 2
VTNLLMLKGK-G9-G	sp|P26599|PTBP1_HUMAN	230602_LU02_izsmok_PTBP1_3xAG_07.c.14618.14618.2	230602_LU02_izsmok_PTBP1_3xAG_07.c.14306.14306.2	93	363.058	G	Natural	G Natural	1478.73	1478.74	740.376	2	3	0.03976	29.8	0	Group FDR	id	Sample 1, condensed, injection 1
VTNLLMLKGK-G9-G	sp|P26599|PTBP1_HUMAN	230602_LU02_izsmok_PTBP1_3xAG_17.c.16780.16780.2	230602_LU02_izsmok_PTBP1_3xAG_17.c.16518.16518.2	93	363.058	G	Natural	G Natural	1478.73	1478.73	740.375	2	2.1	0.03993	29.72	0	Group FDR	id	Sample 2, condensed, injection 2
VTNLLMLKGK-G9-G	sp|P26599|PTBP1_HUMAN	230602_LU02_izsmok_PTBP1_3xAG_18.c.16524.16524.2	230602_LU02_izsmok_PTBP1_3xAG_18.c.16598.16598.2	93	363.058	G	Natural	G Natural	1478.73	1478.74	740.376	2	3.1	0.03856	29.55	0	Group FDR	id	Sample 3, condensed, injection 2
VTNLLMLKGK-G9-G	sp|P26599|PTBP1_HUMAN	230602_LU02_izsmok_PTBP1_3xAG_15.c.17112.17112.2	230602_LU02_izsmok_PTBP1_3xAG_15.c.17207.17207.2	93	363.058	G	Natural	G Natural	1478.73	1478.74	740.375	2	2.3	0.03877	29.5	0	Group FDR	id	Sample 3, dispersed, injection 2
GSDELFSTCVTNGPFIMSSNSASAANGNDSKK-A22-A	sp|P26599|PTBP1_HUMAN	230602_LU02_izsmok_PTBP1_3xAG_06.c.15607.15607.3	230602_LU02_izsmok_PTBP1_3xAG_06.c.15599.15599.3	36	231.076	A	Natural_-H5PO5	A Natural_-H5PO5	3466.52	3466.49	1156.5	3	-7.8	0.01811	29.4	0	Group FDR	id	Sample 3, dispersed, injection 1
GSDELFSTCVTNGPFIMSSNSASAANGNDSKK-F15-A	sp|P26599|PTBP1_HUMAN	230602_LU02_izsmok_PTBP1_3xAG_17.c.17652.17652.3	230602_LU02_izsmok_PTBP1_3xAG_17.c.17673.17673.3	29	249.086	A	Natural_-H3PO4	A Natural_-H3PO4	3484.53	3484.51	1162.51	3	-3.8	0.07025	29.4	0	Group FDR	id	Sample 2, condensed, injection 2
GSDELFSTCVTNGPFIMSSNSASAANGNDSKK-A22-A	sp|P26599|PTBP1_HUMAN	230602_LU02_izsmok_PTBP1_3xAG_05.c.15952.15952.3	230602_LU02_izsmok_PTBP1_3xAG_05.c.15603.15603.3	36	249.086	A	Natural_-H3PO4	A Natural_-H3PO4	3484.53	3484.51	1162.51	3	-5.4	0.01915	29.32	0	Group FDR	id	Sample 2, dispersed, injection 1
GSDELFSTCVTNGPFIMSSNSASAANGNDSKK-N26-A	sp|P26599|PTBP1_HUMAN	230602_LU02_izsmok_PTBP1_3xAG_04.c.15138.15138.3	230602_LU02_izsmok_PTBP1_3xAG_04.c.14643.14643.3	40	231.076	A	Natural_-H5PO5	A Natural_-H5PO5	3466.52	3466.48	1156.5	3	-9.2	0.02447	29.25	0	Group FDR	id	Sample 1, dispersed, injection 1
VTNLLMLKGK-G9-G	sp|P26599|PTBP1_HUMAN	230602_LU02_izsmok_PTBP1_3xAG_16.c.16258.16258.2	230602_LU02_izsmok_PTBP1_3xAG_16.c.16038.16038.2	93	363.058	G	Natural	G Natural	1478.73	1478.73	740.375	2	1.6	0.03997	29.23	0	Group FDR	id	Sample 1, condensed, injection 2
GSDELFSTCVTNGPFIXSSNSASAANGNDSK-S19-G	sp|P26599|PTBP1_HUMAN	230602_LU02_izsmok_PTBP1_3xAG_06.c.28093.28093.3	230602_LU02_izsmok_PTBP1_3xAG_06.c.27747.27747.3	33	299.087	G	Natural_-H3PO3+H2O	G Natural_-H3PO3+H2O	3422.43	3422.43	1141.82	3	1	0.03606	29.11	0	Group FDR	id	Sample 3, dispersed, injection 1
GSDELFSTCVTNGPFIMSSNSASAANGNDSKK-N20-A	sp|P26599|PTBP1_HUMAN	230602_LU02_izsmok_PTBP1_3xAG_06.c.15341.15341.3	230602_LU02_izsmok_PTBP1_3xAG_06.c.15910.15910.3	34	249.086	A	Natural_-H3PO4	A Natural_-H3PO4	3484.53	3484.52	1162.51	3	-3	0.0422	29.06	0	Group FDR	id	Sample 3, dispersed, injection 1
RGSDELFSTCVTNGPFIMSSNSASAANGNDSK-P15-A	sp|P26599|PTBP1_HUMAN	230602_LU02_izsmok_PTBP1_3xAG_13.c.16609.16609.3	230602_LU02_izsmok_PTBP1_3xAG_13.c.16004.16004.3	28	231.076	A	Natural_-H5PO5	A Natural_-H5PO5	3494.52	3494.5	1165.84	3	-6.7	0.01694	28.94	0	Group FDR	id	Sample 1, dispersed, injection 2
GSDELFSTCVTNGPFIMSSNSASAANGNDSKK-S18-A	sp|P26599|PTBP1_HUMAN	230602_LU02_izsmok_PTBP1_3xAG_16.c.17142.17142.3	230602_LU02_izsmok_PTBP1_3xAG_16.c.17266.17266.3	32	249.086	A	Natural_-H3PO4	A Natural_-H3PO4	3484.53	3484.51	1162.51	3	-3.2	0.00685	28.9	0	Group FDR	id	Sample 1, condensed, injection 2
GSDELFSTCVTNGPFIXSSNSASAANGNDSK-A22-G	sp|P26599|PTBP1_HUMAN	230602_LU02_izsmok_PTBP1_3xAG_09.c.27948.27948.3	230602_LU02_izsmok_PTBP1_3xAG_09.c.28269.28269.3	36	247.071	G	Natural_-H5PO5	G Natural_-H5PO5	3370.41	3370.42	1124.48	3	3.4	0.01939	28.75	0	Group FDR	id	Sample 3, condensed, injection 1
IDFSKLTSLNVKYNNDK-T7-A	sp|P26599|PTBP1_HUMAN	230602_LU02_izsmok_PTBP1_3xAG_17.c.16329.16329.3	230602_LU02_izsmok_PTBP1_3xAG_17.c.15781.15781.3	261	285.107	A	Natural_-HPO3+H2O	A Natural_-HPO3+H2O	2283.15	2283.16	762.06	3	2.5	0.01851	28.68	0	Group FDR	id	Sample 2, condensed, injection 2
GSDELFSTCVTNGPFIXSSNSASAANGNDSK-S7-G	sp|P26599|PTBP1_HUMAN	230602_LU02_izsmok_PTBP1_3xAG_08.c.27385.27385.3	230602_LU02_izsmok_PTBP1_3xAG_08.c.27827.27827.3	21	281.076	G	Natural_-H3PO3	G Natural_-H3PO3	3404.42	3404.44	1135.82	3	7.7	0.02343	28.58	0	Group FDR	id	Sample 2, condensed, injection 1
GSDELFSTCVTNGPFIXSSNSASAANGNDSK-S7-G	sp|P26599|PTBP1_HUMAN	230602_LU02_izsmok_PTBP1_3xAG_14.c.29169.29169.3	230602_LU02_izsmok_PTBP1_3xAG_14.c.29180.29180.3	21	301.102	G	Natural_-HPO3+H2O	G Natural_-HPO3+H2O	3424.44	3424.44	1142.49	3	-2	0.03818	28.46	0	Group FDR	id	Sample 2, dispersed, injection 2
GSDELFSTCVTNGPFIXSSNSASAANGNDSK-P14-G	sp|P26599|PTBP1_HUMAN	230602_LU02_izsmok_PTBP1_3xAG_04.c.27123.27123.3	230602_LU02_izsmok_PTBP1_3xAG_04.c.26737.26737.3	28	281.076	G	Natural_-H3PO3	G Natural_-H3PO3	3404.42	3404.45	1135.82	3	9.3	0.01294	28.05	0	Group FDR	id	Sample 1, dispersed, injection 1
GSDELFSTCVTNGPFIMSSNSASAANGNDSKK-G27-A	sp|P26599|PTBP1_HUMAN	230602_LU02_izsmok_PTBP1_3xAG_04.c.18917.18917.3	230602_LU02_izsmok_PTBP1_3xAG_04.c.18676.18676.3	41	249.086	A	Natural_-H3PO4	A Natural_-H3PO4	3484.53	3484.49	1162.51	3	-9.7	0.03237	28	0	Group FDR	id	Sample 1, dispersed, injection 1
GSDELFSTCVTNGPFIMSSNSASAANGNDSK-I16-G	sp|P26599|PTBP1_HUMAN	230602_LU02_izsmok_PTBP1_3xAG_15.c.20804.20804.3	230602_LU02_izsmok_PTBP1_3xAG_15.c.20473.20473.3	30	247.071	G	Natural_-H5PO5	G Natural_-H5PO5	3354.42	3354.44	1119.15	3	7.3	0.01684	27.9	0	Group FDR	id	Sample 3, dispersed, injection 2
GDSRSAGVPSR-G7-G	sp|P26599|PTBP1_HUMAN	230602_LU02_izsmok_PTBP1_3xAG_18.c.01140.01140.3	230602_LU02_izsmok_PTBP1_3xAG_18.c.01111.01111.3	55	281.076	G	Natural_-H3PO3	G Natural_-H3PO3	1368.61	1368.63	457.217	3	9.8	0.17614	27.9	0	Group FDR	id	Sample 3, condensed, injection 2
GSDELFSTCVTNGPFIXSSNSASAANGNDSK-I16-G	sp|P26599|PTBP1_HUMAN	230602_LU02_izsmok_PTBP1_3xAG_04.c.27913.27913.3	230602_LU02_izsmok_PTBP1_3xAG_04.c.27525.27525.3	30	301.102	G	Natural_-HPO3+H2O	G Natural_-HPO3+H2O	3424.44	3424.42	1142.48	3	-6.8	0.02218	27.88	0	Group FDR	id	Sample 1, dispersed, injection 1
GSDELFSTCVTNGPFIMSSNSASAANGNDSK-P14-G	sp|P26599|PTBP1_HUMAN	230602_LU02_izsmok_PTBP1_3xAG_17.c.32227.32227.3	230602_LU02_izsmok_PTBP1_3xAG_17.c.31757.31757.3	28	299.087	G	Natural_-H3PO3+H2O	G Natural_-H3PO3+H2O	3406.43	3406.42	1136.48	3	-3.1	0.02723	27.32	0	Group FDR	id	Sample 2, condensed, injection 2
VTNLLMLKGK-L5-G	sp|P26599|PTBP1_HUMAN	230602_LU02_izsmok_PTBP1_3xAG_15.c.16067.16067.2	230602_LU02_izsmok_PTBP1_3xAG_15.c.16536.16536.2	89	363.058	G	Natural	G Natural	1478.73	1478.74	740.376	2	2.6	0.01658	27.29	0	Group FDR	id	Sample 3, dispersed, injection 2
GSDELFSTCVTNGPFIXSSNSASAANGNDSK-I16-A	sp|P26599|PTBP1_HUMAN	230602_LU02_izsmok_PTBP1_3xAG_17.c.20142.20142.3	230602_LU02_izsmok_PTBP1_3xAG_17.c.20021.20021.3	30	231.076	A	Natural_-H5PO5	A Natural_-H5PO5	3354.42	3354.44	1119.15	3	6.9	0.03113	27.24	0	Group FDR	id	Sample 2, condensed, injection 2

## Sheet: PTBP1+U1-SL4 (Ext. Fig. 4)
Id	Protein	Light_spectrum	Heavy_spectrum	AbsPos1	RNA_Mr	RNA_composition	Neutral_Loss	Isobaric_RNA_Composition	Mr_Calculated	Mr_measured	Mz	z	Error_rel_ppm	TIC	ld-score	FDR_score	FDR_type	FDR_level	Annotation
NQAFIEMNTEEAANTMVNYYTSVTPVLR-F4-U	sp|P26599|PTBP1_HUMAN	220405_LU02_mbikaki_PTBP1_04.c.27710.27710.3	220405_LU02_mbikaki_PTBP1_04.c.27735.27735.3	98	324.036	U	Natural	U Natural	3529.54	3529.54	1177.52	3	-1	0.10369	53.05	0	Group FDR	id	Sample 2, dispersed, injection 2
ITLSKHQNVQLPR-L3-U	sp|P26599|PTBP1_HUMAN	220405_LU02_mbikaki_PTBP1_10.c.06499.06499.3	220405_LU02_mbikaki_PTBP1_10.c.06526.06526.3	408	306.025	U	Natural_-H2O	U Natural_-H2O	1838.9	1838.9	613.975	3	-2.1	0.11055	52.34	0	Group FDR	id	Sample 2, condensed, injection 2
ITLSKHQNVQLPR-K5-U	sp|P26599|PTBP1_HUMAN	220405_LU02_mbikaki_PTBP1_01.c.05128.05128.3	220405_LU02_mbikaki_PTBP1_01.c.04920.04920.3	410	324.036	U	Natural	U Natural	1856.91	1856.91	619.978	3	-2.4	0.16913	51.73	0	Group FDR	id	Sample 1, dispersed, injection 1
ITLSKHQNVQLPR-I1-U	sp|P26599|PTBP1_HUMAN	220405_LU02_mbikaki_PTBP1_12.c.06604.06604.3	220405_LU02_mbikaki_PTBP1_12.c.06631.06631.3	406	306.025	U	Natural_-H2O	U Natural_-H2O	1838.9	1838.9	613.974	3	-2.3	0.10548	51.23	0	Group FDR	id	Sample 3, condensed, injection 2
ITLSKHQNVQLPR-I1-U	sp|P26599|PTBP1_HUMAN	220405_LU02_mbikaki_PTBP1_03.c.04696.04696.3	220405_LU02_mbikaki_PTBP1_03.c.04416.04416.3	406	324.036	U	Natural	U Natural	1856.91	1856.91	619.978	3	-2	0.11704	51.07	0	Group FDR	id	Sample 2, dispersed, injection 1
ITLSKHQNVQLPR-I1-U	sp|P26599|PTBP1_HUMAN	220405_LU02_mbikaki_PTBP1_05.c.05669.05669.3	220405_LU02_mbikaki_PTBP1_05.c.05383.05383.3	406	324.036	U	Natural	U Natural	1856.91	1856.91	619.978	3	-1.7	0.10882	51.06	0	Group FDR	id	Sample 3, dispersed, injection 1
GQPIYIQFSNHK-Y5-U	sp|P26599|PTBP1_HUMAN	220405_LU02_mbikaki_PTBP1_03.c.08433.08433.2	220405_LU02_mbikaki_PTBP1_03.c.08066.08066.2	127	324.036	U	Natural	U Natural	1754.77	1754.76	878.388	2	-3.2	0.1755	50.95	0	Group FDR	id	Sample 2, dispersed, injection 1
ITLSKHQNVQLPR-I1-U	sp|P26599|PTBP1_HUMAN	220405_LU02_mbikaki_PTBP1_08.c.05525.05525.3	220405_LU02_mbikaki_PTBP1_08.c.05549.05549.3	406	324.036	U	Natural	U Natural	1856.91	1856.91	619.978	3	-2.9	0.10475	50.95	0	Group FDR	id	Sample 1, condensed, injection 2
GQPIYIQFSNHK-Y5-U	sp|P26599|PTBP1_HUMAN	220405_LU02_mbikaki_PTBP1_10.c.08242.08242.2	220405_LU02_mbikaki_PTBP1_10.c.08005.08005.2	127	324.036	U	Natural	U Natural	1754.77	1754.76	878.389	2	-2.4	0.19198	50.67	0	Group FDR	id	Sample 2, condensed, injection 2
ITLSKHQNVQLPR-H6-U	sp|P26599|PTBP1_HUMAN	220405_LU02_mbikaki_PTBP1_07.c.05260.05260.3	220405_LU02_mbikaki_PTBP1_07.c.05241.05241.3	411	306.025	U	Natural_-H2O	U Natural_-H2O	1838.9	1838.9	613.975	3	-1.7	0.15892	50.51	0	Group FDR	id	Sample 1, condensed, injection 1
HQNVQLPR-H1-U	sp|P26599|PTBP1_HUMAN	220405_LU02_mbikaki_PTBP1_03.c.02960.02960.2	220405_LU02_mbikaki_PTBP1_03.c.02848.02848.2	411	324.036	U	Natural	U Natural	1314.57	1314.57	658.292	2	-2.2	0.32265	50.44	0	Group FDR	id	Sample 2, dispersed, injection 1
ITLSKHQNVQLPR-I1-U	sp|P26599|PTBP1_HUMAN	220405_LU02_mbikaki_PTBP1_07.c.05263.05263.3	220405_LU02_mbikaki_PTBP1_07.c.05395.05395.3	406	324.036	U	Natural	U Natural	1856.91	1856.91	619.978	3	-2.2	0.11158	50.36	0	Group FDR	id	Sample 1, condensed, injection 1
ITLSKHQNVQLPR-K5-U	sp|P26599|PTBP1_HUMAN	220405_LU02_mbikaki_PTBP1_02.c.04931.04931.3	220405_LU02_mbikaki_PTBP1_02.c.04831.04831.3	410	324.036	U	Natural	U Natural	1856.91	1856.91	619.978	3	-2.4	0.16668	50.01	0	Group FDR	id	Sample 1, dispersed, injection 2
HQNVQLPR-H1-U	sp|P26599|PTBP1_HUMAN	220405_LU02_mbikaki_PTBP1_03.c.03094.03094.2	220405_LU02_mbikaki_PTBP1_03.c.03096.03096.2	411	324.036	U	Natural	U Natural	1314.57	1314.57	658.292	2	-2.1	0.29421	49.85	0	Group FDR	id	Sample 2, dispersed, injection 1
HQNVQLPR-H1-U	sp|P26599|PTBP1_HUMAN	220405_LU02_mbikaki_PTBP1_08.c.03431.03431.2	220405_LU02_mbikaki_PTBP1_08.c.03504.03504.2	411	324.036	U	Natural	U Natural	1314.57	1314.57	658.292	2	-2.9	0.34816	49.27	0	Group FDR	id	Sample 1, condensed, injection 2
HQNVQLPR-H1-U	sp|P26599|PTBP1_HUMAN	220405_LU02_mbikaki_PTBP1_05.c.03468.03468.2	220405_LU02_mbikaki_PTBP1_05.c.03518.03518.2	411	324.036	U	Natural	U Natural	1314.57	1314.57	658.292	2	-2	0.32529	49.12	0	Group FDR	id	Sample 3, dispersed, injection 1
NQAFIEMNTEEAANTMVNYYTSVTPVLR-F4-U	sp|P26599|PTBP1_HUMAN	220405_LU02_mbikaki_PTBP1_02.c.27721.27721.3	220405_LU02_mbikaki_PTBP1_02.c.27716.27716.3	98	324.036	U	Natural	U Natural	3529.54	3529.54	1177.52	3	-0.6	0.08967	48.98	0	Group FDR	id	Sample 1, dispersed, injection 2
GQPIYIQFSNHK-Y5-U	sp|P26599|PTBP1_HUMAN	220405_LU02_mbikaki_PTBP1_03.c.07442.07442.2	220405_LU02_mbikaki_PTBP1_03.c.07454.07454.2	127	324.036	U	Natural	U Natural	1754.77	1754.76	878.389	2	-1.8	0.16663	48.96	0	Group FDR	id	Sample 2, dispersed, injection 1
GQPIYIQFSNHK-Y5-UU	sp|P26599|PTBP1_HUMAN	220405_LU02_mbikaki_PTBP1_09.c.10194.10194.2	220405_LU02_mbikaki_PTBP1_09.c.10209.10209.2	127	630.061	UU	Natural	UU Natural	2060.79	2060.79	1031.4	2	-3	0.18919	48.94	0	Group FDR	id	Sample 2, condensed, injection 1
HQNVQLPR-H1-U	sp|P26599|PTBP1_HUMAN	220405_LU02_mbikaki_PTBP1_07.c.03895.03895.2	220405_LU02_mbikaki_PTBP1_07.c.03623.03623.2	411	324.036	U	Natural	U Natural	1314.57	1314.57	658.292	2	-3	0.26649	48.93	0	Group FDR	id	Sample 1, condensed, injection 1
ITLSKHQNVQLPR-H6-U	sp|P26599|PTBP1_HUMAN	220405_LU02_mbikaki_PTBP1_08.c.05455.05455.3	220405_LU02_mbikaki_PTBP1_08.c.05424.05424.3	411	306.025	U	Natural_-H2O	U Natural_-H2O	1838.9	1838.9	613.974	3	-3	0.14699	48.83	0	Group FDR	id	Sample 1, condensed, injection 2
ILFNKKENALVQMADGNQAQLAMSHLNGHK-N4-U	sp|P26599|PTBP1_HUMAN	220405_LU02_mbikaki_PTBP1_07.c.11633.11633.5	220405_LU02_mbikaki_PTBP1_07.c.11781.11781.5	372	324.036	U	Natural	U Natural	3643.73	3643.72	729.752	5	-2.3	0.04245	48.5	0	Group FDR	id	Sample 1, condensed, injection 1
ITLSKHQNVQLPR-I1-UU	sp|P26599|PTBP1_HUMAN	220405_LU02_mbikaki_PTBP1_10.c.06633.06633.3	220405_LU02_mbikaki_PTBP1_10.c.07109.07109.3	406	630.061	UU	Natural	UU Natural	2162.94	2162.93	721.986	3	-2.7	0.09131	48.49	0	Group FDR	id	Sample 2, condensed, injection 2
NQAFIEMNTEEAANTMVNYYTSVTPVLR-F4-U	sp|P26599|PTBP1_HUMAN	220405_LU02_mbikaki_PTBP1_01.c.27917.27917.3	220405_LU02_mbikaki_PTBP1_01.c.27934.27934.3	98	324.036	U	Natural	U Natural	3529.54	3529.54	1177.52	3	-1.3	0.07805	48.22	0	Group FDR	id	Sample 1, dispersed, injection 1
ILFNKKENALVQMADGNQAQLAMSHLNGHK-N4-UU	sp|P26599|PTBP1_HUMAN	220405_LU02_mbikaki_PTBP1_01.c.13044.13044.5	220405_LU02_mbikaki_PTBP1_01.c.13528.13528.5	372	630.061	UU	Natural	UU Natural	3949.75	3949.74	790.957	5	-2.1	0.04649	48.13	0	Group FDR	id	Sample 1, dispersed, injection 1
ITLSKHQNVQLPR-L3-U	sp|P26599|PTBP1_HUMAN	220405_LU02_mbikaki_PTBP1_09.c.04756.04756.3	220405_LU02_mbikaki_PTBP1_09.c.05151.05151.3	408	324.036	U	Natural	U Natural	1856.91	1856.91	619.977	3	-3	0.12514	48.13	0	Group FDR	id	Sample 2, condensed, injection 1
ITLSKHQNVQLPR-H6-U	sp|P26599|PTBP1_HUMAN	220405_LU02_mbikaki_PTBP1_04.c.04644.04644.3	220405_LU02_mbikaki_PTBP1_04.c.04935.04935.3	411	324.036	U	Natural	U Natural	1856.91	1856.91	619.978	3	-1.4	0.20321	48.01	0	Group FDR	id	Sample 2, dispersed, injection 2
ITLSKHQNVQLPR-K5-U	sp|P26599|PTBP1_HUMAN	220405_LU02_mbikaki_PTBP1_12.c.04720.04720.3	220405_LU02_mbikaki_PTBP1_12.c.05182.05182.3	410	324.036	U	Natural	U Natural	1856.91	1856.91	619.978	3	-2.6	0.18001	47.96	0	Group FDR	id	Sample 3, condensed, injection 2
GQPIYIQFSNHK-Y5-U	sp|P26599|PTBP1_HUMAN	220405_LU02_mbikaki_PTBP1_10.c.09042.09042.2	220405_LU02_mbikaki_PTBP1_10.c.08753.08753.2	127	324.036	U	Natural	U Natural	1754.77	1754.77	878.391	2	-0.5	0.17731	47.76	0	Group FDR	id	Sample 2, condensed, injection 2
NQAFIEMNTEEAANTMVNYYTSVTPVLR-F4-U	sp|P26599|PTBP1_HUMAN	220405_LU02_mbikaki_PTBP1_09.c.27868.27868.3	220405_LU02_mbikaki_PTBP1_09.c.27867.27867.3	98	324.036	U	Natural	U Natural	3529.54	3529.54	1177.52	3	-0.9	0.10028	47.68	0	Group FDR	id	Sample 2, condensed, injection 1
HQNVQLPR-H1-U	sp|P26599|PTBP1_HUMAN	220405_LU02_mbikaki_PTBP1_07.c.03530.03530.2	220405_LU02_mbikaki_PTBP1_07.c.03502.03502.2	411	324.036	U	Natural	U Natural	1314.57	1314.57	658.292	2	-2	0.3029	47.63	0	Group FDR	id	Sample 1, condensed, injection 1
ILFNKKENALVQMADGNQAQLAMSHLNGHK-Q12-U	sp|P26599|PTBP1_HUMAN	220405_LU02_mbikaki_PTBP1_04.c.10709.10709.5	220405_LU02_mbikaki_PTBP1_04.c.10764.10764.5	380	324.036	U	Natural	U Natural	3643.73	3643.72	729.751	5	-2.8	0.03258	47.61	0	Group FDR	id	Sample 2, dispersed, injection 2
ITLSKHQNVQLPR-L3-U	sp|P26599|PTBP1_HUMAN	220405_LU02_mbikaki_PTBP1_06.c.05407.05407.3	220405_LU02_mbikaki_PTBP1_06.c.05074.05074.3	408	324.036	U	Natural	U Natural	1856.91	1856.91	619.978	3	-2.5	0.14868	47.58	0	Group FDR	id	Sample 3, dispersed, injection 2
GQPIYIQFSNHK-Y5-U	sp|P26599|PTBP1_HUMAN	220405_LU02_mbikaki_PTBP1_08.c.08373.08373.2	220405_LU02_mbikaki_PTBP1_08.c.08330.08330.2	127	324.036	U	Natural	U Natural	1754.77	1754.76	878.389	2	-2.3	0.18006	47.58	0	Group FDR	id	Sample 1, condensed, injection 2
ITLSKHQNVQLPR-I1-UU	sp|P26599|PTBP1_HUMAN	220405_LU02_mbikaki_PTBP1_09.c.06527.06527.3	220405_LU02_mbikaki_PTBP1_09.c.06258.06258.3	406	630.061	UU	Natural	UU Natural	2162.94	2162.94	721.986	3	-2.2	0.08448	47.49	0	Group FDR	id	Sample 2, condensed, injection 1
ILFNKKENALVQMADGNQAQLAMSHLNGHK-N4-UU	sp|P26599|PTBP1_HUMAN	220405_LU02_mbikaki_PTBP1_11.c.13744.13744.5	220405_LU02_mbikaki_PTBP1_11.c.13287.13287.5	372	630.061	UU	Natural	UU Natural	3949.75	3949.75	790.957	5	-1.6	0.04204	47.43	0	Group FDR	id	Sample 3, condensed, injection 1
ILFNKKENALVQMADGNQAQLAMSHLNGHK-N4-U	sp|P26599|PTBP1_HUMAN	220405_LU02_mbikaki_PTBP1_11.c.11432.11432.5	220405_LU02_mbikaki_PTBP1_11.c.11592.11592.5	372	324.036	U	Natural	U Natural	3643.73	3643.71	729.751	5	-3.7	0.03891	47.29	0	Group FDR	id	Sample 3, condensed, injection 1
ITLSKHQNVQLPR-T2-U	sp|P26599|PTBP1_HUMAN	220405_LU02_mbikaki_PTBP1_08.c.05792.05792.3	220405_LU02_mbikaki_PTBP1_08.c.05825.05825.3	407	324.036	U	Natural	U Natural	1856.91	1856.91	619.977	3	-3.5	0.08106	47.27	0	Group FDR	id	Sample 1, condensed, injection 2
NQAFIEMNTEEAANTMVNYYTSVTPVLR-F4-U	sp|P26599|PTBP1_HUMAN	220405_LU02_mbikaki_PTBP1_10.c.28082.28082.3	220405_LU02_mbikaki_PTBP1_10.c.28053.28053.3	98	324.036	U	Natural	U Natural	3529.54	3529.54	1177.52	3	-1	0.09626	47.26	0	Group FDR	id	Sample 2, condensed, injection 2
ITLSKHQNVQLPR-I1-UU	sp|P26599|PTBP1_HUMAN	220405_LU02_mbikaki_PTBP1_02.c.06508.06508.3	220405_LU02_mbikaki_PTBP1_02.c.06289.06289.3	406	630.061	UU	Natural	UU Natural	2162.94	2162.94	721.987	3	-1.5	0.08768	47.13	0	Group FDR	id	Sample 1, dispersed, injection 2
ILFNKKENALVQMADGNQAQLAMSHLNGHK-N4-UU	sp|P26599|PTBP1_HUMAN	220405_LU02_mbikaki_PTBP1_09.c.12794.12794.4	220405_LU02_mbikaki_PTBP1_09.c.12492.12492.4	372	630.061	UU	Natural	UU Natural	3949.75	3949.74	988.443	4	-3.1	0.03937	46.95	0	Group FDR	id	Sample 2, condensed, injection 1
ILFNKKENALVQMADGNQAQLAMSHLNGHK-E7-UU	sp|P26599|PTBP1_HUMAN	220405_LU02_mbikaki_PTBP1_12.c.12968.12968.4	220405_LU02_mbikaki_PTBP1_12.c.12700.12700.4	375	630.061	UU	Natural	UU Natural	3949.75	3949.74	988.443	4	-3	0.05174	46.78	0	Group FDR	id	Sample 3, condensed, injection 2
ITLSKHQNVQLPR-I1-UU	sp|P26599|PTBP1_HUMAN	220405_LU02_mbikaki_PTBP1_01.c.07252.07252.3	220405_LU02_mbikaki_PTBP1_01.c.07176.07176.3	406	630.061	UU	Natural	UU Natural	2162.94	2162.94	721.987	3	-1.8	0.11142	46.67	0	Group FDR	id	Sample 1, dispersed, injection 1
ITLSKHQNVQLPR-H6-U	sp|P26599|PTBP1_HUMAN	220405_LU02_mbikaki_PTBP1_11.c.05064.05064.3	220405_LU02_mbikaki_PTBP1_11.c.05170.05170.3	411	324.036	U	Natural	U Natural	1856.91	1856.91	619.978	3	-2	0.12592	46.56	0	Group FDR	id	Sample 3, condensed, injection 1
ILFNKKENALVQMADGNQAQLAMSHLNGHK-N4-U	sp|P26599|PTBP1_HUMAN	220405_LU02_mbikaki_PTBP1_02.c.11089.11089.5	220405_LU02_mbikaki_PTBP1_02.c.11262.11262.5	372	324.036	U	Natural	U Natural	3643.73	3643.71	729.751	5	-3.7	0.04105	46.55	0	Group FDR	id	Sample 1, dispersed, injection 2
ITLSKHQNVQLPR-L3-UU	sp|P26599|PTBP1_HUMAN	220405_LU02_mbikaki_PTBP1_07.c.07820.07820.3	220405_LU02_mbikaki_PTBP1_07.c.07690.07690.3	408	630.061	UU	Natural	UU Natural	2162.94	2162.93	721.986	3	-2.7	0.11942	46.46	0	Group FDR	id	Sample 1, condensed, injection 1
ITLSKHQNVQLPR-H6-U	sp|P26599|PTBP1_HUMAN	220405_LU02_mbikaki_PTBP1_03.c.04621.04621.3	220405_LU02_mbikaki_PTBP1_03.c.04574.04574.3	411	306.025	U	Natural_-H2O	U Natural_-H2O	1838.9	1838.9	613.974	3	-3	0.14639	46.4	0	Group FDR	id	Sample 2, dispersed, injection 1
ITLSKHQNVQLPR-H6-U	sp|P26599|PTBP1_HUMAN	220405_LU02_mbikaki_PTBP1_12.c.05031.05031.3	220405_LU02_mbikaki_PTBP1_12.c.04860.04860.3	411	306.025	U	Natural_-H2O	U Natural_-H2O	1838.9	1838.9	613.974	3	-2.6	0.14867	46.37	0	Group FDR	id	Sample 3, condensed, injection 2
ITLSKHQNVQLPR-I1-UU	sp|P26599|PTBP1_HUMAN	220405_LU02_mbikaki_PTBP1_03.c.06431.06431.3	220405_LU02_mbikaki_PTBP1_03.c.06183.06183.3	406	630.061	UU	Natural	UU Natural	2162.94	2162.94	721.987	3	-1.2	0.08791	46.32	0	Group FDR	id	Sample 2, dispersed, injection 1
HQNVQLPR-H1-U	sp|P26599|PTBP1_HUMAN	220405_LU02_mbikaki_PTBP1_10.c.03080.03080.2	220405_LU02_mbikaki_PTBP1_10.c.03304.03304.2	411	324.036	U	Natural	U Natural	1314.57	1314.57	658.292	2	-3	0.27464	46.2	0	Group FDR	id	Sample 2, condensed, injection 2
ITLSKHQNVQLPR-I1-UU	sp|P26599|PTBP1_HUMAN	220405_LU02_mbikaki_PTBP1_01.c.06636.06636.3	220405_LU02_mbikaki_PTBP1_01.c.06382.06382.3	406	630.061	UU	Natural	UU Natural	2162.94	2162.94	721.987	3	-1.8	0.11744	46.19	0	Group FDR	id	Sample 1, dispersed, injection 1
ILFNKKENALVQMADGNQAQLAMSHLNGHK-N4-UU	sp|P26599|PTBP1_HUMAN	220405_LU02_mbikaki_PTBP1_04.c.13218.13218.5	220405_LU02_mbikaki_PTBP1_04.c.13195.13195.5	372	630.061	UU	Natural	UU Natural	3949.75	3949.74	790.957	5	-2.2	0.0358	46.15	0	Group FDR	id	Sample 2, dispersed, injection 2
ITLSKHQNVQLPR-I1-UU	sp|P26599|PTBP1_HUMAN	220405_LU02_mbikaki_PTBP1_07.c.07201.07201.3	220405_LU02_mbikaki_PTBP1_07.c.07399.07399.3	406	630.061	UU	Natural	UU Natural	2162.94	2162.94	721.986	3	-2.1	0.09463	46.01	0	Group FDR	id	Sample 1, condensed, injection 1
ITLSKHQNVQLPR-L3-U	sp|P26599|PTBP1_HUMAN	220405_LU02_mbikaki_PTBP1_05.c.05394.05394.3	220405_LU02_mbikaki_PTBP1_05.c.05757.05757.3	408	324.036	U	Natural	U Natural	1856.91	1856.91	619.978	3	-2.1	0.15271	45.98	0	Group FDR	id	Sample 3, dispersed, injection 1
ILFNKKENALVQMADGNQAQLAMSHLNGHK-N4-U	sp|P26599|PTBP1_HUMAN	220405_LU02_mbikaki_PTBP1_03.c.10810.10810.5	220405_LU02_mbikaki_PTBP1_03.c.10811.10811.5	372	324.036	U	Natural	U Natural	3643.73	3643.72	729.751	5	-3.4	0.03032	45.8	0	Group FDR	id	Sample 2, dispersed, injection 1
ITLSKHQNVQLPR-I1-U	sp|P26599|PTBP1_HUMAN	220405_LU02_mbikaki_PTBP1_07.c.05579.05579.3	220405_LU02_mbikaki_PTBP1_07.c.05813.05813.3	406	324.036	U	Natural	U Natural	1856.91	1856.91	619.977	3	-3.2	0.08141	45.76	0	Group FDR	id	Sample 1, condensed, injection 1
ITLSKHQNVQLPR-L3-U	sp|P26599|PTBP1_HUMAN	220405_LU02_mbikaki_PTBP1_12.c.05028.05028.3	220405_LU02_mbikaki_PTBP1_12.c.05463.05463.3	408	324.036	U	Natural	U Natural	1856.91	1856.91	619.977	3	-3.2	0.14601	45.75	0	Group FDR	id	Sample 3, condensed, injection 2
ITLSKHQNVQLPR-I1-UU	sp|P26599|PTBP1_HUMAN	220405_LU02_mbikaki_PTBP1_05.c.07637.07637.3	220405_LU02_mbikaki_PTBP1_05.c.07325.07325.3	406	630.061	UU	Natural	UU Natural	2162.94	2162.94	721.986	3	-2	0.09726	45.64	0	Group FDR	id	Sample 3, dispersed, injection 1
ITLSKHQNVQLPR-L3-UU	sp|P26599|PTBP1_HUMAN	220405_LU02_mbikaki_PTBP1_09.c.06822.06822.3	220405_LU02_mbikaki_PTBP1_09.c.06783.06783.3	408	630.061	UU	Natural	UU Natural	2162.94	2162.93	721.985	3	-4.3	0.09489	45.58	0	Group FDR	id	Sample 2, condensed, injection 1
ILFNKKENALVQMADGNQAQLAMSHLNGHK-N4-U	sp|P26599|PTBP1_HUMAN	220405_LU02_mbikaki_PTBP1_09.c.10895.10895.5	220405_LU02_mbikaki_PTBP1_09.c.10849.10849.5	372	324.036	U	Natural	U Natural	3643.73	3643.72	729.751	5	-3.3	0.03024	45.54	0	Group FDR	id	Sample 2, condensed, injection 1
ITLSKHQNVQLPR-L3-U	sp|P26599|PTBP1_HUMAN	220405_LU02_mbikaki_PTBP1_11.c.05344.05344.3	220405_LU02_mbikaki_PTBP1_11.c.05612.05612.3	408	324.036	U	Natural	U Natural	1856.91	1856.91	619.978	3	-2.4	0.12808	45.51	0	Group FDR	id	Sample 3, condensed, injection 1
ITLSKHQNVQLPR-L3-U	sp|P26599|PTBP1_HUMAN	220405_LU02_mbikaki_PTBP1_07.c.06126.06126.3	220405_LU02_mbikaki_PTBP1_07.c.06138.06138.3	408	324.036	U	Natural	U Natural	1856.91	1856.91	619.978	3	-2.5	0.10886	45.44	0	Group FDR	id	Sample 1, condensed, injection 1
HQNVQLPR-H1-U	sp|P26599|PTBP1_HUMAN	220405_LU02_mbikaki_PTBP1_08.c.03102.03102.2	220405_LU02_mbikaki_PTBP1_08.c.03181.03181.2	411	324.036	U	Natural	U Natural	1314.57	1314.57	658.292	2	-2.4	0.34731	45.38	0	Group FDR	id	Sample 1, condensed, injection 2
ILFNKKENALVQMADGNQAQLAMSHLNGHK-N4-UU	sp|P26599|PTBP1_HUMAN	220405_LU02_mbikaki_PTBP1_09.c.13123.13123.5	220405_LU02_mbikaki_PTBP1_09.c.12773.12773.5	372	630.061	UU	Natural	UU Natural	3949.75	3949.74	790.956	5	-2.9	0.03659	45.35	0	Group FDR	id	Sample 2, condensed, injection 1
ITLSKHQNVQLPR-L3-U	sp|P26599|PTBP1_HUMAN	220405_LU02_mbikaki_PTBP1_03.c.04970.04970.3	220405_LU02_mbikaki_PTBP1_03.c.05038.05038.3	408	324.036	U	Natural	U Natural	1856.91	1856.91	619.978	3	-2.8	0.10002	45.31	0	Group FDR	id	Sample 2, dispersed, injection 1
VKILFNKK-V1-U	sp|P26599|PTBP1_HUMAN	220405_LU02_mbikaki_PTBP1_02.c.01247.01247.3	220405_LU02_mbikaki_PTBP1_02.c.01422.01422.3	367	324.036	U	Natural	U Natural	1312.68	1312.68	438.567	3	-2.1	0.22918	45.16	0	Group FDR	id	Sample 1, dispersed, injection 2
GQPIYIQFSNHK-Y5-U	sp|P26599|PTBP1_HUMAN	220405_LU02_mbikaki_PTBP1_05.c.08536.08536.2	220405_LU02_mbikaki_PTBP1_05.c.09004.09004.2	127	324.036	U	Natural	U Natural	1754.77	1754.76	878.388	2	-3.4	0.18888	45.11	0	Group FDR	id	Sample 3, dispersed, injection 1
ILFNKKENALVQMADGNQAQLAMSHLNGHK-N4-UU	sp|P26599|PTBP1_HUMAN	220405_LU02_mbikaki_PTBP1_08.c.14117.14117.5	220405_LU02_mbikaki_PTBP1_08.c.14241.14241.5	372	630.061	UU	Natural	UU Natural	3949.75	3949.74	790.956	5	-3.4	0.04276	44.99	0	Group FDR	id	Sample 1, condensed, injection 2
ITLSKHQNVQLPR-L3-UU	sp|P26599|PTBP1_HUMAN	220405_LU02_mbikaki_PTBP1_04.c.06647.06647.3	220405_LU02_mbikaki_PTBP1_04.c.06646.06646.3	408	630.061	UU	Natural	UU Natural	2162.94	2162.94	721.986	3	-1.9	0.10978	44.98	0	Group FDR	id	Sample 2, dispersed, injection 2
ITLSKHQNVQLPR-H6-U	sp|P26599|PTBP1_HUMAN	220405_LU02_mbikaki_PTBP1_02.c.04653.04653.3	220405_LU02_mbikaki_PTBP1_02.c.05135.05135.3	411	324.036	U	Natural	U Natural	1856.91	1856.91	619.978	3	-2.9	0.1832	44.95	0	Group FDR	id	Sample 1, dispersed, injection 2
ILFNKKENALVQMADGNQAQLAMSHLNGHK-N4-U	sp|P26599|PTBP1_HUMAN	220405_LU02_mbikaki_PTBP1_10.c.10865.10865.5	220405_LU02_mbikaki_PTBP1_10.c.10834.10834.5	372	324.036	U	Natural	U Natural	3643.73	3643.72	729.751	5	-3.1	0.02977	44.95	0	Group FDR	id	Sample 2, condensed, injection 2
ITLSKHQNVQLPR-L3-U	sp|P26599|PTBP1_HUMAN	220405_LU02_mbikaki_PTBP1_09.c.04474.04474.3	220405_LU02_mbikaki_PTBP1_09.c.04394.04394.3	408	324.036	U	Natural	U Natural	1856.91	1856.91	619.977	3	-3.1	0.1339	44.87	0	Group FDR	id	Sample 2, condensed, injection 1
ITLSKHQNVQLPR-I1-UU	sp|P26599|PTBP1_HUMAN	220405_LU02_mbikaki_PTBP1_11.c.07419.07419.3	220405_LU02_mbikaki_PTBP1_11.c.07369.07369.3	406	630.061	UU	Natural	UU Natural	2162.94	2162.93	721.985	3	-3.9	0.07388	44.82	0	Group FDR	id	Sample 3, condensed, injection 1
ENALVQMADGNQAQLAMSHLNGHK-M17-U	sp|P26599|PTBP1_HUMAN	220405_LU02_mbikaki_PTBP1_11.c.11981.11981.3	220405_LU02_mbikaki_PTBP1_11.c.11967.11967.3	391	324.036	U	Natural	U Natural	2900.26	2900.25	967.758	3	-2.3	0.03737	44.8	0	Group FDR	id	Sample 3, condensed, injection 1
ITLSKHQNVQLPR-T2-UU	sp|P26599|PTBP1_HUMAN	220405_LU02_mbikaki_PTBP1_11.c.06828.06828.3	220405_LU02_mbikaki_PTBP1_11.c.06501.06501.3	407	630.061	UU	Natural	UU Natural	2162.94	2162.93	721.986	3	-3	0.09874	44.74	0	Group FDR	id	Sample 3, condensed, injection 1
ILFNKKENALVQMADGNQAQLAMSHLNGHK-Q12-U	sp|P26599|PTBP1_HUMAN	220405_LU02_mbikaki_PTBP1_01.c.11282.11282.5	220405_LU02_mbikaki_PTBP1_01.c.11286.11286.5	380	324.036	U	Natural	U Natural	3643.73	3643.72	729.751	5	-2.9	0.02846	44.63	0	Group FDR	id	Sample 1, dispersed, injection 1
ITLSKHQNVQLPR-L3-UU	sp|P26599|PTBP1_HUMAN	220405_LU02_mbikaki_PTBP1_05.c.07963.07963.3	220405_LU02_mbikaki_PTBP1_05.c.07981.07981.3	408	630.061	UU	Natural	UU Natural	2162.94	2162.94	721.986	3	-2.1	0.0926	44.63	0	Group FDR	id	Sample 3, dispersed, injection 1
ITLSKHQNVQLPR-T2-UU	sp|P26599|PTBP1_HUMAN	220405_LU02_mbikaki_PTBP1_12.c.07366.07366.3	220405_LU02_mbikaki_PTBP1_12.c.07055.07055.3	407	630.061	UU	Natural	UU Natural	2162.94	2162.93	721.985	3	-3.3	0.1117	44.63	0	Group FDR	id	Sample 3, condensed, injection 2
ILFNKKENALVQMADGNQAQLAMSHLNGHK-N4-UU	sp|P26599|PTBP1_HUMAN	220405_LU02_mbikaki_PTBP1_05.c.14310.14310.5	220405_LU02_mbikaki_PTBP1_05.c.14343.14343.5	372	630.061	UU	Natural	UU Natural	3949.75	3949.74	790.956	5	-2.7	0.03417	44.62	0	Group FDR	id	Sample 3, dispersed, injection 1
ILFNKKENALVQMADGNQAQLAMSHLNGHK-N4-U	sp|P26599|PTBP1_HUMAN	220405_LU02_mbikaki_PTBP1_08.c.11847.11847.5	220405_LU02_mbikaki_PTBP1_08.c.11747.11747.5	372	324.036	U	Natural	U Natural	3643.73	3643.71	729.751	5	-3.7	0.02789	44.56	0	Group FDR	id	Sample 1, condensed, injection 2
ITLSKHQNVQLPR-I1-U	sp|P26599|PTBP1_HUMAN	220405_LU02_mbikaki_PTBP1_07.c.05079.05079.4	220405_LU02_mbikaki_PTBP1_07.c.05121.05121.4	406	324.036	U	Natural	U Natural	1856.91	1856.91	465.235	4	-2.6	0.10399	44.46	0	Group FDR	id	Sample 1, condensed, injection 1
ITLSKHQNVQLPR-I1-U	sp|P26599|PTBP1_HUMAN	220405_LU02_mbikaki_PTBP1_08.c.05258.05258.4	220405_LU02_mbikaki_PTBP1_08.c.05362.05362.4	406	324.036	U	Natural	U Natural	1856.91	1856.91	465.235	4	-3.1	0.13237	44.4	0	Group FDR	id	Sample 1, condensed, injection 2
ITLSKHQNVQLPR-L3-UU	sp|P26599|PTBP1_HUMAN	220405_LU02_mbikaki_PTBP1_08.c.07641.07641.3	220405_LU02_mbikaki_PTBP1_08.c.07587.07587.3	408	630.061	UU	Natural	UU Natural	2162.94	2162.93	721.985	3	-3.5	0.1106	44.32	0	Group FDR	id	Sample 1, condensed, injection 2
VKILFNKK-V1-U	sp|P26599|PTBP1_HUMAN	220405_LU02_mbikaki_PTBP1_07.c.01120.01120.3	220405_LU02_mbikaki_PTBP1_07.c.01121.01121.3	367	324.036	U	Natural	U Natural	1312.68	1312.68	438.566	3	-2.6	0.18112	44.25	0	Group FDR	id	Sample 1, condensed, injection 1
ITLSKHQNVQLPR-K5-U	sp|P26599|PTBP1_HUMAN	220405_LU02_mbikaki_PTBP1_04.c.04882.04882.3	220405_LU02_mbikaki_PTBP1_04.c.04536.04536.3	410	324.036	U	Natural	U Natural	1856.91	1856.91	619.978	3	-1.8	0.14974	44.23	0	Group FDR	id	Sample 2, dispersed, injection 2
ITLSKHQNVQLPR-H6-U	sp|P26599|PTBP1_HUMAN	220405_LU02_mbikaki_PTBP1_01.c.04854.04854.3	220405_LU02_mbikaki_PTBP1_01.c.04772.04772.3	411	306.025	U	Natural_-H2O	U Natural_-H2O	1838.9	1838.9	613.974	3	-2.2	0.14873	44.06	0	Group FDR	id	Sample 1, dispersed, injection 1
ENALVQMADGNQAQLAMSHLNGHK-M17-U	sp|P26599|PTBP1_HUMAN	220405_LU02_mbikaki_PTBP1_09.c.11301.11301.3	220405_LU02_mbikaki_PTBP1_09.c.11339.11339.3	391	324.036	U	Natural	U Natural	2900.26	2900.25	967.758	3	-2.5	0.03614	43.97	0	Group FDR	id	Sample 2, condensed, injection 1
ILFNKKENALVQMADGNQAQLAMSHLNGHK-N4-U	sp|P26599|PTBP1_HUMAN	220405_LU02_mbikaki_PTBP1_07.c.11689.11689.4	220405_LU02_mbikaki_PTBP1_07.c.11739.11739.4	372	324.036	U	Natural	U Natural	3643.73	3643.72	911.937	4	-3.3	0.02896	43.94	0	Group FDR	id	Sample 1, condensed, injection 1
ILFNKKENALVQMADGNQAQLAMSHLNGHK-N4-UU	sp|P26599|PTBP1_HUMAN	220405_LU02_mbikaki_PTBP1_02.c.13248.13248.5	220405_LU02_mbikaki_PTBP1_02.c.13409.13409.5	372	630.061	UU	Natural	UU Natural	3949.75	3949.74	790.956	5	-3.4	0.03593	43.75	0	Group FDR	id	Sample 1, dispersed, injection 2
VKILFNKK-V1-U	sp|P26599|PTBP1_HUMAN	220405_LU02_mbikaki_PTBP1_09.c.01097.01097.3	220405_LU02_mbikaki_PTBP1_09.c.01107.01107.3	367	324.036	U	Natural	U Natural	1312.68	1312.68	438.566	3	-3.2	0.17238	43.75	0	Group FDR	id	Sample 2, condensed, injection 1
ITLSKHQNVQLPR-H6-U	sp|P26599|PTBP1_HUMAN	220405_LU02_mbikaki_PTBP1_01.c.04891.04891.3	220405_LU02_mbikaki_PTBP1_01.c.05329.05329.3	411	324.036	U	Natural	U Natural	1856.91	1856.91	619.978	3	-2.1	0.16326	43.73	0	Group FDR	id	Sample 1, dispersed, injection 1
ITLSKHQNVQLPR-H6-U	sp|P26599|PTBP1_HUMAN	220405_LU02_mbikaki_PTBP1_11.c.05538.05538.3	220405_LU02_mbikaki_PTBP1_11.c.05450.05450.3	411	306.025	U	Natural_-H2O	U Natural_-H2O	1838.9	1838.9	613.974	3	-3	0.12523	43.69	0	Group FDR	id	Sample 3, condensed, injection 1
ILFNKKENALVQMADGNQAQLAMSHLNGHK-E7-UU	sp|P26599|PTBP1_HUMAN	220405_LU02_mbikaki_PTBP1_04.c.12656.12656.4	220405_LU02_mbikaki_PTBP1_04.c.12569.12569.4	375	630.061	UU	Natural	UU Natural	3949.75	3949.74	988.444	4	-2.5	0.03703	43.67	0	Group FDR	id	Sample 2, dispersed, injection 2
ITLSKHQNVQLPR-I1-U	sp|P26599|PTBP1_HUMAN	220405_LU02_mbikaki_PTBP1_11.c.04826.04826.4	220405_LU02_mbikaki_PTBP1_11.c.04840.04840.4	406	324.036	U	Natural	U Natural	1856.91	1856.91	465.235	4	-3.1	0.13312	43.59	0	Group FDR	id	Sample 3, condensed, injection 1
ITLSKHQNVQLPR-L3-UU	sp|P26599|PTBP1_HUMAN	220405_LU02_mbikaki_PTBP1_03.c.07044.07044.3	220405_LU02_mbikaki_PTBP1_03.c.06793.06793.3	408	630.061	UU	Natural	UU Natural	2162.94	2162.94	721.986	3	-1.9	0.12173	43.56	0	Group FDR	id	Sample 2, dispersed, injection 1
VKILFNKK-V1-U	sp|P26599|PTBP1_HUMAN	220405_LU02_mbikaki_PTBP1_04.c.01197.01197.3	220405_LU02_mbikaki_PTBP1_04.c.01186.01186.3	367	324.036	U	Natural	U Natural	1312.68	1312.68	438.567	3	-1.8	0.21771	43.55	0	Group FDR	id	Sample 2, dispersed, injection 2
ITLSKHQNVQLPR-H6-U	sp|P26599|PTBP1_HUMAN	220405_LU02_mbikaki_PTBP1_09.c.04404.04404.3	220405_LU02_mbikaki_PTBP1_09.c.04548.04548.3	411	306.025	U	Natural_-H2O	U Natural_-H2O	1838.9	1838.9	613.974	3	-2.5	0.12209	43.55	0	Group FDR	id	Sample 2, condensed, injection 1
VKILFNKK-V1-U	sp|P26599|PTBP1_HUMAN	220405_LU02_mbikaki_PTBP1_10.c.01187.01187.3	220405_LU02_mbikaki_PTBP1_10.c.01178.01178.3	367	324.036	U	Natural	U Natural	1312.68	1312.68	438.566	3	-3	0.14928	43.53	0	Group FDR	id	Sample 2, condensed, injection 2
GQPIYIQFSNHK-Y5-UU	sp|P26599|PTBP1_HUMAN	220405_LU02_mbikaki_PTBP1_10.c.10313.10313.2	220405_LU02_mbikaki_PTBP1_10.c.10304.10304.2	127	630.061	UU	Natural	UU Natural	2060.79	2060.79	1031.4	2	-1.8	0.15577	43.47	0	Group FDR	id	Sample 2, condensed, injection 2
ITLSKHQNVQLPR-H6-U	sp|P26599|PTBP1_HUMAN	220405_LU02_mbikaki_PTBP1_04.c.04357.04357.3	220405_LU02_mbikaki_PTBP1_04.c.04463.04463.3	411	306.025	U	Natural_-H2O	U Natural_-H2O	1838.9	1838.9	613.975	3	-1.5	0.16147	43.43	0	Group FDR	id	Sample 2, dispersed, injection 2
ITLSKHQNVQLPR-H6-U	sp|P26599|PTBP1_HUMAN	220405_LU02_mbikaki_PTBP1_02.c.04703.04703.3	220405_LU02_mbikaki_PTBP1_02.c.04972.04972.3	411	306.025	U	Natural_-H2O	U Natural_-H2O	1838.9	1838.9	613.975	3	-1.9	0.168	43.33	0	Group FDR	id	Sample 1, dispersed, injection 2
ITLSKHQNVQLPR-H6-U	sp|P26599|PTBP1_HUMAN	220405_LU02_mbikaki_PTBP1_06.c.05713.05713.3	220405_LU02_mbikaki_PTBP1_06.c.05956.05956.3	411	324.036	U	Natural	U Natural	1856.91	1856.91	619.978	3	-2.5	0.15004	43.17	0	Group FDR	id	Sample 3, dispersed, injection 2
ITLSKHQNVQLPR-I1-UU	sp|P26599|PTBP1_HUMAN	220405_LU02_mbikaki_PTBP1_10.c.06321.06321.3	220405_LU02_mbikaki_PTBP1_10.c.06307.06307.3	406	630.061	UU	Natural	UU Natural	2162.94	2162.93	721.986	3	-2.8	0.09892	43.14	0	Group FDR	id	Sample 2, condensed, injection 2
NQAFIEMNTEEAANTMVNYYTSVTPVLR-F4-U	sp|P26599|PTBP1_HUMAN	220405_LU02_mbikaki_PTBP1_12.c.28465.28465.3	220405_LU02_mbikaki_PTBP1_12.c.28868.28868.3	98	324.036	U	Natural	U Natural	3529.54	3529.54	1177.52	3	-1.8	0.09909	43.11	0	Group FDR	id	Sample 3, condensed, injection 2
ILFNKKENALVQMADGNQAQLAMSHLNGHK-N4-U	sp|P26599|PTBP1_HUMAN	220405_LU02_mbikaki_PTBP1_12.c.11185.11185.5	220405_LU02_mbikaki_PTBP1_12.c.11085.11085.5	372	324.036	U	Natural	U Natural	3643.73	3643.72	729.752	5	-1.8	0.05393	42.98	0	Group FDR	id	Sample 3, condensed, injection 2
GQPIYIQFSNHK-Y5-U	sp|P26599|PTBP1_HUMAN	220405_LU02_mbikaki_PTBP1_02.c.07960.07960.2	220405_LU02_mbikaki_PTBP1_02.c.07559.07559.2	127	324.036	U	Natural	U Natural	1754.77	1754.76	878.39	2	-1	0.16642	42.87	0	Group FDR	id	Sample 1, dispersed, injection 2
ITLSKHQNVQLPR-L3-UU	sp|P26599|PTBP1_HUMAN	220405_LU02_mbikaki_PTBP1_09.c.04611.04611.3	220405_LU02_mbikaki_PTBP1_09.c.04590.04590.3	408	550.095	UU	Natural_-HPO3	UU Natural_-HPO3	2082.97	2082.97	695.33	3	-3.1	0.17925	42.86	0	Group FDR	id	Sample 2, condensed, injection 1
ITLSKHQNVQLPR-K5-U	sp|P26599|PTBP1_HUMAN	220405_LU02_mbikaki_PTBP1_10.c.05421.05421.3	220405_LU02_mbikaki_PTBP1_10.c.05564.05564.3	410	324.036	U	Natural	U Natural	1856.91	1856.91	619.977	3	-3.4	0.14603	42.85	0	Group FDR	id	Sample 2, condensed, injection 2
VKILFNKK-V1-U	sp|P26599|PTBP1_HUMAN	220405_LU02_mbikaki_PTBP1_05.c.01291.01291.3	220405_LU02_mbikaki_PTBP1_05.c.01283.01283.3	367	324.036	U	Natural	U Natural	1312.68	1312.68	438.567	3	-2.3	0.19925	42.72	0	Group FDR	id	Sample 3, dispersed, injection 1
NQAFIEMNTEEAANTMVNYYTSVTPVLR-N14-U	sp|P26599|PTBP1_HUMAN	220405_LU02_mbikaki_PTBP1_03.c.27666.27666.3	220405_LU02_mbikaki_PTBP1_03.c.28102.28102.3	108	324.036	U	Natural	U Natural	3529.54	3529.54	1177.52	3	-0.1	0.08954	42.65	0	Group FDR	id	Sample 2, dispersed, injection 1
ITLSKHQNVQLPR-H6-U	sp|P26599|PTBP1_HUMAN	220405_LU02_mbikaki_PTBP1_10.c.05182.05182.3	220405_LU02_mbikaki_PTBP1_10.c.05215.05215.3	411	306.025	U	Natural_-H2O	U Natural_-H2O	1838.9	1838.9	613.974	3	-2.5	0.12407	42.64	0	Group FDR	id	Sample 2, condensed, injection 2
GQPIYIQFSNHK-Y5-U	sp|P26599|PTBP1_HUMAN	220405_LU02_mbikaki_PTBP1_06.c.08147.08147.2	220405_LU02_mbikaki_PTBP1_06.c.08645.08645.2	127	324.036	U	Natural	U Natural	1754.77	1754.76	878.39	2	-1.1	0.18606	42.61	0	Group FDR	id	Sample 3, dispersed, injection 2
ITLSKHQNVQLPR-V9-U	sp|P26599|PTBP1_HUMAN	220405_LU02_mbikaki_PTBP1_03.c.05248.05248.3	220405_LU02_mbikaki_PTBP1_03.c.05303.05303.3	414	324.036	U	Natural	U Natural	1856.91	1856.91	619.978	3	-1.9	0.17505	42.57	0	Group FDR	id	Sample 2, dispersed, injection 1
GQPIYIQFSNHK-Y5-U	sp|P26599|PTBP1_HUMAN	220405_LU02_mbikaki_PTBP1_01.c.08720.08720.2	220405_LU02_mbikaki_PTBP1_01.c.08868.08868.2	127	324.036	U	Natural	U Natural	1754.77	1754.76	878.389	2	-2.3	0.17209	42.56	0	Group FDR	id	Sample 1, dispersed, injection 1
VKILFNKK-V1-U	sp|P26599|PTBP1_HUMAN	220405_LU02_mbikaki_PTBP1_03.c.01206.01206.3	220405_LU02_mbikaki_PTBP1_03.c.01311.01311.3	367	324.036	U	Natural	U Natural	1312.68	1312.68	438.567	3	-1.9	0.14596	42.56	0	Group FDR	id	Sample 2, dispersed, injection 1
ITLSKHQNVQLPR-L3-UU	sp|P26599|PTBP1_HUMAN	220405_LU02_mbikaki_PTBP1_07.c.07523.07523.3	220405_LU02_mbikaki_PTBP1_07.c.06993.06993.3	408	630.061	UU	Natural	UU Natural	2162.94	2162.93	721.986	3	-2.7	0.11335	42.54	0	Group FDR	id	Sample 1, condensed, injection 1
VKILFNKK-V1-U	sp|P26599|PTBP1_HUMAN	220405_LU02_mbikaki_PTBP1_08.c.01201.01201.3	220405_LU02_mbikaki_PTBP1_08.c.01299.01299.3	367	324.036	U	Natural	U Natural	1312.68	1312.68	438.566	3	-2.7	0.21349	42.5	0	Group FDR	id	Sample 1, condensed, injection 2
ITLSKHQNVQLPR-H6-U	sp|P26599|PTBP1_HUMAN	220405_LU02_mbikaki_PTBP1_05.c.05386.05386.3	220405_LU02_mbikaki_PTBP1_05.c.05488.05488.3	411	306.025	U	Natural_-H2O	U Natural_-H2O	1838.9	1838.9	613.975	3	-1.9	0.12729	42.46	0	Group FDR	id	Sample 3, dispersed, injection 1
HQNVQLPR-H1-UU	sp|P26599|PTBP1_HUMAN	220405_LU02_mbikaki_PTBP1_11.c.09205.09205.2	220405_LU02_mbikaki_PTBP1_11.c.09435.09435.2	411	612.051	UU	Natural_-H2O	UU Natural_-H2O	1602.59	1602.58	802.299	2	-2.8	0.18405	42.36	0	Group FDR	id	Sample 3, condensed, injection 1
ITLSKHQNVQLPR-I1-U	sp|P26599|PTBP1_HUMAN	220405_LU02_mbikaki_PTBP1_09.c.04510.04510.4	220405_LU02_mbikaki_PTBP1_09.c.04522.04522.4	406	324.036	U	Natural	U Natural	1856.91	1856.91	465.235	4	-2.8	0.15469	42.32	0	Group FDR	id	Sample 2, condensed, injection 1
ILFNKKENALVQMADGNQAQLAMSHLNGHK-F3-UU	sp|P26599|PTBP1_HUMAN	220405_LU02_mbikaki_PTBP1_02.c.12724.12724.4	220405_LU02_mbikaki_PTBP1_02.c.12991.12991.4	371	630.061	UU	Natural	UU Natural	3949.75	3949.75	988.444	4	-1.7	0.03032	42.18	0	Group FDR	id	Sample 1, dispersed, injection 2
ITLSKHQNVQLPR-I1-U	sp|P26599|PTBP1_HUMAN	220405_LU02_mbikaki_PTBP1_09.c.05369.05369.3	220405_LU02_mbikaki_PTBP1_09.c.05708.05708.3	406	324.036	U	Natural	U Natural	1856.91	1856.91	619.977	3	-3.1	0.14313	42.01	0	Group FDR	id	Sample 2, condensed, injection 1
HQNVQLPR-H1-U	sp|P26599|PTBP1_HUMAN	220405_LU02_mbikaki_PTBP1_07.c.03281.03281.2	220405_LU02_mbikaki_PTBP1_07.c.03216.03216.2	411	324.036	U	Natural	U Natural	1314.57	1314.57	658.292	2	-2.3	0.33977	42	0	Group FDR	id	Sample 1, condensed, injection 1
ITLSKHQNVQLPR-H6-U	sp|P26599|PTBP1_HUMAN	220405_LU02_mbikaki_PTBP1_08.c.06127.06127.3	220405_LU02_mbikaki_PTBP1_08.c.06466.06466.3	411	324.036	U	Natural	U Natural	1856.91	1856.91	619.978	3	-2.8	0.15435	41.99	0	Group FDR	id	Sample 1, condensed, injection 2
ITLSKHQNVQLPR-I1-UU	sp|P26599|PTBP1_HUMAN	220405_LU02_mbikaki_PTBP1_08.c.07038.07038.3	220405_LU02_mbikaki_PTBP1_08.c.07037.07037.3	406	630.061	UU	Natural	UU Natural	2162.94	2162.94	721.987	3	-1.5	0.08967	41.83	0	Group FDR	id	Sample 1, condensed, injection 2
ILFNKKENALVQMADGNQAQLAXSHLNGHK-N8-UU	sp|P26599|PTBP1_HUMAN	220405_LU02_mbikaki_PTBP1_10.c.09994.09994.4	220405_LU02_mbikaki_PTBP1_10.c.09967.09967.4	376	630.061	UU	Natural	UU Natural	3965.75	3965.74	992.442	4	-2.4	0.04017	41.77	0	Group FDR	id	Sample 2, condensed, injection 2
NFQNIFPPSATLHLSNIPPSVSEEDLK-H13-U	sp|P26599|PTBP1_HUMAN	220405_LU02_mbikaki_PTBP1_09.c.19690.19690.3	220405_LU02_mbikaki_PTBP1_09.c.19827.19827.3	457	324.036	U	Natural	U Natural	3317.55	3317.55	1106.86	3	-0.4	0.05156	41.76	0	Group FDR	id	Sample 2, condensed, injection 1
ILFNKKENALVQXADGNQAQLAMSHLNGHK-K6-UUU	sp|P26599|PTBP1_HUMAN	220405_LU02_mbikaki_PTBP1_01.c.12101.12101.4	220405_LU02_mbikaki_PTBP1_01.c.12038.12038.4	374	936.086	UUU	Natural	UUU Natural	4271.77	4271.76	1068.95	4	-2.2	0.04068	41.72	0	Group FDR	id	Sample 1, dispersed, injection 1
ITLSKHQNVQLPR-I1-UU	sp|P26599|PTBP1_HUMAN	220405_LU02_mbikaki_PTBP1_12.c.06409.06409.3	220405_LU02_mbikaki_PTBP1_12.c.06392.06392.3	406	630.061	UU	Natural	UU Natural	2162.94	2162.93	721.986	3	-3	0.08228	41.68	0	Group FDR	id	Sample 3, condensed, injection 2
ILFNKKENALVQMADGNQAQLAMSHLNGHK-N4-U	sp|P26599|PTBP1_HUMAN	220405_LU02_mbikaki_PTBP1_07.c.11312.11312.5	220405_LU02_mbikaki_PTBP1_07.c.11419.11419.5	372	324.036	U	Natural	U Natural	3643.73	3643.72	729.751	5	-2.6	0.0365	41.61	0	Group FDR	id	Sample 1, condensed, injection 1
ILFNKK-I1-U	sp|P26599|PTBP1_HUMAN	220405_LU02_mbikaki_PTBP1_07.c.00896.00896.2	220405_LU02_mbikaki_PTBP1_07.c.00948.00948.2	369	324.036	U	Natural	U Natural	1085.52	1085.51	543.764	2	-2.8	0.16098	41.53	0	Group FDR	id	Sample 1, condensed, injection 1
ILFNKKENALVQMADGNQAQLAMSHLNGHK-F3-UU	sp|P26599|PTBP1_HUMAN	220405_LU02_mbikaki_PTBP1_06.c.13319.13319.4	220405_LU02_mbikaki_PTBP1_06.c.13307.13307.4	371	630.061	UU	Natural	UU Natural	3949.75	3949.74	988.443	4	-3.4	0.0325	41.48	0	Group FDR	id	Sample 3, dispersed, injection 2
ITLSKHQNVQLPR-L3-UU	sp|P26599|PTBP1_HUMAN	220405_LU02_mbikaki_PTBP1_11.c.07133.07133.3	220405_LU02_mbikaki_PTBP1_11.c.07084.07084.3	408	630.061	UU	Natural	UU Natural	2162.94	2162.93	721.985	3	-3.5	0.063	41.34	0	Group FDR	id	Sample 3, condensed, injection 1
NQAFIEMNTEEAANTMVNYYTSVTPVLR-F4-U	sp|P26599|PTBP1_HUMAN	220405_LU02_mbikaki_PTBP1_11.c.28526.28526.3	220405_LU02_mbikaki_PTBP1_11.c.28433.28433.3	98	324.036	U	Natural	U Natural	3529.54	3529.54	1177.52	3	-1.7	0.0871	41.3	0	Group FDR	id	Sample 3, condensed, injection 1
ITLSKHQNVQLPR-H6-U	sp|P26599|PTBP1_HUMAN	220405_LU02_mbikaki_PTBP1_02.c.04485.04485.3	220405_LU02_mbikaki_PTBP1_02.c.04702.04702.3	411	306.025	U	Natural_-H2O	U Natural_-H2O	1838.9	1838.9	613.975	3	-1.6	0.14165	41.29	0	Group FDR	id	Sample 1, dispersed, injection 2
ITLSKHQNVQLPR-S4-U	sp|P26599|PTBP1_HUMAN	220405_LU02_mbikaki_PTBP1_06.c.05768.05768.3	220405_LU02_mbikaki_PTBP1_06.c.05745.05745.3	409	306.025	U	Natural_-H2O	U Natural_-H2O	1838.9	1838.9	613.974	3	-2.2	0.17253	41.26	0	Group FDR	id	Sample 3, dispersed, injection 2
ILFNKKENALVQMADGNQAQLAMSHLNGHK-L2-U	sp|P26599|PTBP1_HUMAN	220405_LU02_mbikaki_PTBP1_05.c.11988.11988.5	220405_LU02_mbikaki_PTBP1_05.c.11888.11888.5	370	324.036	U	Natural	U Natural	3643.73	3643.72	729.752	5	-2.5	0.03803	41.17	0	Group FDR	id	Sample 3, dispersed, injection 1
GQPIYIQFSNHK-Y5-U	sp|P26599|PTBP1_HUMAN	220405_LU02_mbikaki_PTBP1_11.c.08369.08369.3	220405_LU02_mbikaki_PTBP1_11.c.08575.08575.3	127	324.036	U	Natural	U Natural	1754.77	1754.76	585.928	3	-3	0.13701	41.16	0	Group FDR	id	Sample 3, condensed, injection 1
GSDELFSTCVTNGPFIMSSNSASAANGNDSK-F15-G	sp|P26599|PTBP1_HUMAN	220405_LU02_mbikaki_PTBP1_10.c.16150.16150.3	220405_LU02_mbikaki_PTBP1_10.c.16545.16545.3	29	299.087	G	Natural_-H3PO3+H2O	G Natural_-H3PO3+H2O	3463.45	3463.44	1155.49	3	-2.6	0.06267	41.12	0	Group FDR	id	Sample 2, condensed, injection 2
VKILFNKK-V1-U	sp|P26599|PTBP1_HUMAN	220405_LU02_mbikaki_PTBP1_01.c.01298.01298.3	220405_LU02_mbikaki_PTBP1_01.c.01442.01442.3	367	324.036	U	Natural	U Natural	1312.68	1312.68	438.567	3	-2.1	0.14206	40.92	0	Group FDR	id	Sample 1, dispersed, injection 1
ILFNKKENALVQMADGNQAQLAMSHLNGHK-N4-U	sp|P26599|PTBP1_HUMAN	220405_LU02_mbikaki_PTBP1_06.c.11600.11600.5	220405_LU02_mbikaki_PTBP1_06.c.11518.11518.5	372	324.036	U	Natural	U Natural	3643.73	3643.72	729.751	5	-3.2	0.02631	40.83	0	Group FDR	id	Sample 3, dispersed, injection 2
NFQNIFPPSATLHLSNIPPSVSEEDLK-L12-U	sp|P26599|PTBP1_HUMAN	220405_LU02_mbikaki_PTBP1_12.c.20507.20507.3	220405_LU02_mbikaki_PTBP1_12.c.20409.20409.3	456	324.036	U	Natural	U Natural	3317.55	3317.55	1106.86	3	-1.2	0.05139	40.69	0	Group FDR	id	Sample 3, condensed, injection 2
VKILFNKK-V1-U	sp|P26599|PTBP1_HUMAN	220405_LU02_mbikaki_PTBP1_08.c.01197.01197.2	220405_LU02_mbikaki_PTBP1_08.c.01202.01202.2	367	324.036	U	Natural	U Natural	1312.68	1312.68	657.346	2	-2.2	0.23312	40.66	0	Group FDR	id	Sample 1, condensed, injection 2
ITLSKHQNVQLPR-H6-U	sp|P26599|PTBP1_HUMAN	220405_LU02_mbikaki_PTBP1_10.c.04206.04206.3	220405_LU02_mbikaki_PTBP1_10.c.04372.04372.3	411	306.025	U	Natural_-H2O	U Natural_-H2O	1838.9	1838.9	613.974	3	-3.7	0.13358	40.65	0	Group FDR	id	Sample 2, condensed, injection 2
GQPIYIQFSNHK-Y5-UU	sp|P26599|PTBP1_HUMAN	220405_LU02_mbikaki_PTBP1_02.c.10191.10191.2	220405_LU02_mbikaki_PTBP1_02.c.10177.10177.2	127	630.061	UU	Natural	UU Natural	2060.79	2060.79	1031.4	2	-0.5	0.20853	40.58	0	Group FDR	id	Sample 1, dispersed, injection 2
ITLSKHQNVQLPR-K5-GU	sp|P26599|PTBP1_HUMAN	220405_LU02_mbikaki_PTBP1_11.c.06590.06590.3	220405_LU02_mbikaki_PTBP1_11.c.07090.07090.3	410	669.083	GU	Natural	GU Natural	2201.96	2201.96	734.994	3	-2.2	0.16627	40.56	0	Group FDR	id	Sample 3, condensed, injection 1
VKILFNKK-V1-U	sp|P26599|PTBP1_HUMAN	220405_LU02_mbikaki_PTBP1_02.c.01335.01335.3	220405_LU02_mbikaki_PTBP1_02.c.01325.01325.3	367	324.036	U	Natural	U Natural	1312.68	1312.68	438.567	3	-2.4	0.14615	40.54	0	Group FDR	id	Sample 1, dispersed, injection 2
ITLSKHQNVQLPR-I1-U	sp|P26599|PTBP1_HUMAN	220405_LU02_mbikaki_PTBP1_05.c.06228.06228.3	220405_LU02_mbikaki_PTBP1_05.c.06214.06214.3	406	324.036	U	Natural	U Natural	1856.91	1856.91	619.978	3	-2.9	0.13529	40.54	0	Group FDR	id	Sample 3, dispersed, injection 1
ITLSKHQNVQLPR-H6-UU	sp|P26599|PTBP1_HUMAN	220405_LU02_mbikaki_PTBP1_11.c.04902.04902.3	220405_LU02_mbikaki_PTBP1_11.c.04925.04925.3	411	550.095	UU	Natural_-HPO3	UU Natural_-HPO3	2082.97	2082.97	695.331	3	-1.9	0.17009	40.47	0	Group FDR	id	Sample 3, condensed, injection 1
VKILFNKK-V1-U	sp|P26599|PTBP1_HUMAN	220405_LU02_mbikaki_PTBP1_08.c.01486.01486.3	220405_LU02_mbikaki_PTBP1_08.c.01488.01488.3	367	324.036	U	Natural	U Natural	1312.68	1312.68	438.566	3	-2.8	0.11712	40.38	0	Group FDR	id	Sample 1, condensed, injection 2
ILFNKKENALVQMADGNQAQLAXSHLNGHK-N8-UU	sp|P26599|PTBP1_HUMAN	220405_LU02_mbikaki_PTBP1_12.c.10193.10193.4	220405_LU02_mbikaki_PTBP1_12.c.10105.10105.4	376	630.061	UU	Natural	UU Natural	3965.75	3965.74	992.442	4	-2.4	0.03691	40.36	0	Group FDR	id	Sample 3, condensed, injection 2
ITLSKHQNVQLPR-S4-U	sp|P26599|PTBP1_HUMAN	220405_LU02_mbikaki_PTBP1_09.c.04739.04739.2	220405_LU02_mbikaki_PTBP1_09.c.04770.04770.2	409	324.036	U	Natural	U Natural	1856.91	1856.91	929.462	2	-3.4	0.10185	40.26	0	Group FDR	id	Sample 2, condensed, injection 1
GSDELFSTCVTNGPFIXSSNSASAANGNDSK-G13-G	sp|P26599|PTBP1_HUMAN	220405_LU02_mbikaki_PTBP1_04.c.16752.16752.3	220405_LU02_mbikaki_PTBP1_04.c.16356.16356.3	27	247.071	G	Natural_-H5PO5	G Natural_-H5PO5	3427.43	3427.43	1143.48	3	-0.1	0.04348	40.24	0	Group FDR	id	Sample 2, dispersed, injection 2
ITLSKHQNVQLPR-S4-U	sp|P26599|PTBP1_HUMAN	220405_LU02_mbikaki_PTBP1_01.c.04612.04612.3	220405_LU02_mbikaki_PTBP1_01.c.04385.04385.3	409	306.025	U	Natural_-H2O	U Natural_-H2O	1838.9	1838.9	613.975	3	-1.7	0.14857	40.21	0	Group FDR	id	Sample 1, dispersed, injection 1
ITLSKHQNVQLPR-L3-UU	sp|P26599|PTBP1_HUMAN	220405_LU02_mbikaki_PTBP1_12.c.07069.07069.3	220405_LU02_mbikaki_PTBP1_12.c.07385.07385.3	408	630.061	UU	Natural	UU Natural	2162.94	2162.94	721.986	3	-1.9	0.07237	40.08	0	Group FDR	id	Sample 3, condensed, injection 2
NFQNIFPPSATLHLSNIPPSVSEEDLK-H13-U	sp|P26599|PTBP1_HUMAN	220405_LU02_mbikaki_PTBP1_02.c.23478.23478.3	220405_LU02_mbikaki_PTBP1_02.c.23868.23868.3	457	322.02	U	Natural_-H2	U Natural_-H2	3315.53	3315.52	1106.18	3	-2.8	0.05486	39.92	0	Group FDR	id	Sample 1, dispersed, injection 2
ILFNKKENALVQXADGNQAQLAMSHLNGHK-F3-UU	sp|P26599|PTBP1_HUMAN	220405_LU02_mbikaki_PTBP1_09.c.09521.09521.4	220405_LU02_mbikaki_PTBP1_09.c.09510.09510.4	371	630.061	UU	Natural	UU Natural	3965.75	3965.74	992.443	4	-2.3	0.03883	39.86	0	Group FDR	id	Sample 2, condensed, injection 1
VKILFNKK-V1-U	sp|P26599|PTBP1_HUMAN	220405_LU02_mbikaki_PTBP1_07.c.01324.01324.3	220405_LU02_mbikaki_PTBP1_07.c.01427.01427.3	367	324.036	U	Natural	U Natural	1312.68	1312.68	438.566	3	-2.6	0.11905	39.84	0	Group FDR	id	Sample 1, condensed, injection 1
GQPIYIQFSNHK-Y5-U	sp|P26599|PTBP1_HUMAN	220405_LU02_mbikaki_PTBP1_10.c.07627.07627.3	220405_LU02_mbikaki_PTBP1_10.c.08055.08055.3	127	324.036	U	Natural	U Natural	1754.77	1754.76	585.929	3	-2.3	0.13953	39.82	0	Group FDR	id	Sample 2, condensed, injection 2
NFQNIFPPSATLHLSNIPPSVSEEDLK-H13-U	sp|P26599|PTBP1_HUMAN	220405_LU02_mbikaki_PTBP1_01.c.23937.23937.3	220405_LU02_mbikaki_PTBP1_01.c.23684.23684.3	457	322.02	U	Natural_-H2	U Natural_-H2	3315.53	3315.53	1106.18	3	-2.2	0.06071	39.79	0	Group FDR	id	Sample 1, dispersed, injection 1
GQPIYIQFSNHK-Y5-U	sp|P26599|PTBP1_HUMAN	220405_LU02_mbikaki_PTBP1_07.c.08141.08141.3	220405_LU02_mbikaki_PTBP1_07.c.08703.08703.3	127	324.036	U	Natural	U Natural	1754.77	1754.76	585.928	3	-2.7	0.13695	39.73	0	Group FDR	id	Sample 1, condensed, injection 1
VKILFNKK-V1-U	sp|P26599|PTBP1_HUMAN	220405_LU02_mbikaki_PTBP1_05.c.01384.01384.3	220405_LU02_mbikaki_PTBP1_05.c.01374.01374.3	367	324.036	U	Natural	U Natural	1312.68	1312.68	438.567	3	-2.3	0.12796	39.71	0	Group FDR	id	Sample 3, dispersed, injection 1
ITLSKHQNVQLPR-I1-GU	sp|P26599|PTBP1_HUMAN	220405_LU02_mbikaki_PTBP1_05.c.07599.07599.3	220405_LU02_mbikaki_PTBP1_05.c.07547.07547.3	406	669.083	GU	Natural	GU Natural	2201.96	2201.95	734.993	3	-3.2	0.06048	39.67	0	Group FDR	id	Sample 3, dispersed, injection 1
NFQNIFPPSATLHLSNIPPSVSEEDLK-H13-U	sp|P26599|PTBP1_HUMAN	220405_LU02_mbikaki_PTBP1_03.c.23313.23313.3	220405_LU02_mbikaki_PTBP1_03.c.22980.22980.3	457	322.02	U	Natural_-H2	U Natural_-H2	3315.53	3315.52	1106.18	3	-2.8	0.05549	39.56	0	Group FDR	id	Sample 2, dispersed, injection 1
NFQNIFPPSATLHLSNIPPSVSEEDLK-H13-U	sp|P26599|PTBP1_HUMAN	220405_LU02_mbikaki_PTBP1_10.c.19950.19950.3	220405_LU02_mbikaki_PTBP1_10.c.19940.19940.3	457	324.036	U	Natural	U Natural	3317.55	3317.55	1106.86	3	-0.5	0.03933	39.51	0	Group FDR	id	Sample 2, condensed, injection 2
NFQNIFPPSATLHLSNIPPSVSEEDLK-H13-U	sp|P26599|PTBP1_HUMAN	220405_LU02_mbikaki_PTBP1_02.c.23207.23207.3	220405_LU02_mbikaki_PTBP1_02.c.22828.22828.3	457	322.02	U	Natural_-H2	U Natural_-H2	3315.53	3315.53	1106.18	3	-1.7	0.05466	39.49	0	Group FDR	id	Sample 1, dispersed, injection 2
ILFNKKENALVQXADGNQAQLAMSHLNGHK-E7-UU	sp|P26599|PTBP1_HUMAN	220405_LU02_mbikaki_PTBP1_07.c.10704.10704.4	220405_LU02_mbikaki_PTBP1_07.c.10394.10394.4	375	630.061	UU	Natural	UU Natural	3965.75	3965.74	992.443	4	-1.9	0.03694	39.49	0	Group FDR	id	Sample 1, condensed, injection 1
ITLSKHQNVQLPR-H6-U	sp|P26599|PTBP1_HUMAN	220405_LU02_mbikaki_PTBP1_06.c.05254.05254.3	220405_LU02_mbikaki_PTBP1_06.c.05223.05223.3	411	306.025	U	Natural_-H2O	U Natural_-H2O	1838.9	1838.9	613.974	3	-3	0.12572	39.45	0	Group FDR	id	Sample 3, dispersed, injection 2
VKILFNKK-F5-UU	sp|P26599|PTBP1_HUMAN	220405_LU02_mbikaki_PTBP1_01.c.02374.02374.2	220405_LU02_mbikaki_PTBP1_01.c.02506.02506.2	371	630.061	UU	Natural	UU Natural	1618.7	1618.7	810.359	2	-1.3	0.08709	39.44	0	Group FDR	id	Sample 1, dispersed, injection 1
VKILFNKK-V1-U	sp|P26599|PTBP1_HUMAN	220405_LU02_mbikaki_PTBP1_08.c.01302.01302.3	220405_LU02_mbikaki_PTBP1_08.c.01199.01199.3	367	324.036	U	Natural	U Natural	1312.68	1312.68	438.566	3	-2.8	0.12719	39.44	0	Group FDR	id	Sample 1, condensed, injection 2
ITLSKHQNVQLPR-H6-UU	sp|P26599|PTBP1_HUMAN	220405_LU02_mbikaki_PTBP1_07.c.06835.06835.3	220405_LU02_mbikaki_PTBP1_07.c.06878.06878.3	411	612.051	UU	Natural_-H2O	UU Natural_-H2O	2144.93	2144.92	715.982	3	-3.3	0.09015	39.43	0	Group FDR	id	Sample 1, condensed, injection 1
ILFNKKENALVQXADGNQAQLAMSHLNGHK-N4-UU	sp|P26599|PTBP1_HUMAN	220405_LU02_mbikaki_PTBP1_12.c.09847.09847.4	220405_LU02_mbikaki_PTBP1_12.c.09784.09784.4	372	630.061	UU	Natural	UU Natural	3965.75	3965.74	992.442	4	-2.9	0.03165	39.41	0	Group FDR	id	Sample 3, condensed, injection 2
ITLSKHQNVQLPR-S4-U	sp|P26599|PTBP1_HUMAN	220405_LU02_mbikaki_PTBP1_02.c.04256.04256.3	220405_LU02_mbikaki_PTBP1_02.c.04287.04287.3	409	306.025	U	Natural_-H2O	U Natural_-H2O	1838.9	1838.9	613.974	3	-2.7	0.16714	39.39	0	Group FDR	id	Sample 1, dispersed, injection 2
ITLSKHQNVQLPR-H6-UU	sp|P26599|PTBP1_HUMAN	220405_LU02_mbikaki_PTBP1_10.c.06439.06439.3	220405_LU02_mbikaki_PTBP1_10.c.05992.05992.3	411	612.051	UU	Natural_-H2O	UU Natural_-H2O	2144.93	2144.92	715.982	3	-2.9	0.10315	39.37	0	Group FDR	id	Sample 2, condensed, injection 2
VKILFNKK-V1-U	sp|P26599|PTBP1_HUMAN	220405_LU02_mbikaki_PTBP1_07.c.01224.01224.3	220405_LU02_mbikaki_PTBP1_07.c.01330.01330.3	367	324.036	U	Natural	U Natural	1312.68	1312.68	438.566	3	-2.8	0.11227	39.31	0	Group FDR	id	Sample 1, condensed, injection 1
HQNVQLPR-H1-U	sp|P26599|PTBP1_HUMAN	220405_LU02_mbikaki_PTBP1_09.c.02763.02763.2	220405_LU02_mbikaki_PTBP1_09.c.02915.02915.2	411	324.036	U	Natural	U Natural	1314.57	1314.57	658.292	2	-1.9	0.24761	39.3	0	Group FDR	id	Sample 2, condensed, injection 1
GSDELFSTCVTNGPFIXSSNSASAANGNDSK-S7-G	sp|P26599|PTBP1_HUMAN	220405_LU02_mbikaki_PTBP1_08.c.17627.17627.3	220405_LU02_mbikaki_PTBP1_08.c.17583.17583.3	21	247.071	G	Natural_-H5PO5	G Natural_-H5PO5	3427.43	3427.42	1143.48	3	-2.2	0.05692	39.28	0	Group FDR	id	Sample 1, condensed, injection 2
ITLSKHQNVQLPR-H6-U	sp|P26599|PTBP1_HUMAN	220405_LU02_mbikaki_PTBP1_02.c.05199.05199.3	220405_LU02_mbikaki_PTBP1_02.c.05375.05375.3	411	324.036	U	Natural	U Natural	1856.91	1856.91	619.978	3	-1.9	0.16554	39.26	0	Group FDR	id	Sample 1, dispersed, injection 2
NFQNIFPPSATLHLSNIPPSVSEEDLK-H13-U	sp|P26599|PTBP1_HUMAN	220405_LU02_mbikaki_PTBP1_06.c.23843.23843.3	220405_LU02_mbikaki_PTBP1_06.c.23766.23766.3	457	322.02	U	Natural_-H2	U Natural_-H2	3315.53	3315.53	1106.19	3	-0.2	0.05532	39.26	0	Group FDR	id	Sample 3, dispersed, injection 2
VKILFNKK-V1-U	sp|P26599|PTBP1_HUMAN	220405_LU02_mbikaki_PTBP1_05.c.01267.01267.2	220405_LU02_mbikaki_PTBP1_05.c.01430.01430.2	367	324.036	U	Natural	U Natural	1312.68	1312.68	657.346	2	-1.6	0.19159	39.21	0	Group FDR	id	Sample 3, dispersed, injection 1
GQPIYIQFSNHK-Y5-U	sp|P26599|PTBP1_HUMAN	220405_LU02_mbikaki_PTBP1_08.c.08332.08332.3	220405_LU02_mbikaki_PTBP1_08.c.08337.08337.3	127	324.036	U	Natural	U Natural	1754.77	1754.76	585.929	3	-2.3	0.12455	39.15	0	Group FDR	id	Sample 1, condensed, injection 2
VKILFNKK-K2-UU	sp|P26599|PTBP1_HUMAN	220405_LU02_mbikaki_PTBP1_03.c.02106.02106.2	220405_LU02_mbikaki_PTBP1_03.c.02103.02103.2	368	630.061	UU	Natural	UU Natural	1618.7	1618.7	810.359	2	-1.6	0.13866	39.1	0	Group FDR	id	Sample 2, dispersed, injection 1
NFQNIFPPSATLHLSNIPPSVSEEDLK-H13-U	sp|P26599|PTBP1_HUMAN	220405_LU02_mbikaki_PTBP1_11.c.20514.20514.3	220405_LU02_mbikaki_PTBP1_11.c.20384.20384.3	457	324.036	U	Natural	U Natural	3317.55	3317.55	1106.86	3	-1.2	0.04612	39.1	0	Group FDR	id	Sample 3, condensed, injection 1
VKILFNKK-V1-U	sp|P26599|PTBP1_HUMAN	220405_LU02_mbikaki_PTBP1_07.c.01417.01417.2	220405_LU02_mbikaki_PTBP1_07.c.01227.01227.2	367	324.036	U	Natural	U Natural	1312.68	1312.68	657.346	2	-1.9	0.08491	39.09	0	Group FDR	id	Sample 1, condensed, injection 1
NFQNIFPPSATLHLSNIPPSVSEEDLK-H13-U	sp|P26599|PTBP1_HUMAN	220405_LU02_mbikaki_PTBP1_06.c.24799.24799.3	220405_LU02_mbikaki_PTBP1_06.c.24452.24452.3	457	322.02	U	Natural_-H2	U Natural_-H2	3315.53	3315.52	1106.18	3	-3.9	0.06176	39.08	0	Group FDR	id	Sample 3, dispersed, injection 2
GQPIYIQFSNHK-Y5-U	sp|P26599|PTBP1_HUMAN	220405_LU02_mbikaki_PTBP1_01.c.08135.08135.2	220405_LU02_mbikaki_PTBP1_01.c.07664.07664.2	127	324.036	U	Natural	U Natural	1754.77	1754.76	878.39	2	-1.1	0.14709	39.06	0	Group FDR	id	Sample 1, dispersed, injection 1
VKILFNKK-V1-U	sp|P26599|PTBP1_HUMAN	220405_LU02_mbikaki_PTBP1_07.c.01117.01117.2	220405_LU02_mbikaki_PTBP1_07.c.01122.01122.2	367	324.036	U	Natural	U Natural	1312.68	1312.68	657.346	2	-2.2	0.21858	39.06	0	Group FDR	id	Sample 1, condensed, injection 1
ITLSKHQNVQLPR-T2-U	sp|P26599|PTBP1_HUMAN	220405_LU02_mbikaki_PTBP1_12.c.04746.04746.4	220405_LU02_mbikaki_PTBP1_12.c.04780.04780.4	407	324.036	U	Natural	U Natural	1856.91	1856.91	465.235	4	-2.7	0.14027	39.05	0	Group FDR	id	Sample 3, condensed, injection 2
VKILFNKK-V1-U	sp|P26599|PTBP1_HUMAN	220405_LU02_mbikaki_PTBP1_06.c.01210.01210.3	220405_LU02_mbikaki_PTBP1_06.c.01236.01236.3	367	324.036	U	Natural	U Natural	1312.68	1312.68	438.567	3	-2.4	0.14976	39.04	0	Group FDR	id	Sample 3, dispersed, injection 2
ILFNKKENALVQMADGNQAQLAMSHLNGHK-L2-UU	sp|P26599|PTBP1_HUMAN	220405_LU02_mbikaki_PTBP1_10.c.13166.13166.3	220405_LU02_mbikaki_PTBP1_10.c.13165.13165.3	370	630.061	UU	Natural	UU Natural	3949.75	3949.74	1317.59	3	-3.1	0.02761	39.03	0	Group FDR	id	Sample 2, condensed, injection 2
VKILFNKK-V1-U	sp|P26599|PTBP1_HUMAN	220405_LU02_mbikaki_PTBP1_12.c.01228.01228.3	220405_LU02_mbikaki_PTBP1_12.c.01189.01189.3	367	324.036	U	Natural	U Natural	1312.68	1312.68	438.566	3	-2.9	0.23592	38.99	0	Group FDR	id	Sample 3, condensed, injection 2
NFQNIFPPSATLHLSNIPPSVSEEDLK-H13-U	sp|P26599|PTBP1_HUMAN	220405_LU02_mbikaki_PTBP1_01.c.23404.23404.3	220405_LU02_mbikaki_PTBP1_01.c.22946.22946.3	457	322.02	U	Natural_-H2	U Natural_-H2	3315.53	3315.53	1106.18	3	-1.6	0.05284	38.97	0	Group FDR	id	Sample 1, dispersed, injection 1
NFQNIFPPSATLHLSNIPPSVSEEDLK-H13-U	sp|P26599|PTBP1_HUMAN	220405_LU02_mbikaki_PTBP1_08.c.24657.24657.3	220405_LU02_mbikaki_PTBP1_08.c.24546.24546.3	457	322.02	U	Natural_-H2	U Natural_-H2	3315.53	3315.53	1106.18	3	-1.4	0.05642	38.97	0	Group FDR	id	Sample 1, condensed, injection 2
ITLSKHQNVQLPR-H6-U	sp|P26599|PTBP1_HUMAN	220405_LU02_mbikaki_PTBP1_11.c.05019.05019.3	220405_LU02_mbikaki_PTBP1_11.c.04801.04801.3	411	306.025	U	Natural_-H2O	U Natural_-H2O	1838.9	1838.9	613.974	3	-2.9	0.16898	38.9	0	Group FDR	id	Sample 3, condensed, injection 1
NFQNIFPPSATLHLSNIPPSVSEEDLK-H13-U	sp|P26599|PTBP1_HUMAN	220405_LU02_mbikaki_PTBP1_09.c.22885.22885.3	220405_LU02_mbikaki_PTBP1_09.c.22789.22789.3	457	306.025	U	Natural_-H2O	U Natural_-H2O	3299.54	3299.53	1100.85	3	-3.3	0.04969	38.85	0	Group FDR	id	Sample 2, condensed, injection 1
ILFNKKENALVQMADGNQAQLAXSHLNGHK-N8-UU	sp|P26599|PTBP1_HUMAN	220405_LU02_mbikaki_PTBP1_08.c.10955.10955.4	220405_LU02_mbikaki_PTBP1_08.c.10904.10904.4	376	630.061	UU	Natural	UU Natural	3965.75	3965.74	992.442	4	-3	0.03879	38.84	0	Group FDR	id	Sample 1, condensed, injection 2
ITLSKHQNVQLPR-H6-U	sp|P26599|PTBP1_HUMAN	220405_LU02_mbikaki_PTBP1_12.c.04708.04708.3	220405_LU02_mbikaki_PTBP1_12.c.04406.04406.3	411	306.025	U	Natural_-H2O	U Natural_-H2O	1838.9	1838.9	613.974	3	-3	0.15462	38.75	0	Group FDR	id	Sample 3, condensed, injection 2
ITLSKHQNVQLPR-K5-UU	sp|P26599|PTBP1_HUMAN	220405_LU02_mbikaki_PTBP1_08.c.07963.07963.3	220405_LU02_mbikaki_PTBP1_08.c.08150.08150.3	410	630.061	UU	Natural	UU Natural	2162.94	2162.93	721.986	3	-2.8	0.1347	38.73	0	Group FDR	id	Sample 1, condensed, injection 2
ITLSKHQNVQLPR-H6-UU	sp|P26599|PTBP1_HUMAN	220405_LU02_mbikaki_PTBP1_10.c.06815.06815.2	220405_LU02_mbikaki_PTBP1_10.c.06856.06856.2	411	630.061	UU	Natural	UU Natural	2162.94	2162.93	1082.48	2	-2.5	0.14222	38.67	0	Group FDR	id	Sample 2, condensed, injection 2
VKILFNKK-K2-UU	sp|P26599|PTBP1_HUMAN	220405_LU02_mbikaki_PTBP1_08.c.02827.02827.2	220405_LU02_mbikaki_PTBP1_08.c.02513.02513.2	368	630.061	UU	Natural	UU Natural	1618.7	1618.7	810.358	2	-2.5	0.12018	38.63	0	Group FDR	id	Sample 1, condensed, injection 2
HQNVQLPR-H1-U	sp|P26599|PTBP1_HUMAN	220405_LU02_mbikaki_PTBP1_03.c.03016.03016.2	220405_LU02_mbikaki_PTBP1_03.c.03078.03078.2	411	322.02	U	Natural_-H2	U Natural_-H2	1312.56	1312.55	657.285	2	-1.2	0.32427	38.61	0	Group FDR	id	Sample 2, dispersed, injection 1
GQPIYIQFSNHK-Y5-U	sp|P26599|PTBP1_HUMAN	220405_LU02_mbikaki_PTBP1_09.c.07870.07870.2	220405_LU02_mbikaki_PTBP1_09.c.07517.07517.2	127	324.036	U	Natural	U Natural	1754.77	1754.76	878.388	2	-3.8	0.12281	38.59	0	Group FDR	id	Sample 2, condensed, injection 1
ITLSKHQNVQLPR-T2-U	sp|P26599|PTBP1_HUMAN	220405_LU02_mbikaki_PTBP1_10.c.04776.04776.2	220405_LU02_mbikaki_PTBP1_10.c.04812.04812.2	407	324.036	U	Natural	U Natural	1856.91	1856.91	929.463	2	-2.1	0.13235	38.59	0	Group FDR	id	Sample 2, condensed, injection 2
HQNVQLPREGQEDQGLTK-R8-U	sp|P26599|PTBP1_HUMAN	220405_LU02_mbikaki_PTBP1_12.c.04472.04472.3	220405_LU02_mbikaki_PTBP1_12.c.04426.04426.3	418	324.036	U	Natural	U Natural	2400.07	2400.07	801.03	3	-2	0.16512	38.59	0	Group FDR	id	Sample 3, condensed, injection 2
ILFNKKENALVQXADGNQAQLAMSHLNGHK-F3-UUU	sp|P26599|PTBP1_HUMAN	220405_LU02_mbikaki_PTBP1_10.c.11994.11994.4	220405_LU02_mbikaki_PTBP1_10.c.11941.11941.4	371	936.086	UUU	Natural	UUU Natural	4271.77	4271.76	1068.95	4	-2.8	0.04042	38.53	0	Group FDR	id	Sample 2, condensed, injection 2
ENALVQMADGNQAQLAMSHLNGHK-M17-U	sp|P26599|PTBP1_HUMAN	220405_LU02_mbikaki_PTBP1_12.c.11935.11935.3	220405_LU02_mbikaki_PTBP1_12.c.11895.11895.3	391	324.036	U	Natural	U Natural	2900.26	2900.25	967.759	3	-2	0.0315	38.51	0	Group FDR	id	Sample 3, condensed, injection 2
ITLSKHQNVQLPR-L3-U	sp|P26599|PTBP1_HUMAN	220405_LU02_mbikaki_PTBP1_10.c.04603.04603.4	220405_LU02_mbikaki_PTBP1_10.c.04639.04639.4	408	324.036	U	Natural	U Natural	1856.91	1856.91	465.235	4	-3.4	0.15487	38.46	0	Group FDR	id	Sample 2, condensed, injection 2
NQAFIEMNTEEAANTMVNYYTSVTPVLR-F4-U	sp|P26599|PTBP1_HUMAN	220405_LU02_mbikaki_PTBP1_04.c.28126.28126.3	220405_LU02_mbikaki_PTBP1_04.c.28124.28124.3	98	324.036	U	Natural	U Natural	3529.54	3529.54	1177.52	3	-1.1	0.09821	38.45	0	Group FDR	id	Sample 2, dispersed, injection 2
EGQEDQGLTKDYGNSPLHR-L8-U	sp|P26599|PTBP1_HUMAN	220405_LU02_mbikaki_PTBP1_09.c.05983.05983.3	220405_LU02_mbikaki_PTBP1_09.c.05957.05957.3	426	306.025	U	Natural_-H2O	U Natural_-H2O	2449.02	2449.01	817.345	3	-2.7	0.09783	38.34	0	Group FDR	id	Sample 2, condensed, injection 1
ILFNKKENALVQMADGNQAQLAMSHLNGHK-N4-U	sp|P26599|PTBP1_HUMAN	220405_LU02_mbikaki_PTBP1_09.c.10858.10858.4	220405_LU02_mbikaki_PTBP1_09.c.11009.11009.4	372	324.036	U	Natural	U Natural	3643.73	3643.72	911.938	4	-2.3	0.02811	38.3	0	Group FDR	id	Sample 2, condensed, injection 1
VKILFNKK-F5-U	sp|P26599|PTBP1_HUMAN	220405_LU02_mbikaki_PTBP1_07.c.01221.01221.2	220405_LU02_mbikaki_PTBP1_07.c.01327.01327.2	371	324.036	U	Natural	U Natural	1312.68	1312.68	657.346	2	-2.5	0.09566	38.29	0	Group FDR	id	Sample 1, condensed, injection 1
GQPIYIQFSNHK-I4-U	sp|P26599|PTBP1_HUMAN	220405_LU02_mbikaki_PTBP1_07.c.08327.08327.2	220405_LU02_mbikaki_PTBP1_07.c.08757.08757.2	126	324.036	U	Natural	U Natural	1754.77	1754.76	878.39	2	-1.4	0.14342	38.29	0	Group FDR	id	Sample 1, condensed, injection 1
GQPIYIQFSNHK-I4-U	sp|P26599|PTBP1_HUMAN	220405_LU02_mbikaki_PTBP1_07.c.08731.08731.2	220405_LU02_mbikaki_PTBP1_07.c.08453.08453.2	126	324.036	U	Natural	U Natural	1754.77	1754.76	878.389	2	-2.3	0.17502	38.27	0	Group FDR	id	Sample 1, condensed, injection 1
ITLSKHQNVQLPR-S4-U	sp|P26599|PTBP1_HUMAN	220405_LU02_mbikaki_PTBP1_09.c.04140.04140.3	220405_LU02_mbikaki_PTBP1_09.c.04145.04145.3	409	306.025	U	Natural_-H2O	U Natural_-H2O	1838.9	1838.9	613.973	3	-4.1	0.13537	38.27	0	Group FDR	id	Sample 2, condensed, injection 1
ILFNKKENALVQXADGNQAQLAMSHLNGHK-K6-UUU	sp|P26599|PTBP1_HUMAN	220405_LU02_mbikaki_PTBP1_09.c.11487.11487.4	220405_LU02_mbikaki_PTBP1_09.c.11873.11873.4	374	936.086	UUU	Natural	UUU Natural	4271.77	4271.77	1068.95	4	-0.6	0.03901	38.19	0	Group FDR	id	Sample 2, condensed, injection 1
NFQNIFPPSATLHLSNIPPSVSEEDLK-H13-C	sp|P26599|PTBP1_HUMAN	220405_LU02_mbikaki_PTBP1_11.c.22876.22876.3	220405_LU02_mbikaki_PTBP1_11.c.23220.23220.3	457	321.036	C	Natural_-H2	C Natural_-H2	3314.55	3314.54	1105.86	3	-2.2	0.03239	38.12	0	Group FDR	id	Sample 3, condensed, injection 1
GSDELFSTCVTNGPFIMSSNSASAANGNDSK-F15-A	sp|P26599|PTBP1_HUMAN	220405_LU02_mbikaki_PTBP1_03.c.16594.16594.3	220405_LU02_mbikaki_PTBP1_03.c.16078.16078.3	29	329.053	A	Natural_-H2O	A Natural_-H2O	3493.42	3493.42	1165.48	3	-0.6	0.06131	38.1	0	Group FDR	id	Sample 2, dispersed, injection 1
VKILFNKK-V1-U	sp|P26599|PTBP1_HUMAN	220405_LU02_mbikaki_PTBP1_09.c.01110.01110.2	220405_LU02_mbikaki_PTBP1_09.c.01127.01127.2	367	324.036	U	Natural	U Natural	1312.68	1312.68	657.346	2	-2.3	0.13022	38.1	0	Group FDR	id	Sample 2, condensed, injection 1
ILFNKKENALVQMADGNQAQLAXSHLNGHK-N8-UU	sp|P26599|PTBP1_HUMAN	220405_LU02_mbikaki_PTBP1_05.c.10999.10999.4	220405_LU02_mbikaki_PTBP1_05.c.11020.11020.4	376	630.061	UU	Natural	UU Natural	3965.75	3965.74	992.444	4	-1	0.03316	38.04	0	Group FDR	id	Sample 3, dispersed, injection 1
GQPIYIQFSNHKELK-P3-U	sp|P26599|PTBP1_HUMAN	220405_LU02_mbikaki_PTBP1_10.c.07794.07794.3	220405_LU02_mbikaki_PTBP1_10.c.07769.07769.3	125	324.036	U	Natural	U Natural	2124.99	2124.98	709.335	3	-3.7	0.07358	38.03	0	Group FDR	id	Sample 2, condensed, injection 2
ILFNKKENALVQMADGNQAQLAMSHLNGHK-N4-UU	sp|P26599|PTBP1_HUMAN	220405_LU02_mbikaki_PTBP1_10.c.12804.12804.5	220405_LU02_mbikaki_PTBP1_10.c.13151.13151.5	372	630.061	UU	Natural	UU Natural	3949.75	3949.74	790.956	5	-3	0.03988	38.03	0	Group FDR	id	Sample 2, condensed, injection 2
ITLSKHQNVQLPR-H6-UU	sp|P26599|PTBP1_HUMAN	220405_LU02_mbikaki_PTBP1_01.c.06547.06547.3	220405_LU02_mbikaki_PTBP1_01.c.06081.06081.3	411	612.051	UU	Natural_-H2O	UU Natural_-H2O	2144.93	2144.93	715.983	3	-1.2	0.14823	37.92	0	Group FDR	id	Sample 1, dispersed, injection 1
ILFNKKENALVQMADGNQAQLAMSHLNGHK-N4-UU	sp|P26599|PTBP1_HUMAN	220405_LU02_mbikaki_PTBP1_11.c.13248.13248.4	220405_LU02_mbikaki_PTBP1_11.c.13116.13116.4	372	630.061	UU	Natural	UU Natural	3949.75	3949.74	988.444	4	-2.2	0.03311	37.9	0	Group FDR	id	Sample 3, condensed, injection 1
ILFNKKENALVQMADGNQAQLAMSHLNGHK-K5-UU	sp|P26599|PTBP1_HUMAN	220405_LU02_mbikaki_PTBP1_01.c.13421.13421.3	220405_LU02_mbikaki_PTBP1_01.c.13015.13015.3	373	630.061	UU	Natural	UU Natural	3949.75	3949.75	1317.59	3	-1.3	0.07491	37.89	0	Group FDR	id	Sample 1, dispersed, injection 1
ILFNKKENALVQMADGNQAQLAMSHLNGHK-N4-U	sp|P26599|PTBP1_HUMAN	220405_LU02_mbikaki_PTBP1_08.c.11765.11765.4	220405_LU02_mbikaki_PTBP1_08.c.11801.11801.4	372	324.036	U	Natural	U Natural	3643.73	3643.72	911.937	4	-2.9	0.02821	37.87	0	Group FDR	id	Sample 1, condensed, injection 2
NFQNIFPPSATLHLSNIPPSVSEEDLK-H13-U	sp|P26599|PTBP1_HUMAN	220405_LU02_mbikaki_PTBP1_01.c.22700.22700.3	220405_LU02_mbikaki_PTBP1_01.c.22792.22792.3	457	324.036	U	Natural	U Natural	3317.55	3317.55	1106.86	3	-0.9	0.05614	37.84	0	Group FDR	id	Sample 1, dispersed, injection 1
VKILFNKK-V1-UU	sp|P26599|PTBP1_HUMAN	220405_LU02_mbikaki_PTBP1_01.c.02540.02540.2	220405_LU02_mbikaki_PTBP1_01.c.02332.02332.2	367	630.061	UU	Natural	UU Natural	1618.7	1618.7	810.359	2	-1.5	0.15831	37.77	0	Group FDR	id	Sample 1, dispersed, injection 1
EGQEDQGLTKDYGNSPLHR-K10-U	sp|P26599|PTBP1_HUMAN	220405_LU02_mbikaki_PTBP1_06.c.06685.06685.3	220405_LU02_mbikaki_PTBP1_06.c.06595.06595.3	428	306.025	U	Natural_-H2O	U Natural_-H2O	2449.02	2449.02	817.347	3	-0.5	0.10297	37.71	0	Group FDR	id	Sample 3, dispersed, injection 2
GQPIYIQFSNHKELK-P3-U	sp|P26599|PTBP1_HUMAN	220405_LU02_mbikaki_PTBP1_08.c.08468.08468.3	220405_LU02_mbikaki_PTBP1_08.c.08490.08490.3	125	324.036	U	Natural	U Natural	2124.99	2124.98	709.336	3	-2.2	0.06695	37.71	0	Group FDR	id	Sample 1, condensed, injection 2
ITLSKHQNVQLPR-H6-CGU	sp|P26599|PTBP1_HUMAN	220405_LU02_mbikaki_PTBP1_11.c.08224.08224.3	220405_LU02_mbikaki_PTBP1_11.c.07881.07881.3	411	954.098	CGU	Natural_-H4O	CGU Natural_-H4O	2486.98	2486.97	829.999	3	-1.3	0.10358	37.69	0	Group FDR	id	Sample 3, condensed, injection 1
GQPIYIQFSNHK-Y5-UU	sp|P26599|PTBP1_HUMAN	220405_LU02_mbikaki_PTBP1_12.c.10435.10435.2	220405_LU02_mbikaki_PTBP1_12.c.10433.10433.2	127	630.061	UU	Natural	UU Natural	2060.79	2060.79	1031.4	2	-1.3	0.1619	37.67	0	Group FDR	id	Sample 3, condensed, injection 2
VKILFNKK-V1-U	sp|P26599|PTBP1_HUMAN	220405_LU02_mbikaki_PTBP1_08.c.01392.01392.2	220405_LU02_mbikaki_PTBP1_08.c.01303.01303.2	367	324.036	U	Natural	U Natural	1312.68	1312.68	657.346	2	-2.6	0.09534	37.63	0	Group FDR	id	Sample 1, condensed, injection 2
ILFNKKENALVQMADGNQAQLAMSHLNGHK-L2-UU	sp|P26599|PTBP1_HUMAN	220405_LU02_mbikaki_PTBP1_09.c.13084.13084.3	220405_LU02_mbikaki_PTBP1_09.c.13162.13162.3	370	630.061	UU	Natural	UU Natural	3949.75	3949.74	1317.59	3	-4.5	0.03435	37.6	0	Group FDR	id	Sample 2, condensed, injection 1
ITLSKHQNVQLPR-S4-UU	sp|P26599|PTBP1_HUMAN	220405_LU02_mbikaki_PTBP1_04.c.06205.06205.3	220405_LU02_mbikaki_PTBP1_04.c.05892.05892.3	409	612.051	UU	Natural_-H2O	UU Natural_-H2O	2144.93	2144.93	715.984	3	-0.1	0.08178	37.59	0	Group FDR	id	Sample 2, dispersed, injection 2
ILFNKK-F3-UU	sp|P26599|PTBP1_HUMAN	220405_LU02_mbikaki_PTBP1_03.c.01479.01479.2	220405_LU02_mbikaki_PTBP1_03.c.01621.01621.2	371	630.061	UU	Natural	UU Natural	1391.54	1391.54	696.778	2	-1.1	0.116	37.57	0	Group FDR	id	Sample 2, dispersed, injection 1
HQNVQLPREGQEDQGLTK-R8-U	sp|P26599|PTBP1_HUMAN	220405_LU02_mbikaki_PTBP1_09.c.04327.04327.3	220405_LU02_mbikaki_PTBP1_09.c.04551.04551.3	418	324.036	U	Natural	U Natural	2400.07	2400.07	801.03	3	-1.7	0.13973	37.55	0	Group FDR	id	Sample 2, condensed, injection 1
GQPIYIQFSNHKELK-N10-U	sp|P26599|PTBP1_HUMAN	220405_LU02_mbikaki_PTBP1_03.c.08209.08209.3	220405_LU02_mbikaki_PTBP1_03.c.07683.07683.3	132	324.036	U	Natural	U Natural	2124.99	2124.98	709.336	3	-1.6	0.11811	37.51	0	Group FDR	id	Sample 2, dispersed, injection 1
ITLSKHQNVQLPR-H6-GU	sp|P26599|PTBP1_HUMAN	220405_LU02_mbikaki_PTBP1_09.c.06515.06515.3	220405_LU02_mbikaki_PTBP1_09.c.06835.06835.3	411	669.083	GU	Natural	GU Natural	2201.96	2201.96	734.993	3	-2.7	0.05681	37.47	0	Group FDR	id	Sample 2, condensed, injection 1
ILFNKKENALVQMADGNQAQLAMSHLNGHK-L2-UU	sp|P26599|PTBP1_HUMAN	220405_LU02_mbikaki_PTBP1_03.c.12702.12702.3	220405_LU02_mbikaki_PTBP1_03.c.13218.13218.3	370	630.061	UU	Natural	UU Natural	3949.75	3949.75	1317.59	3	-1.4	0.0209	37.43	0	Group FDR	id	Sample 2, dispersed, injection 1
ENALVQMADGNQAQLAMSHLNGHK-M17-U	sp|P26599|PTBP1_HUMAN	220405_LU02_mbikaki_PTBP1_03.c.11181.11181.3	220405_LU02_mbikaki_PTBP1_03.c.11217.11217.3	391	324.036	U	Natural	U Natural	2900.26	2900.25	967.759	3	-1.8	0.03252	37.41	0	Group FDR	id	Sample 2, dispersed, injection 1
ITLSKHQNVQLPR-I1-GU	sp|P26599|PTBP1_HUMAN	220405_LU02_mbikaki_PTBP1_10.c.06391.06391.3	220405_LU02_mbikaki_PTBP1_10.c.06084.06084.3	406	669.083	GU	Natural	GU Natural	2201.96	2201.96	734.993	3	-2.6	0.0871	37.28	0	Group FDR	id	Sample 2, condensed, injection 2
ILFNKKENALVQXADGNQAQLAMSHLNGHK-F3-UU	sp|P26599|PTBP1_HUMAN	220405_LU02_mbikaki_PTBP1_03.c.10252.10252.4	220405_LU02_mbikaki_PTBP1_03.c.10268.10268.4	371	630.061	UU	Natural	UU Natural	3965.75	3965.74	992.442	4	-2.4	0.02347	37.22	0	Group FDR	id	Sample 2, dispersed, injection 1
VKILFNKK-V1-U	sp|P26599|PTBP1_HUMAN	220405_LU02_mbikaki_PTBP1_07.c.01321.01321.2	220405_LU02_mbikaki_PTBP1_07.c.01422.01422.2	367	324.036	U	Natural	U Natural	1312.68	1312.68	657.346	2	-2.3	0.10532	37.14	0	Group FDR	id	Sample 1, condensed, injection 1
HQNVQLPREGQEDQGLTK-R8-U	sp|P26599|PTBP1_HUMAN	220405_LU02_mbikaki_PTBP1_11.c.04603.04603.3	220405_LU02_mbikaki_PTBP1_11.c.04747.04747.3	418	324.036	U	Natural	U Natural	2400.07	2400.07	801.03	3	-2.1	0.17005	37.1	0	Group FDR	id	Sample 3, condensed, injection 1
GSDELFSTCVTNGPFIXSSNSASAANGNDSK-S7-G	sp|P26599|PTBP1_HUMAN	220405_LU02_mbikaki_PTBP1_04.c.16304.16304.3	220405_LU02_mbikaki_PTBP1_04.c.16688.16688.3	21	301.102	G	Natural_-HPO3+H2O	G Natural_-HPO3+H2O	3481.46	3481.45	1161.49	3	-3	0.05602	37.05	0	Group FDR	id	Sample 2, dispersed, injection 2
VKILFNKK-V1-UU	sp|P26599|PTBP1_HUMAN	220405_LU02_mbikaki_PTBP1_06.c.02347.02347.2	220405_LU02_mbikaki_PTBP1_06.c.02464.02464.2	367	630.061	UU	Natural	UU Natural	1618.7	1618.7	810.358	2	-2	0.14247	36.99	0	Group FDR	id	Sample 3, dispersed, injection 2
VKILFNKK-V1-U	sp|P26599|PTBP1_HUMAN	220405_LU02_mbikaki_PTBP1_12.c.01216.01216.2	220405_LU02_mbikaki_PTBP1_12.c.01205.01205.2	367	324.036	U	Natural	U Natural	1312.68	1312.68	657.346	2	-2.6	0.11784	36.97	0	Group FDR	id	Sample 3, condensed, injection 2
ITLSKHQNVQLPR-L3-GU	sp|P26599|PTBP1_HUMAN	220405_LU02_mbikaki_PTBP1_07.c.07068.07068.3	220405_LU02_mbikaki_PTBP1_07.c.07617.07617.3	408	669.083	GU	Natural	GU Natural	2201.96	2201.96	734.994	3	-2.2	0.08131	36.93	0	Group FDR	id	Sample 1, condensed, injection 1
NFQNIFPPSATLHLSNIPPSVSEEDLK-H13-U	sp|P26599|PTBP1_HUMAN	220405_LU02_mbikaki_PTBP1_01.c.24702.24702.3	220405_LU02_mbikaki_PTBP1_01.c.24323.24323.3	457	322.02	U	Natural_-H2	U Natural_-H2	3315.53	3315.52	1106.18	3	-3.1	0.05573	36.89	0	Group FDR	id	Sample 1, dispersed, injection 1
VKILFNKK-V1-U	sp|P26599|PTBP1_HUMAN	220405_LU02_mbikaki_PTBP1_08.c.01300.01300.2	220405_LU02_mbikaki_PTBP1_08.c.01398.01398.2	367	324.036	U	Natural	U Natural	1312.68	1312.68	657.346	2	-2.8	0.10872	36.89	0	Group FDR	id	Sample 1, condensed, injection 2
VKILFNKK-V1-U	sp|P26599|PTBP1_HUMAN	220405_LU02_mbikaki_PTBP1_11.c.01197.01197.3	220405_LU02_mbikaki_PTBP1_11.c.01185.01185.3	367	324.036	U	Natural	U Natural	1312.68	1312.68	438.566	3	-3.1	0.17004	36.88	0	Group FDR	id	Sample 3, condensed, injection 1
ITLSKHQNVQLPR-S4-U	sp|P26599|PTBP1_HUMAN	220405_LU02_mbikaki_PTBP1_12.c.04726.04726.2	220405_LU02_mbikaki_PTBP1_12.c.04744.04744.2	409	324.036	U	Natural	U Natural	1856.91	1856.91	929.463	2	-2.7	0.08942	36.88	0	Group FDR	id	Sample 3, condensed, injection 2
GQPIYIQFSNHK-F8-U	sp|P26599|PTBP1_HUMAN	220405_LU02_mbikaki_PTBP1_09.c.09519.09519.2	220405_LU02_mbikaki_PTBP1_09.c.09913.09913.2	130	322.02	U	Natural_-H2	U Natural_-H2	1752.75	1752.75	877.381	2	-2.7	0.13266	36.87	0	Group FDR	id	Sample 2, condensed, injection 1
ILFNKKENALVQXADGNQAQLAMSHLNGHK-K6-UUU	sp|P26599|PTBP1_HUMAN	220405_LU02_mbikaki_PTBP1_07.c.12528.12528.4	220405_LU02_mbikaki_PTBP1_07.c.12697.12697.4	374	936.086	UUU	Natural	UUU Natural	4271.77	4271.76	1068.95	4	-3.5	0.03965	36.85	0	Group FDR	id	Sample 1, condensed, injection 1
GQPIYIQFSNHK-I6-UU	sp|P26599|PTBP1_HUMAN	220405_LU02_mbikaki_PTBP1_10.c.10379.10379.3	220405_LU02_mbikaki_PTBP1_10.c.10317.10317.3	128	630.061	UU	Natural	UU Natural	2060.79	2060.79	687.936	3	-2.9	0.12629	36.83	0	Group FDR	id	Sample 2, condensed, injection 2
ILFNKKENALVQMADGNQAQLAMSHLNGHK-E7-UU	sp|P26599|PTBP1_HUMAN	220405_LU02_mbikaki_PTBP1_02.c.13099.13099.4	220405_LU02_mbikaki_PTBP1_02.c.12629.12629.4	375	630.061	UU	Natural	UU Natural	3949.75	3949.74	988.443	4	-3.4	0.03389	36.82	0	Group FDR	id	Sample 1, dispersed, injection 2
ITLSKHQNVQLPR-H6-GU	sp|P26599|PTBP1_HUMAN	220405_LU02_mbikaki_PTBP1_12.c.06548.06548.3	220405_LU02_mbikaki_PTBP1_12.c.06833.06833.3	411	669.083	GU	Natural	GU Natural	2201.96	2201.96	734.993	3	-2.5	0.09056	36.82	0	Group FDR	id	Sample 3, condensed, injection 2
NFQNIFPPSATLHLSNIPPSVSEEDLK-L12-C	sp|P26599|PTBP1_HUMAN	220405_LU02_mbikaki_PTBP1_03.c.20824.20824.3	220405_LU02_mbikaki_PTBP1_03.c.21206.21206.3	456	321.036	C	Natural_-H2	C Natural_-H2	3314.55	3314.54	1105.86	3	-2.1	0.03038	36.81	0	Group FDR	id	Sample 2, dispersed, injection 1
ITLSKHQNVQLPR-S4-UU	sp|P26599|PTBP1_HUMAN	220405_LU02_mbikaki_PTBP1_11.c.07104.07104.2	220405_LU02_mbikaki_PTBP1_11.c.07404.07404.2	409	630.061	UU	Natural	UU Natural	2162.94	2162.94	1082.48	2	-0.8	0.1155	36.8	0	Group FDR	id	Sample 3, condensed, injection 1
ILFNKKENALVQMADGNQAQLAXSHLNGHK-F3-UUU	sp|P26599|PTBP1_HUMAN	220405_LU02_mbikaki_PTBP1_09.c.12414.12414.4	220405_LU02_mbikaki_PTBP1_09.c.12702.12702.4	371	936.086	UUU	Natural	UUU Natural	4271.77	4271.76	1068.95	4	-2.1	0.02697	36.79	0	Group FDR	id	Sample 2, condensed, injection 1
NFQNIFPPSATLHLSNIPPSVSEEDLK-H13-U	sp|P26599|PTBP1_HUMAN	220405_LU02_mbikaki_PTBP1_04.c.22760.22760.3	220405_LU02_mbikaki_PTBP1_04.c.22453.22453.3	457	322.02	U	Natural_-H2	U Natural_-H2	3315.53	3315.53	1106.18	3	-2.6	0.06634	36.78	0	Group FDR	id	Sample 2, dispersed, injection 2
NFQNIFPPSATLHLSNIPPSVSEEDLK-L12-C	sp|P26599|PTBP1_HUMAN	220405_LU02_mbikaki_PTBP1_08.c.22450.22450.3	220405_LU02_mbikaki_PTBP1_08.c.22112.22112.3	456	321.036	C	Natural_-H2	C Natural_-H2	3314.55	3314.54	1105.86	3	-2.2	0.02945	36.78	0	Group FDR	id	Sample 1, condensed, injection 2
ENALVQMADGNQAQLAMSHLNGHK-M17-U	sp|P26599|PTBP1_HUMAN	220405_LU02_mbikaki_PTBP1_07.c.12238.12238.3	220405_LU02_mbikaki_PTBP1_07.c.12214.12214.3	391	324.036	U	Natural	U Natural	2900.26	2900.26	967.76	3	-0.9	0.03794	36.75	0	Group FDR	id	Sample 1, condensed, injection 1
GQPIYIQFSNHK-F8-U	sp|P26599|PTBP1_HUMAN	220405_LU02_mbikaki_PTBP1_11.c.10311.10311.2	220405_LU02_mbikaki_PTBP1_11.c.10330.10330.2	130	322.02	U	Natural_-H2	U Natural_-H2	1752.75	1752.75	877.382	2	-1.8	0.1709	36.73	0	Group FDR	id	Sample 3, condensed, injection 1
ILFNKKENALVQMADGNQAQLAXSHLNGHK-N8-UU	sp|P26599|PTBP1_HUMAN	220405_LU02_mbikaki_PTBP1_02.c.10153.10153.4	220405_LU02_mbikaki_PTBP1_02.c.10669.10669.4	376	630.061	UU	Natural	UU Natural	3965.75	3965.74	992.443	4	-1.6	0.03579	36.72	0	Group FDR	id	Sample 1, dispersed, injection 2
VTNLLMLKGK-M6-U	sp|P26599|PTBP1_HUMAN	220405_LU02_mbikaki_PTBP1_10.c.11810.11810.2	220405_LU02_mbikaki_PTBP1_10.c.11808.11808.2	90	306.025	U	Natural_-H2O	U Natural_-H2O	1421.7	1421.69	711.855	2	-3	0.20748	36.7	0	Group FDR	id	Sample 2, condensed, injection 2
GSDELFSTCVTNGPFIXSSNSASAANGNDSK-S7-G	sp|P26599|PTBP1_HUMAN	220405_LU02_mbikaki_PTBP1_09.c.16644.16644.3	220405_LU02_mbikaki_PTBP1_09.c.16548.16548.3	21	247.071	G	Natural_-H5PO5	G Natural_-H5PO5	3427.43	3427.42	1143.48	3	-2.1	0.05335	36.69	0	Group FDR	id	Sample 2, condensed, injection 1
NFQNIFPPSATLHLSNIPPSVSEEDLK-L14-U	sp|P26599|PTBP1_HUMAN	220405_LU02_mbikaki_PTBP1_01.c.24275.24275.3	220405_LU02_mbikaki_PTBP1_01.c.24690.24690.3	458	322.02	U	Natural_-H2	U Natural_-H2	3315.53	3315.52	1106.18	3	-2.7	0.06364	36.67	0	Group FDR	id	Sample 1, dispersed, injection 1
ILFNKKENALVQMADGNQAQLAXSHLNGHK-K6-UU	sp|P26599|PTBP1_HUMAN	220405_LU02_mbikaki_PTBP1_03.c.10604.10604.4	220405_LU02_mbikaki_PTBP1_03.c.10696.10696.4	374	630.061	UU	Natural	UU Natural	3965.75	3965.74	992.443	4	-2.1	0.02613	36.63	0	Group FDR	id	Sample 2, dispersed, injection 1
ILFNKKENALVQMADGNQAQLAMSHLNGHK-F3-UU	sp|P26599|PTBP1_HUMAN	220405_LU02_mbikaki_PTBP1_12.c.13605.13605.4	220405_LU02_mbikaki_PTBP1_12.c.13105.13105.4	371	630.061	UU	Natural	UU Natural	3949.75	3949.75	988.444	4	-1.8	0.0297	36.58	0	Group FDR	id	Sample 3, condensed, injection 2
VKILFNKK-V1-U	sp|P26599|PTBP1_HUMAN	220405_LU02_mbikaki_PTBP1_08.c.01394.01394.3	220405_LU02_mbikaki_PTBP1_08.c.01397.01397.3	367	324.036	U	Natural	U Natural	1312.68	1312.68	438.567	3	-2.4	0.10984	36.57	0	Group FDR	id	Sample 1, condensed, injection 2
ITLSKHQNVQLPR-L3-GU	sp|P26599|PTBP1_HUMAN	220405_LU02_mbikaki_PTBP1_04.c.06269.06269.3	220405_LU02_mbikaki_PTBP1_04.c.06563.06563.3	408	669.083	GU	Natural	GU Natural	2201.96	2201.96	734.993	3	-2.6	0.08561	36.53	0	Group FDR	id	Sample 2, dispersed, injection 2
VTNLLMLKGK-L7-U	sp|P26599|PTBP1_HUMAN	220405_LU02_mbikaki_PTBP1_11.c.12184.12184.2	220405_LU02_mbikaki_PTBP1_11.c.12172.12172.2	91	306.025	U	Natural_-H2O	U Natural_-H2O	1421.7	1421.7	711.856	2	-2.2	0.1545	36.51	0	Group FDR	id	Sample 3, condensed, injection 1
GSDELFSTCVTNGPFIMSSNSASAANGNDSK-P14-U	sp|P26599|PTBP1_HUMAN	220405_LU02_mbikaki_PTBP1_01.c.19562.19562.3	220405_LU02_mbikaki_PTBP1_01.c.19064.19064.3	28	226.059	U	Natural_-H3PO4	U Natural_-H3PO4	3390.43	3390.42	1131.15	3	-2.7	0.04132	36.49	0	Group FDR	id	Sample 1, dispersed, injection 1
ILFNKKENALVQMADGNQAQLAMSHLNGHK-N4-U	sp|P26599|PTBP1_HUMAN	220405_LU02_mbikaki_PTBP1_12.c.10862.10862.5	220405_LU02_mbikaki_PTBP1_12.c.10755.10755.5	372	324.036	U	Natural	U Natural	3643.73	3643.72	729.752	5	-2.4	0.03175	36.49	0	Group FDR	id	Sample 3, condensed, injection 2
ENALVQMADGNQAQLAMSHLNGHK-L15-U	sp|P26599|PTBP1_HUMAN	220405_LU02_mbikaki_PTBP1_04.c.11116.11116.3	220405_LU02_mbikaki_PTBP1_04.c.11135.11135.3	389	324.036	U	Natural	U Natural	2900.26	2900.25	967.759	3	-1.2	0.03008	36.46	0	Group FDR	id	Sample 2, dispersed, injection 2
VKILFNKK-V1-U	sp|P26599|PTBP1_HUMAN	220405_LU02_mbikaki_PTBP1_06.c.01294.01294.3	220405_LU02_mbikaki_PTBP1_06.c.01449.01449.3	367	324.036	U	Natural	U Natural	1312.68	1312.68	438.567	3	-1.7	0.14704	36.45	0	Group FDR	id	Sample 3, dispersed, injection 2
VKILFNKK-V1-U	sp|P26599|PTBP1_HUMAN	220405_LU02_mbikaki_PTBP1_02.c.01303.01303.2	220405_LU02_mbikaki_PTBP1_02.c.01339.01339.2	367	324.036	U	Natural	U Natural	1312.68	1312.68	657.346	2	-1.4	0.14153	36.43	0	Group FDR	id	Sample 1, dispersed, injection 2
GQPIYIQFSNHK-S9-U	sp|P26599|PTBP1_HUMAN	220405_LU02_mbikaki_PTBP1_02.c.09537.09537.2	220405_LU02_mbikaki_PTBP1_02.c.09881.09881.2	131	322.02	U	Natural_-H2	U Natural_-H2	1752.75	1752.75	877.382	2	-1.9	0.117	36.43	0	Group FDR	id	Sample 1, dispersed, injection 2
NFQNIFPPSATLHLSNIPPSVSEEDLK-H13-C	sp|P26599|PTBP1_HUMAN	220405_LU02_mbikaki_PTBP1_05.c.23157.23157.3	220405_LU02_mbikaki_PTBP1_05.c.22955.22955.3	457	321.036	C	Natural_-H2	C Natural_-H2	3314.55	3314.55	1105.86	3	-1	0.0255	36.43	0	Group FDR	id	Sample 3, dispersed, injection 1
ITLSKHQNVQLPR-H6-UU	sp|P26599|PTBP1_HUMAN	220405_LU02_mbikaki_PTBP1_07.c.07231.07231.2	220405_LU02_mbikaki_PTBP1_07.c.06980.06980.2	411	630.061	UU	Natural	UU Natural	2162.94	2162.94	1082.48	2	-2.2	0.12525	36.4	0	Group FDR	id	Sample 1, condensed, injection 1
GQPIYIQFSNHKELK-P3-U	sp|P26599|PTBP1_HUMAN	220405_LU02_mbikaki_PTBP1_04.c.07619.07619.3	220405_LU02_mbikaki_PTBP1_04.c.07579.07579.3	125	324.036	U	Natural	U Natural	2124.99	2124.98	709.335	3	-2.5	0.09053	36.38	0	Group FDR	id	Sample 2, dispersed, injection 2
NFQNIFPPSATLHLSNIPPSVSEEDLK-L12-C	sp|P26599|PTBP1_HUMAN	220405_LU02_mbikaki_PTBP1_09.c.20168.20168.3	220405_LU02_mbikaki_PTBP1_09.c.20639.20639.3	456	321.036	C	Natural_-H2	C Natural_-H2	3314.55	3314.54	1105.86	3	-1.7	0.02611	36.38	0	Group FDR	id	Sample 2, condensed, injection 1
ILFNKKENALVQMADGNQAQLAMSHLNGHK-K5-UU	sp|P26599|PTBP1_HUMAN	220405_LU02_mbikaki_PTBP1_03.c.13184.13184.3	220405_LU02_mbikaki_PTBP1_03.c.12766.12766.3	373	630.061	UU	Natural	UU Natural	3949.75	3949.74	1317.59	3	-3.4	0.08089	36.37	0	Group FDR	id	Sample 2, dispersed, injection 1
GQPIYIQFSNHKELK-P3-U	sp|P26599|PTBP1_HUMAN	220405_LU02_mbikaki_PTBP1_06.c.08425.08425.3	220405_LU02_mbikaki_PTBP1_06.c.08395.08395.3	125	324.036	U	Natural	U Natural	2124.99	2124.98	709.335	3	-2.6	0.0764	36.33	0	Group FDR	id	Sample 3, dispersed, injection 2
ILFNKKENALVQMADGNQAQLAMSHLNGHK-F3-U	sp|P26599|PTBP1_HUMAN	220405_LU02_mbikaki_PTBP1_10.c.10845.10845.4	220405_LU02_mbikaki_PTBP1_10.c.11123.11123.4	371	324.036	U	Natural	U Natural	3643.73	3643.72	911.937	4	-3.2	0.02662	36.33	0	Group FDR	id	Sample 2, condensed, injection 2
VKILFNKK-V1-U	sp|P26599|PTBP1_HUMAN	220405_LU02_mbikaki_PTBP1_07.c.01419.01419.3	220405_LU02_mbikaki_PTBP1_07.c.01230.01230.3	367	324.036	U	Natural	U Natural	1312.68	1312.68	438.567	3	-2.2	0.10764	36.31	0	Group FDR	id	Sample 1, condensed, injection 1
VTNLLMLKGK-M6-U	sp|P26599|PTBP1_HUMAN	220405_LU02_mbikaki_PTBP1_12.c.12093.12093.2	220405_LU02_mbikaki_PTBP1_12.c.12057.12057.2	90	306.025	U	Natural_-H2O	U Natural_-H2O	1421.7	1421.7	711.855	2	-2.7	0.15289	36.29	0	Group FDR	id	Sample 3, condensed, injection 2
NFQNIFPPSATLHLSNIPPSVSEEDLK-H13-C	sp|P26599|PTBP1_HUMAN	220405_LU02_mbikaki_PTBP1_08.c.23175.23175.3	220405_LU02_mbikaki_PTBP1_08.c.23475.23475.3	457	321.036	C	Natural_-H2	C Natural_-H2	3314.55	3314.54	1105.86	3	-1.7	0.02922	36.27	0	Group FDR	id	Sample 1, condensed, injection 2
NFQNIFPPSATLHLSNIPPSVSEEDLK-L12-C	sp|P26599|PTBP1_HUMAN	220405_LU02_mbikaki_PTBP1_05.c.21779.21779.3	220405_LU02_mbikaki_PTBP1_05.c.21957.21957.3	456	321.036	C	Natural_-H2	C Natural_-H2	3314.55	3314.54	1105.86	3	-1.7	0.0246	36.25	0	Group FDR	id	Sample 3, dispersed, injection 1
ITLSKHQNVQLPR-H6-UU	sp|P26599|PTBP1_HUMAN	220405_LU02_mbikaki_PTBP1_09.c.06107.06107.3	220405_LU02_mbikaki_PTBP1_09.c.05777.05777.3	411	612.051	UU	Natural_-H2O	UU Natural_-H2O	2144.93	2144.92	715.983	3	-2.1	0.10366	36.24	0	Group FDR	id	Sample 2, condensed, injection 1
GQPIYIQFSNHKELK-P3-U	sp|P26599|PTBP1_HUMAN	220405_LU02_mbikaki_PTBP1_03.c.07653.07653.3	220405_LU02_mbikaki_PTBP1_03.c.08155.08155.3	125	324.036	U	Natural	U Natural	2124.99	2124.98	709.336	3	-1.6	0.06963	36.2	0	Group FDR	id	Sample 2, dispersed, injection 1
GQPIYIQFSNHK-S9-U	sp|P26599|PTBP1_HUMAN	220405_LU02_mbikaki_PTBP1_06.c.10537.10537.2	220405_LU02_mbikaki_PTBP1_06.c.10089.10089.2	131	322.02	U	Natural_-H2	U Natural_-H2	1752.75	1752.75	877.38	2	-3.2	0.16286	36.19	0	Group FDR	id	Sample 3, dispersed, injection 2
ILFNKKENALVQMADGNQAQLAXSHLNGHK-K5-UUU	sp|P26599|PTBP1_HUMAN	220405_LU02_mbikaki_PTBP1_06.c.13092.13092.4	220405_LU02_mbikaki_PTBP1_06.c.13201.13201.4	373	936.086	UUU	Natural	UUU Natural	4271.77	4271.76	1068.95	4	-2.3	0.03571	36.17	0	Group FDR	id	Sample 3, dispersed, injection 2
ITLSKHQNVQLPR-H6-U	sp|P26599|PTBP1_HUMAN	220405_LU02_mbikaki_PTBP1_07.c.04985.04985.3	220405_LU02_mbikaki_PTBP1_07.c.04966.04966.3	411	306.025	U	Natural_-H2O	U Natural_-H2O	1838.9	1838.9	613.974	3	-2.6	0.13267	36.12	0	Group FDR	id	Sample 1, condensed, injection 1
ITLSKHQNVQLPR-S4-UU	sp|P26599|PTBP1_HUMAN	220405_LU02_mbikaki_PTBP1_06.c.07195.07195.2	220405_LU02_mbikaki_PTBP1_06.c.07264.07264.2	409	630.061	UU	Natural	UU Natural	2162.94	2162.94	1082.48	2	-1.2	0.11284	36.03	0	Group FDR	id	Sample 3, dispersed, injection 2
GSDELFSTCVTNGPFIXSSNSASAANGNDSK-S7-G	sp|P26599|PTBP1_HUMAN	220405_LU02_mbikaki_PTBP1_03.c.16693.16693.3	220405_LU02_mbikaki_PTBP1_03.c.16430.16430.3	21	247.071	G	Natural_-H5PO5	G Natural_-H5PO5	3427.43	3427.43	1143.48	3	-1.8	0.03251	36.01	0	Group FDR	id	Sample 2, dispersed, injection 1
GQPIYIQFSNHK-S9-U	sp|P26599|PTBP1_HUMAN	220405_LU02_mbikaki_PTBP1_10.c.09629.09629.2	220405_LU02_mbikaki_PTBP1_10.c.10010.10010.2	131	322.02	U	Natural_-H2	U Natural_-H2	1752.75	1752.75	877.381	2	-2.2	0.18215	36.01	0	Group FDR	id	Sample 2, condensed, injection 2
GSDELFSTCVTNGPFIXSSNSASAANGNDSK-S7-G	sp|P26599|PTBP1_HUMAN	220405_LU02_mbikaki_PTBP1_03.c.14182.14182.3	220405_LU02_mbikaki_PTBP1_03.c.14383.14383.3	21	301.102	G	Natural_-HPO3+H2O	G Natural_-HPO3+H2O	3481.46	3481.46	1161.5	3	-0.4	0.09711	35.99	0	Group FDR	id	Sample 2, dispersed, injection 1
NFQNIFPPSATLHLSNIPPSVSEEDLK-P8-C	sp|P26599|PTBP1_HUMAN	220405_LU02_mbikaki_PTBP1_06.c.22499.22499.3	220405_LU02_mbikaki_PTBP1_06.c.21954.21954.3	452	321.036	C	Natural_-H2	C Natural_-H2	3314.55	3314.54	1105.86	3	-1.5	0.02549	35.97	0	Group FDR	id	Sample 3, dispersed, injection 2
NFQNIFPPSATLHLSNIPPSVSEEDLK-L12-C	sp|P26599|PTBP1_HUMAN	220405_LU02_mbikaki_PTBP1_10.c.21016.21016.3	220405_LU02_mbikaki_PTBP1_10.c.21165.21165.3	456	321.036	C	Natural_-H2	C Natural_-H2	3314.55	3314.54	1105.85	3	-2.5	0.02511	35.95	0	Group FDR	id	Sample 2, condensed, injection 2
ITLSKHQNVQLPR-I1-U	sp|P26599|PTBP1_HUMAN	220405_LU02_mbikaki_PTBP1_11.c.05001.05001.2	220405_LU02_mbikaki_PTBP1_11.c.04781.04781.2	406	324.036	U	Natural	U Natural	1856.91	1856.91	929.463	2	-2.1	0.1096	35.91	0	Group FDR	id	Sample 3, condensed, injection 1
GQPIYIQFSNHK-S9-U	sp|P26599|PTBP1_HUMAN	220405_LU02_mbikaki_PTBP1_11.c.09930.09930.2	220405_LU02_mbikaki_PTBP1_11.c.09931.09931.2	131	322.02	U	Natural_-H2	U Natural_-H2	1752.75	1752.75	877.381	2	-2.2	0.15324	35.89	0	Group FDR	id	Sample 3, condensed, injection 1
ITLSKHQNVQLPR-K5-GUU	sp|P26599|PTBP1_HUMAN	220405_LU02_mbikaki_PTBP1_09.c.08584.08584.3	220405_LU02_mbikaki_PTBP1_09.c.08316.08316.3	410	975.109	GUU	Natural	GUU Natural	2507.99	2507.98	837.002	3	-2.2	0.08614	35.87	0	Group FDR	id	Sample 2, condensed, injection 1
GQPIYIQFSNHKELK-P3-U	sp|P26599|PTBP1_HUMAN	220405_LU02_mbikaki_PTBP1_05.c.08702.08702.3	220405_LU02_mbikaki_PTBP1_05.c.08681.08681.3	125	324.036	U	Natural	U Natural	2124.99	2124.98	709.336	3	-1.5	0.08732	35.83	0	Group FDR	id	Sample 3, dispersed, injection 1
GQPIYIQFSNHKELK-P3-U	sp|P26599|PTBP1_HUMAN	220405_LU02_mbikaki_PTBP1_02.c.08290.08290.3	220405_LU02_mbikaki_PTBP1_02.c.07724.07724.3	125	324.036	U	Natural	U Natural	2124.99	2124.98	709.336	3	-1.5	0.10526	35.82	0	Group FDR	id	Sample 1, dispersed, injection 2
GQPIYIQFSNHK-F8-U	sp|P26599|PTBP1_HUMAN	220405_LU02_mbikaki_PTBP1_05.c.10974.10974.2	220405_LU02_mbikaki_PTBP1_05.c.10930.10930.2	130	322.02	U	Natural_-H2	U Natural_-H2	1752.75	1752.75	877.382	2	-1.6	0.17077	35.82	0	Group FDR	id	Sample 3, dispersed, injection 1
ILFNKKENALVQMADGNQAQLAXSHLNGHK-N8-UU	sp|P26599|PTBP1_HUMAN	220405_LU02_mbikaki_PTBP1_09.c.10531.10531.4	220405_LU02_mbikaki_PTBP1_09.c.10693.10693.4	376	630.061	UU	Natural	UU Natural	3965.75	3965.73	992.441	4	-4	0.0277	35.8	0	Group FDR	id	Sample 2, condensed, injection 1
VKILFNKK-V1-UU	sp|P26599|PTBP1_HUMAN	220405_LU02_mbikaki_PTBP1_09.c.02082.02082.2	220405_LU02_mbikaki_PTBP1_09.c.02079.02079.2	367	630.061	UU	Natural	UU Natural	1618.7	1618.7	810.358	2	-2.6	0.14419	35.77	0	Group FDR	id	Sample 2, condensed, injection 1
GQPIYIQFSNHKELK-N10-U	sp|P26599|PTBP1_HUMAN	220405_LU02_mbikaki_PTBP1_09.c.07823.07823.3	220405_LU02_mbikaki_PTBP1_09.c.08065.08065.3	132	324.036	U	Natural	U Natural	2124.99	2124.98	709.335	3	-3.2	0.09779	35.72	0	Group FDR	id	Sample 2, condensed, injection 1
NQAFIEMNTEEAANTMVNYYTSVTPVLR-N14-U	sp|P26599|PTBP1_HUMAN	220405_LU02_mbikaki_PTBP1_09.c.28354.28354.3	220405_LU02_mbikaki_PTBP1_09.c.28266.28266.3	108	324.036	U	Natural	U Natural	3529.54	3529.54	1177.52	3	-0.5	0.09575	35.72	0	Group FDR	id	Sample 2, condensed, injection 1
ITLSKHQNVQLPR-S4-U	sp|P26599|PTBP1_HUMAN	220405_LU02_mbikaki_PTBP1_04.c.05057.05057.3	220405_LU02_mbikaki_PTBP1_04.c.05158.05158.3	409	306.025	U	Natural_-H2O	U Natural_-H2O	1838.9	1838.9	613.975	3	-1.1	0.13874	35.67	0	Group FDR	id	Sample 2, dispersed, injection 2
ILFNKKENALVQMADGNQAQLAMSHLNGHK-I1-UU	sp|P26599|PTBP1_HUMAN	220405_LU02_mbikaki_PTBP1_10.c.13144.13144.4	220405_LU02_mbikaki_PTBP1_10.c.12905.12905.4	369	630.061	UU	Natural	UU Natural	3949.75	3949.74	988.442	4	-4.1	0.0353	35.67	0	Group FDR	id	Sample 2, condensed, injection 2
NFQNIFPPSATLHLSNIPPSVSEEDLK-H13-C	sp|P26599|PTBP1_HUMAN	220405_LU02_mbikaki_PTBP1_05.c.22435.22435.3	220405_LU02_mbikaki_PTBP1_05.c.22484.22484.3	457	321.036	C	Natural_-H2	C Natural_-H2	3314.55	3314.55	1105.86	3	-1.1	0.02559	35.62	0	Group FDR	id	Sample 3, dispersed, injection 1
NFQNIFPPSATLHLSNIPPSVSEEDLK-P8-C	sp|P26599|PTBP1_HUMAN	220405_LU02_mbikaki_PTBP1_01.c.20398.20398.3	220405_LU02_mbikaki_PTBP1_01.c.20587.20587.3	452	321.036	C	Natural_-H2	C Natural_-H2	3314.55	3314.55	1105.86	3	-1	0.02486	35.6	0	Group FDR	id	Sample 1, dispersed, injection 1
GQPIYIQFSNHK-S9-U	sp|P26599|PTBP1_HUMAN	220405_LU02_mbikaki_PTBP1_10.c.09962.09962.2	220405_LU02_mbikaki_PTBP1_10.c.09615.09615.2	131	322.02	U	Natural_-H2	U Natural_-H2	1752.75	1752.75	877.38	2	-3.2	0.17628	35.59	0	Group FDR	id	Sample 2, condensed, injection 2
NFQNIFPPSATLHLSNIPPSVSEEDLK-L12-C	sp|P26599|PTBP1_HUMAN	220405_LU02_mbikaki_PTBP1_04.c.20866.20866.3	220405_LU02_mbikaki_PTBP1_04.c.20604.20604.3	456	321.036	C	Natural_-H2	C Natural_-H2	3314.55	3314.54	1105.86	3	-2	0.02425	35.58	0	Group FDR	id	Sample 2, dispersed, injection 2
GQPIYIQFSNHK-I4-U	sp|P26599|PTBP1_HUMAN	220405_LU02_mbikaki_PTBP1_08.c.08714.08714.2	220405_LU02_mbikaki_PTBP1_08.c.08853.08853.2	126	324.036	U	Natural	U Natural	1754.77	1754.76	878.39	2	-1.5	0.12405	35.57	0	Group FDR	id	Sample 1, condensed, injection 2
ITLSKHQNVQLPR-K5-UUU	sp|P26599|PTBP1_HUMAN	220405_LU02_mbikaki_PTBP1_11.c.09509.09509.3	220405_LU02_mbikaki_PTBP1_11.c.09789.09789.3	410	936.086	UUU	Natural	UUU Natural	2468.97	2468.96	823.996	3	-0.7	0.0937	35.56	0	Group FDR	id	Sample 3, condensed, injection 1
ITLSKHQNVQLPR-L3-GUU	sp|P26599|PTBP1_HUMAN	220405_LU02_mbikaki_PTBP1_12.c.08918.08918.3	220405_LU02_mbikaki_PTBP1_12.c.08989.08989.3	408	975.109	GUU	Natural	GUU Natural	2507.99	2507.98	837.002	3	-1.9	0.07538	35.56	0	Group FDR	id	Sample 3, condensed, injection 2
ITLSKHQNVQLPR-S4-U	sp|P26599|PTBP1_HUMAN	220405_LU02_mbikaki_PTBP1_08.c.05458.05458.2	220405_LU02_mbikaki_PTBP1_08.c.05460.05460.2	409	324.036	U	Natural	U Natural	1856.91	1856.91	929.464	2	-1.7	0.06103	35.54	0	Group FDR	id	Sample 1, condensed, injection 2
NFQNIFPPSATLHLSNIPPSVSEEDLK-P8-C	sp|P26599|PTBP1_HUMAN	220405_LU02_mbikaki_PTBP1_03.c.21425.21425.3	220405_LU02_mbikaki_PTBP1_03.c.20923.20923.3	452	321.036	C	Natural_-H2	C Natural_-H2	3314.55	3314.55	1105.86	3	-0.7	0.02503	35.49	0	Group FDR	id	Sample 2, dispersed, injection 1
ILFNKKENALVQMADGNQAQLAMSHLNGHK-F3-UU	sp|P26599|PTBP1_HUMAN	220405_LU02_mbikaki_PTBP1_03.c.12748.12748.4	220405_LU02_mbikaki_PTBP1_03.c.12823.12823.4	371	630.061	UU	Natural	UU Natural	3949.75	3949.74	988.444	4	-2.1	0.02206	35.46	0	Group FDR	id	Sample 2, dispersed, injection 1
VKILFNKK-V1-U	sp|P26599|PTBP1_HUMAN	220405_LU02_mbikaki_PTBP1_05.c.01497.01497.3	220405_LU02_mbikaki_PTBP1_05.c.01483.01483.3	367	324.036	U	Natural	U Natural	1312.68	1312.68	438.567	3	-2.1	0.11791	35.44	0	Group FDR	id	Sample 3, dispersed, injection 1
NFQNIFPPSATLHLSNIPPSVSEEDLK-L12-C	sp|P26599|PTBP1_HUMAN	220405_LU02_mbikaki_PTBP1_06.c.22074.22074.3	220405_LU02_mbikaki_PTBP1_06.c.21548.21548.3	456	321.036	C	Natural_-H2	C Natural_-H2	3314.55	3314.54	1105.86	3	-1.7	0.02492	35.41	0	Group FDR	id	Sample 3, dispersed, injection 2
GQPIYIQFSNHK-S9-U	sp|P26599|PTBP1_HUMAN	220405_LU02_mbikaki_PTBP1_02.c.09891.09891.2	220405_LU02_mbikaki_PTBP1_02.c.09508.09508.2	131	322.02	U	Natural_-H2	U Natural_-H2	1752.75	1752.75	877.381	2	-2.5	0.15317	35.37	0	Group FDR	id	Sample 1, dispersed, injection 2
ITLSKHQNVQLPR-H6-U	sp|P26599|PTBP1_HUMAN	220405_LU02_mbikaki_PTBP1_08.c.05193.05193.3	220405_LU02_mbikaki_PTBP1_08.c.04908.04908.3	411	306.025	U	Natural_-H2O	U Natural_-H2O	1838.9	1838.9	613.974	3	-3	0.14444	35.37	0	Group FDR	id	Sample 1, condensed, injection 2
NFQNIFPPSATLHLSNIPPSVSEEDLK-P8-C	sp|P26599|PTBP1_HUMAN	220405_LU02_mbikaki_PTBP1_05.c.21363.21363.3	220405_LU02_mbikaki_PTBP1_05.c.21590.21590.3	452	321.036	C	Natural_-H2	C Natural_-H2	3314.55	3314.55	1105.86	3	-1.3	0.03197	35.36	0	Group FDR	id	Sample 3, dispersed, injection 1
NFQNIFPPSATLHLSNIPPSVSEEDLK-L12-C	sp|P26599|PTBP1_HUMAN	220405_LU02_mbikaki_PTBP1_06.c.21323.21323.3	220405_LU02_mbikaki_PTBP1_06.c.20952.20952.3	456	321.036	C	Natural_-H2	C Natural_-H2	3314.55	3314.54	1105.86	3	-2.2	0.02325	35.36	0	Group FDR	id	Sample 3, dispersed, injection 2
NFQNIFPPSATLHLSNIPPSVSEEDLK-L12-C	sp|P26599|PTBP1_HUMAN	220405_LU02_mbikaki_PTBP1_04.c.20051.20051.3	220405_LU02_mbikaki_PTBP1_04.c.20031.20031.3	456	321.036	C	Natural_-H2	C Natural_-H2	3314.55	3314.55	1105.86	3	-0.6	0.02219	35.33	0	Group FDR	id	Sample 2, dispersed, injection 2
ILFNKKENALVQMADGNQAQLAMSHLNGHK-K5-UU	sp|P26599|PTBP1_HUMAN	220405_LU02_mbikaki_PTBP1_04.c.13231.13231.3	220405_LU02_mbikaki_PTBP1_04.c.12712.12712.3	373	630.061	UU	Natural	UU Natural	3949.75	3949.75	1317.59	3	-1.6	0.02323	35.32	0	Group FDR	id	Sample 2, dispersed, injection 2
NFQNIFPPSATLHLSNIPPSVSEEDLK-L12-C	sp|P26599|PTBP1_HUMAN	220405_LU02_mbikaki_PTBP1_07.c.22234.22234.3	220405_LU02_mbikaki_PTBP1_07.c.22687.22687.3	456	321.036	C	Natural_-H2	C Natural_-H2	3314.55	3314.54	1105.86	3	-2.4	0.02853	35.32	0	Group FDR	id	Sample 1, condensed, injection 1
VKILFNKK-V1-U	sp|P26599|PTBP1_HUMAN	220405_LU02_mbikaki_PTBP1_04.c.01284.01284.3	220405_LU02_mbikaki_PTBP1_04.c.01272.01272.3	367	324.036	U	Natural	U Natural	1312.68	1312.68	438.567	3	-1.5	0.13502	35.31	0	Group FDR	id	Sample 2, dispersed, injection 2
ENALVQMADGNQAQLAMSHLNGHK-M17-U	sp|P26599|PTBP1_HUMAN	220405_LU02_mbikaki_PTBP1_06.c.12372.12372.3	220405_LU02_mbikaki_PTBP1_06.c.12333.12333.3	391	324.036	U	Natural	U Natural	2900.26	2900.25	967.757	3	-3.9	0.02828	35.27	0	Group FDR	id	Sample 3, dispersed, injection 2
ILFNKKENALVQXADGNQAQLAMSHLNGHK-F3-UU	sp|P26599|PTBP1_HUMAN	220405_LU02_mbikaki_PTBP1_09.c.10190.10190.4	220405_LU02_mbikaki_PTBP1_09.c.10296.10296.4	371	630.061	UU	Natural	UU Natural	3965.75	3965.73	992.441	4	-3.4	0.02044	35.27	0	Group FDR	id	Sample 2, condensed, injection 1
NFQNIFPPSATLHLSNIPPSVSEEDLK-P8-C	sp|P26599|PTBP1_HUMAN	220405_LU02_mbikaki_PTBP1_07.c.21233.21233.3	220405_LU02_mbikaki_PTBP1_07.c.21711.21711.3	452	321.036	C	Natural_-H2	C Natural_-H2	3314.55	3314.54	1105.86	3	-2	0.02408	35.25	0	Group FDR	id	Sample 1, condensed, injection 1
GQPIYIQFSNHK-S9-U	sp|P26599|PTBP1_HUMAN	220405_LU02_mbikaki_PTBP1_03.c.09501.09501.2	220405_LU02_mbikaki_PTBP1_03.c.09492.09492.2	131	322.02	U	Natural_-H2	U Natural_-H2	1752.75	1752.75	877.382	2	-2	0.17998	35.24	0	Group FDR	id	Sample 2, dispersed, injection 1
EGQEDQGLTKDYGNSPLHR-G7-U	sp|P26599|PTBP1_HUMAN	220405_LU02_mbikaki_PTBP1_07.c.06756.06756.3	220405_LU02_mbikaki_PTBP1_07.c.06771.06771.3	425	306.025	U	Natural_-H2O	U Natural_-H2O	2449.02	2449.01	817.345	3	-2.3	0.07982	35.2	0	Group FDR	id	Sample 1, condensed, injection 1
NFQNIFPPSATLHLSNIPPSVSEEDLK-F6-C	sp|P26599|PTBP1_HUMAN	220405_LU02_mbikaki_PTBP1_08.c.21448.21448.3	220405_LU02_mbikaki_PTBP1_08.c.21395.21395.3	450	321.036	C	Natural_-H2	C Natural_-H2	3314.55	3314.54	1105.86	3	-2.2	0.02572	35.2	0	Group FDR	id	Sample 1, condensed, injection 2
ILFNKKENALVQMADGNQAQLAMSHLNGHK-F3-UU	sp|P26599|PTBP1_HUMAN	220405_LU02_mbikaki_PTBP1_01.c.13390.13390.4	220405_LU02_mbikaki_PTBP1_01.c.13611.13611.4	371	630.061	UU	Natural	UU Natural	3949.75	3949.74	988.444	4	-2.2	0.02213	35.18	0	Group FDR	id	Sample 1, dispersed, injection 1
VKILFNKK-V1-U	sp|P26599|PTBP1_HUMAN	220405_LU02_mbikaki_PTBP1_08.c.01597.01597.3	220405_LU02_mbikaki_PTBP1_08.c.01617.01617.3	367	324.036	U	Natural	U Natural	1312.68	1312.68	438.566	3	-2.4	0.13073	35.14	0	Group FDR	id	Sample 1, condensed, injection 2
ILFNKKENALVQMADGNQAQLAMSHLNGHK-L2-UU	sp|P26599|PTBP1_HUMAN	220405_LU02_mbikaki_PTBP1_06.c.13919.13919.3	220405_LU02_mbikaki_PTBP1_06.c.13407.13407.3	370	630.061	UU	Natural	UU Natural	3949.75	3949.75	1317.59	3	-1.3	0.02128	35.12	0	Group FDR	id	Sample 3, dispersed, injection 2
ITLSKHQNVQLPR-H6-CGU	sp|P26599|PTBP1_HUMAN	220405_LU02_mbikaki_PTBP1_10.c.07805.07805.3	220405_LU02_mbikaki_PTBP1_10.c.07546.07546.3	411	954.098	CGU	Natural_-H4O	CGU Natural_-H4O	2486.98	2486.97	829.997	3	-3.7	0.1471	35.11	0	Group FDR	id	Sample 2, condensed, injection 2
ILFNKKENALVQMADGNQAQLAXSHLNGHK-E7-UU	sp|P26599|PTBP1_HUMAN	220405_LU02_mbikaki_PTBP1_01.c.10892.10892.4	220405_LU02_mbikaki_PTBP1_01.c.11041.11041.4	375	630.061	UU	Natural	UU Natural	3965.75	3965.74	992.443	4	-1.3	0.03039	35.09	0	Group FDR	id	Sample 1, dispersed, injection 1
NFQNIFPPSATLHLSNIPPSVSEEDLK-H13-UU	sp|P26599|PTBP1_HUMAN	220405_LU02_mbikaki_PTBP1_08.c.27222.27222.3	220405_LU02_mbikaki_PTBP1_08.c.26798.26798.3	457	628.046	UU	Natural_-H2	UU Natural_-H2	3621.56	3621.55	1208.19	3	-1.5	0.08983	35.07	0	Group FDR	id	Sample 1, condensed, injection 2
ITLSKHQNVQLPR-H6-U	sp|P26599|PTBP1_HUMAN	220405_LU02_mbikaki_PTBP1_03.c.04891.04891.3	220405_LU02_mbikaki_PTBP1_03.c.04994.04994.3	411	306.025	U	Natural_-H2O	U Natural_-H2O	1838.9	1838.9	613.974	3	-2.3	0.13805	35.06	0	Group FDR	id	Sample 2, dispersed, injection 1
NFQNIFPPSATLHLSNIPPSVSEEDLK-P8-C	sp|P26599|PTBP1_HUMAN	220405_LU02_mbikaki_PTBP1_12.c.20773.20773.3	220405_LU02_mbikaki_PTBP1_12.c.20661.20661.3	452	321.036	C	Natural_-H2	C Natural_-H2	3314.55	3314.54	1105.86	3	-2	0.02494	35.06	0	Group FDR	id	Sample 3, condensed, injection 2
ILFNKKENALVQMADGNQAQLAMSHLNGHK-F3-UU	sp|P26599|PTBP1_HUMAN	220405_LU02_mbikaki_PTBP1_07.c.13932.13932.4	220405_LU02_mbikaki_PTBP1_07.c.13556.13556.4	371	630.061	UU	Natural	UU Natural	3949.75	3949.75	988.444	4	-2	0.02839	35.05	0	Group FDR	id	Sample 1, condensed, injection 1
GQPIYIQFSNHK-S9-U	sp|P26599|PTBP1_HUMAN	220405_LU02_mbikaki_PTBP1_03.c.09920.09920.2	220405_LU02_mbikaki_PTBP1_03.c.09930.09930.2	131	322.02	U	Natural_-H2	U Natural_-H2	1752.75	1752.74	877.38	2	-3.4	0.16912	35.04	0	Group FDR	id	Sample 2, dispersed, injection 1
NFQNIFPPSATLHLSNIPPSVSEEDLK-H13-U	sp|P26599|PTBP1_HUMAN	220405_LU02_mbikaki_PTBP1_06.c.26268.26268.3	220405_LU02_mbikaki_PTBP1_06.c.26218.26218.3	457	322.02	U	Natural_-H2	U Natural_-H2	3315.53	3315.52	1106.18	3	-3.4	0.06932	35.02	0	Group FDR	id	Sample 3, dispersed, injection 2
ILFNKKENALVQMADGNQAQLAMSHLNGHK-F3-UU	sp|P26599|PTBP1_HUMAN	220405_LU02_mbikaki_PTBP1_11.c.13605.13605.4	220405_LU02_mbikaki_PTBP1_11.c.13419.13419.4	371	630.061	UU	Natural	UU Natural	3949.75	3949.74	988.443	4	-2.7	0.0222	35.02	0	Group FDR	id	Sample 3, condensed, injection 1
GQPIYIQFSNHK-Y5-U	sp|P26599|PTBP1_HUMAN	220405_LU02_mbikaki_PTBP1_03.c.07890.07890.2	220405_LU02_mbikaki_PTBP1_03.c.08426.08426.2	127	324.036	U	Natural	U Natural	1754.77	1754.76	878.39	2	-1.4	0.13461	35	0	Group FDR	id	Sample 2, dispersed, injection 1
ENALVQMADGNQAQLAMSHLNGHK-M17-U	sp|P26599|PTBP1_HUMAN	220405_LU02_mbikaki_PTBP1_05.c.12608.12608.3	220405_LU02_mbikaki_PTBP1_05.c.12578.12578.3	391	324.036	U	Natural	U Natural	2900.26	2900.25	967.758	3	-2.5	0.02596	34.97	0	Group FDR	id	Sample 3, dispersed, injection 1
ILFNKKENALVQMADGNQAQLAMSHLNGHK-I1-UU	sp|P26599|PTBP1_HUMAN	220405_LU02_mbikaki_PTBP1_09.c.12473.12473.4	220405_LU02_mbikaki_PTBP1_09.c.12885.12885.4	369	630.061	UU	Natural	UU Natural	3949.75	3949.74	988.443	4	-2.7	0.04003	34.97	0	Group FDR	id	Sample 2, condensed, injection 1
NFQNIFPPSATLHLSNIPPSVSEEDLK-H13-C	sp|P26599|PTBP1_HUMAN	220405_LU02_mbikaki_PTBP1_04.c.21875.21875.3	220405_LU02_mbikaki_PTBP1_04.c.22169.22169.3	457	321.036	C	Natural_-H2	C Natural_-H2	3314.55	3314.55	1105.86	3	-1.4	0.02715	34.95	0	Group FDR	id	Sample 2, dispersed, injection 2
NFQNIFPPSATLHLSNIPPSVSEEDLK-P7-C	sp|P26599|PTBP1_HUMAN	220405_LU02_mbikaki_PTBP1_08.c.22096.22096.3	220405_LU02_mbikaki_PTBP1_08.c.21721.21721.3	451	321.036	C	Natural_-H2	C Natural_-H2	3314.55	3314.54	1105.85	3	-2.5	0.02489	34.9	0	Group FDR	id	Sample 1, condensed, injection 2
ENALVQMADGNQAQLAMSHLNGHK-M17-U	sp|P26599|PTBP1_HUMAN	220405_LU02_mbikaki_PTBP1_01.c.11770.11770.3	220405_LU02_mbikaki_PTBP1_01.c.11774.11774.3	391	324.036	U	Natural	U Natural	2900.26	2900.26	967.76	3	-0.3	0.02456	34.88	0	Group FDR	id	Sample 1, dispersed, injection 1
VKILFNKK-V1-U	sp|P26599|PTBP1_HUMAN	220405_LU02_mbikaki_PTBP1_10.c.01176.01176.2	220405_LU02_mbikaki_PTBP1_10.c.01191.01191.2	367	324.036	U	Natural	U Natural	1312.68	1312.68	657.346	2	-2.6	0.15652	34.86	0	Group FDR	id	Sample 2, condensed, injection 2
ILFNKKENALVQMADGNQAQLAMSHLNGHK-K5-UU	sp|P26599|PTBP1_HUMAN	220405_LU02_mbikaki_PTBP1_05.c.13864.13864.3	220405_LU02_mbikaki_PTBP1_05.c.13868.13868.3	373	630.061	UU	Natural	UU Natural	3949.75	3949.75	1317.59	3	-1.2	0.03281	34.84	0	Group FDR	id	Sample 3, dispersed, injection 1
NFQNIFPPSATLHLSNIPPSVSEEDLK-P8-C	sp|P26599|PTBP1_HUMAN	220405_LU02_mbikaki_PTBP1_12.c.21452.21452.3	220405_LU02_mbikaki_PTBP1_12.c.21017.21017.3	452	321.036	C	Natural_-H2	C Natural_-H2	3314.55	3314.54	1105.85	3	-3	0.02445	34.82	0	Group FDR	id	Sample 3, condensed, injection 2
HQNVQLPR-H1-U	sp|P26599|PTBP1_HUMAN	220405_LU02_mbikaki_PTBP1_01.c.07189.07189.2	220405_LU02_mbikaki_PTBP1_01.c.07396.07396.2	411	306.025	U	Natural_-H2O	U Natural_-H2O	1296.56	1296.56	649.288	2	-0.7	0.26378	34.8	0	Group FDR	id	Sample 1, dispersed, injection 1
ITLSKHQNVQLPR-S4-U	sp|P26599|PTBP1_HUMAN	220405_LU02_mbikaki_PTBP1_03.c.04117.04117.3	220405_LU02_mbikaki_PTBP1_03.c.04148.04148.3	409	306.025	U	Natural_-H2O	U Natural_-H2O	1838.9	1838.9	613.975	3	-1.5	0.13459	34.8	0	Group FDR	id	Sample 2, dispersed, injection 1
ILFNKKENALVQMADGNQAQLAXSHLNGHK-N8-U	sp|P26599|PTBP1_HUMAN	220405_LU02_mbikaki_PTBP1_09.c.07876.07876.4	220405_LU02_mbikaki_PTBP1_09.c.07838.07838.4	376	324.036	U	Natural	U Natural	3659.72	3659.71	915.936	4	-2.2	0.02611	34.8	0	Group FDR	id	Sample 2, condensed, injection 1
GQPIYIQFSNHK-S9-U	sp|P26599|PTBP1_HUMAN	220405_LU02_mbikaki_PTBP1_12.c.10137.10137.2	220405_LU02_mbikaki_PTBP1_12.c.09857.09857.2	131	322.02	U	Natural_-H2	U Natural_-H2	1752.75	1752.75	877.382	2	-1.9	0.15742	34.78	0	Group FDR	id	Sample 3, condensed, injection 2
IDFSKLTSLNVK-L6-U	sp|P26599|PTBP1_HUMAN	220405_LU02_mbikaki_PTBP1_06.c.09660.09660.2	220405_LU02_mbikaki_PTBP1_06.c.09664.09664.2	260	324.036	U	Natural	U Natural	1687.81	1687.8	844.909	2	-2.2	0.02437	34.76	0	Group FDR	id	Sample 3, dispersed, injection 2
ITLSKHQNVQLPR-I1-CU	sp|P26599|PTBP1_HUMAN	220405_LU02_mbikaki_PTBP1_12.c.05100.05100.4	220405_LU02_mbikaki_PTBP1_12.c.05130.05130.4	406	629.077	CU	Natural	CU Natural	2161.96	2161.95	541.496	4	-1.6	0.07861	34.73	0	Group FDR	id	Sample 3, condensed, injection 2
ILFNKKENALVQXADGNQAQLAMSHLNGHK-E7-UU	sp|P26599|PTBP1_HUMAN	220405_LU02_mbikaki_PTBP1_03.c.09597.09597.4	220405_LU02_mbikaki_PTBP1_03.c.09773.09773.4	375	630.061	UU	Natural	UU Natural	3965.75	3965.74	992.442	4	-3.2	0.02774	34.69	0	Group FDR	id	Sample 2, dispersed, injection 1
EGQEDQGLTKDYGNSPLHR-K10-U	sp|P26599|PTBP1_HUMAN	220405_LU02_mbikaki_PTBP1_04.c.05847.05847.3	220405_LU02_mbikaki_PTBP1_04.c.05769.05769.3	428	306.025	U	Natural_-H2O	U Natural_-H2O	2449.02	2449.02	817.347	3	-0.7	0.06455	34.69	0	Group FDR	id	Sample 2, dispersed, injection 2
GQPIYIQFSNHKELK-I4-U	sp|P26599|PTBP1_HUMAN	220405_LU02_mbikaki_PTBP1_07.c.08912.08912.3	220405_LU02_mbikaki_PTBP1_07.c.09002.09002.3	126	324.036	U	Natural	U Natural	2124.99	2124.98	709.336	3	-1.8	0.11239	34.67	0	Group FDR	id	Sample 1, condensed, injection 1
VKILFNKK-V1-U	sp|P26599|PTBP1_HUMAN	220405_LU02_mbikaki_PTBP1_09.c.01181.01181.3	220405_LU02_mbikaki_PTBP1_09.c.01197.01197.3	367	324.036	U	Natural	U Natural	1312.68	1312.68	438.566	3	-2.6	0.14746	34.66	0	Group FDR	id	Sample 2, condensed, injection 1
NFQNIFPPSATLHLSNIPPSVSEEDLK-P8-C	sp|P26599|PTBP1_HUMAN	220405_LU02_mbikaki_PTBP1_11.c.21862.21862.3	220405_LU02_mbikaki_PTBP1_11.c.21500.21500.3	452	321.036	C	Natural_-H2	C Natural_-H2	3314.55	3314.54	1105.85	3	-3	0.02577	34.66	0	Group FDR	id	Sample 3, condensed, injection 1
ITLSKHQNVQLPR-K5-GU	sp|P26599|PTBP1_HUMAN	220405_LU02_mbikaki_PTBP1_02.c.06520.06520.3	220405_LU02_mbikaki_PTBP1_02.c.06846.06846.3	410	669.083	GU	Natural	GU Natural	2201.96	2201.96	734.993	3	-2.4	0.05252	34.64	0	Group FDR	id	Sample 1, dispersed, injection 2
NFQNIFPPSATLHLSNIPPSVSEEDLK-H13-C	sp|P26599|PTBP1_HUMAN	220405_LU02_mbikaki_PTBP1_09.c.21319.21319.3	220405_LU02_mbikaki_PTBP1_09.c.21295.21295.3	457	321.036	C	Natural_-H2	C Natural_-H2	3314.55	3314.54	1105.85	3	-3.4	0.02503	34.64	0	Group FDR	id	Sample 2, condensed, injection 1
NFQNIFPPSATLHLSNIPPSVSEEDLK-L12-C	sp|P26599|PTBP1_HUMAN	220405_LU02_mbikaki_PTBP1_01.c.21801.21801.3	220405_LU02_mbikaki_PTBP1_01.c.21827.21827.3	456	321.036	C	Natural_-H2	C Natural_-H2	3314.55	3314.55	1105.86	3	-0.7	0.02447	34.63	0	Group FDR	id	Sample 1, dispersed, injection 1
ILFNKKENALVQXADGNQAQLAMSHLNGHK-A9-U	sp|P26599|PTBP1_HUMAN	220405_LU02_mbikaki_PTBP1_07.c.08209.08209.5	220405_LU02_mbikaki_PTBP1_07.c.08241.08241.5	377	324.036	U	Natural	U Natural	3659.72	3659.71	732.95	5	-3.3	0.0406	34.63	0	Group FDR	id	Sample 1, condensed, injection 1
ITLSKHQNVQLPR-K5-CGU	sp|P26599|PTBP1_HUMAN	220405_LU02_mbikaki_PTBP1_06.c.06788.06788.3	220405_LU02_mbikaki_PTBP1_06.c.07353.07353.3	410	974.125	CGU	Natural	CGU Natural	2507	2507	836.674	3	-1.4	0.07114	34.6	0	Group FDR	id	Sample 3, dispersed, injection 2
NFQNIFPPSATLHLSNIPPSVSEEDLK-P8-C	sp|P26599|PTBP1_HUMAN	220405_LU02_mbikaki_PTBP1_04.c.21196.21196.3	220405_LU02_mbikaki_PTBP1_04.c.21504.21504.3	452	321.036	C	Natural_-H2	C Natural_-H2	3314.55	3314.54	1105.86	3	-1.5	0.02598	34.58	0	Group FDR	id	Sample 2, dispersed, injection 2
NFQNIFPPSATLHLSNIPPSVSEEDLK-L12-C	sp|P26599|PTBP1_HUMAN	220405_LU02_mbikaki_PTBP1_03.c.21796.21796.3	220405_LU02_mbikaki_PTBP1_03.c.21490.21490.3	456	321.036	C	Natural_-H2	C Natural_-H2	3314.55	3314.54	1105.86	3	-1.5	0.02455	34.57	0	Group FDR	id	Sample 2, dispersed, injection 1
GQPIYIQFSNHK-S9-U	sp|P26599|PTBP1_HUMAN	220405_LU02_mbikaki_PTBP1_08.c.10387.10387.2	220405_LU02_mbikaki_PTBP1_08.c.10774.10774.2	131	322.02	U	Natural_-H2	U Natural_-H2	1752.75	1752.75	877.382	2	-1.6	0.17096	34.56	0	Group FDR	id	Sample 1, condensed, injection 2
VKILFNKK-V1-U	sp|P26599|PTBP1_HUMAN	220405_LU02_mbikaki_PTBP1_03.c.01292.01292.3	220405_LU02_mbikaki_PTBP1_03.c.01218.01218.3	367	324.036	U	Natural	U Natural	1312.68	1312.68	438.567	3	-0.8	0.16163	34.55	0	Group FDR	id	Sample 2, dispersed, injection 1
VKILFNKK-V1-U	sp|P26599|PTBP1_HUMAN	220405_LU02_mbikaki_PTBP1_06.c.01234.01234.2	220405_LU02_mbikaki_PTBP1_06.c.01255.01255.2	367	324.036	U	Natural	U Natural	1312.68	1312.68	657.346	2	-1.5	0.13208	34.53	0	Group FDR	id	Sample 3, dispersed, injection 2
GQPIYIQFSNHKELK-F8-U	sp|P26599|PTBP1_HUMAN	220405_LU02_mbikaki_PTBP1_07.c.08208.08208.3	220405_LU02_mbikaki_PTBP1_07.c.08317.08317.3	130	324.036	U	Natural	U Natural	2124.99	2124.98	709.335	3	-2.7	0.10203	34.47	0	Group FDR	id	Sample 1, condensed, injection 1
EGQEDQGLTKDYGNSPLHR-D5-U	sp|P26599|PTBP1_HUMAN	220405_LU02_mbikaki_PTBP1_10.c.06099.06099.3	220405_LU02_mbikaki_PTBP1_10.c.06110.06110.3	423	306.025	U	Natural_-H2O	U Natural_-H2O	2449.02	2449.01	817.345	3	-2.5	0.08978	34.45	0	Group FDR	id	Sample 2, condensed, injection 2
ILFNKKENALVQMADGNQAQLAMSHLNGHK-F3-UU	sp|P26599|PTBP1_HUMAN	220405_LU02_mbikaki_PTBP1_01.c.13027.13027.4	220405_LU02_mbikaki_PTBP1_01.c.13266.13266.4	371	630.061	UU	Natural	UU Natural	3949.75	3949.75	988.444	4	-1.6	0.01816	34.44	0	Group FDR	id	Sample 1, dispersed, injection 1
GQPIYIQFSNHK-S9-U	sp|P26599|PTBP1_HUMAN	220405_LU02_mbikaki_PTBP1_05.c.10597.10597.2	220405_LU02_mbikaki_PTBP1_05.c.10598.10598.2	131	322.02	U	Natural_-H2	U Natural_-H2	1752.75	1752.75	877.383	2	-0.7	0.15153	34.43	0	Group FDR	id	Sample 3, dispersed, injection 1
GQPIYIQFSNHKELK-N10-UU	sp|P26599|PTBP1_HUMAN	220405_LU02_mbikaki_PTBP1_10.c.10100.10100.3	220405_LU02_mbikaki_PTBP1_10.c.10042.10042.3	132	630.061	UU	Natural	UU Natural	2431.01	2431.01	811.343	3	-2.7	0.07325	34.37	0	Group FDR	id	Sample 2, condensed, injection 2
ITLSKHQNVQLPR-K5-CGUU	sp|P26599|PTBP1_HUMAN	220405_LU02_mbikaki_PTBP1_04.c.08469.08469.3	220405_LU02_mbikaki_PTBP1_04.c.08418.08418.3	410	1280.15	CGUU	Natural	CGUU Natural	2813.03	2813.02	938.683	3	-1.4	0.04198	34.35	0	Group FDR	id	Sample 2, dispersed, injection 2
NFQNIFPPSATLHLSNIPPSVSEEDLK-L14-C	sp|P26599|PTBP1_HUMAN	220405_LU02_mbikaki_PTBP1_02.c.21008.21008.3	220405_LU02_mbikaki_PTBP1_02.c.20722.20722.3	458	321.036	C	Natural_-H2	C Natural_-H2	3314.55	3314.54	1105.86	3	-2.2	0.02434	34.26	0	Group FDR	id	Sample 1, dispersed, injection 2
GSDELFSTCVTNGPFIXSSNSASAANGNDSK-F6-G	sp|P26599|PTBP1_HUMAN	220405_LU02_mbikaki_PTBP1_12.c.17031.17031.3	220405_LU02_mbikaki_PTBP1_12.c.17000.17000.3	20	247.071	G	Natural_-H5PO5	G Natural_-H5PO5	3427.43	3427.42	1143.48	3	-3.2	0.05198	34.26	0	Group FDR	id	Sample 3, condensed, injection 2
ITLSKHQNVQLPR-H6-UU	sp|P26599|PTBP1_HUMAN	220405_LU02_mbikaki_PTBP1_06.c.07198.07198.3	220405_LU02_mbikaki_PTBP1_06.c.06699.06699.3	411	612.051	UU	Natural_-H2O	UU Natural_-H2O	2144.93	2144.92	715.982	3	-3.2	0.09811	34.25	0	Group FDR	id	Sample 3, dispersed, injection 2
ITLSKHQNVQLPR-S4-UU	sp|P26599|PTBP1_HUMAN	220405_LU02_mbikaki_PTBP1_01.c.06206.06206.3	220405_LU02_mbikaki_PTBP1_01.c.05747.05747.3	409	612.051	UU	Natural_-H2O	UU Natural_-H2O	2144.93	2144.93	715.983	3	-1.1	0.10799	34.22	0	Group FDR	id	Sample 1, dispersed, injection 1
VKILFNKK-V1-U	sp|P26599|PTBP1_HUMAN	220405_LU02_mbikaki_PTBP1_08.c.01484.01484.2	220405_LU02_mbikaki_PTBP1_08.c.01489.01489.2	367	324.036	U	Natural	U Natural	1312.68	1312.68	657.346	2	-2.6	0.08917	34.19	0	Group FDR	id	Sample 1, condensed, injection 2
VKILFNKK-V1-U	sp|P26599|PTBP1_HUMAN	220405_LU02_mbikaki_PTBP1_12.c.01458.01458.3	220405_LU02_mbikaki_PTBP1_12.c.01454.01454.3	367	324.036	U	Natural	U Natural	1312.68	1312.68	438.567	3	-2.2	0.10676	34.18	0	Group FDR	id	Sample 3, condensed, injection 2
GQPIYIQFSNHK-S9-U	sp|P26599|PTBP1_HUMAN	220405_LU02_mbikaki_PTBP1_09.c.09951.09951.2	220405_LU02_mbikaki_PTBP1_09.c.09578.09578.2	131	322.02	U	Natural_-H2	U Natural_-H2	1752.75	1752.75	877.381	2	-2.6	0.15061	34.13	0	Group FDR	id	Sample 2, condensed, injection 1
ITLSKHQNVQLPR-K5-CGU	sp|P26599|PTBP1_HUMAN	220405_LU02_mbikaki_PTBP1_12.c.07368.07368.3	220405_LU02_mbikaki_PTBP1_12.c.06991.06991.3	410	974.125	CGU	Natural	CGU Natural	2507	2507	836.673	3	-3.2	0.07656	34.13	0	Group FDR	id	Sample 3, condensed, injection 2
ITLSKHQNVQLPR-K5-GU	sp|P26599|PTBP1_HUMAN	220405_LU02_mbikaki_PTBP1_11.c.07588.07588.3	220405_LU02_mbikaki_PTBP1_11.c.07577.07577.3	410	669.083	GU	Natural	GU Natural	2201.96	2201.96	734.993	3	-2.4	0.06521	34.1	0	Group FDR	id	Sample 3, condensed, injection 1
ILFNKKENALVQMADGNQAQLAMSHLNGHK-L2-UU	sp|P26599|PTBP1_HUMAN	220405_LU02_mbikaki_PTBP1_06.c.13846.13846.4	220405_LU02_mbikaki_PTBP1_06.c.14085.14085.4	370	630.061	UU	Natural	UU Natural	3949.75	3949.74	988.442	4	-3.9	0.02024	34.07	0	Group FDR	id	Sample 3, dispersed, injection 2
NFQNIFPPSATLHLSNIPPSVSEEDLK-L12-C	sp|P26599|PTBP1_HUMAN	220405_LU02_mbikaki_PTBP1_06.c.21618.21618.3	220405_LU02_mbikaki_PTBP1_06.c.21268.21268.3	456	321.036	C	Natural_-H2	C Natural_-H2	3314.55	3314.54	1105.85	3	-2.5	0.02611	34.07	0	Group FDR	id	Sample 3, dispersed, injection 2
ITLSKHQNVQLPR-H6-CCG	sp|P26599|PTBP1_HUMAN	220405_LU02_mbikaki_PTBP1_02.c.07905.07905.3	220405_LU02_mbikaki_PTBP1_02.c.07483.07483.3	411	953.114	CCG	Natural_-H4O	CCG Natural_-H4O	2485.99	2485.98	829.669	3	-4	0.03836	33.98	0	Group FDR	id	Sample 1, dispersed, injection 2
NFQNIFPPSATLHLSNIPPSVSEEDLK-P8-C	sp|P26599|PTBP1_HUMAN	220405_LU02_mbikaki_PTBP1_07.c.20844.20844.3	220405_LU02_mbikaki_PTBP1_07.c.20590.20590.3	452	323.052	C	Natural	C Natural	3316.57	3316.56	1106.53	3	-2.9	0.03762	33.98	0	Group FDR	id	Sample 1, condensed, injection 1
NFQNIFPPSATLHLSNIPPSVSEEDLK-P8-C	sp|P26599|PTBP1_HUMAN	220405_LU02_mbikaki_PTBP1_03.c.20278.20278.3	220405_LU02_mbikaki_PTBP1_03.c.20352.20352.3	452	321.036	C	Natural_-H2	C Natural_-H2	3314.55	3314.55	1105.86	3	-1.1	0.02368	33.96	0	Group FDR	id	Sample 2, dispersed, injection 1
ITLSKHQNVQLPR-H6-UU	sp|P26599|PTBP1_HUMAN	220405_LU02_mbikaki_PTBP1_09.c.06438.06438.2	220405_LU02_mbikaki_PTBP1_09.c.06813.06813.2	411	630.061	UU	Natural	UU Natural	2162.94	2162.94	1082.48	2	-1.7	0.10981	33.95	0	Group FDR	id	Sample 2, condensed, injection 1
ITLSKHQNVQLPR-H6-UU	sp|P26599|PTBP1_HUMAN	220405_LU02_mbikaki_PTBP1_02.c.06404.06404.2	220405_LU02_mbikaki_PTBP1_02.c.06764.06764.2	411	630.061	UU	Natural	UU Natural	2162.94	2162.94	1082.48	2	-0.4	0.10426	33.85	0	Group FDR	id	Sample 1, dispersed, injection 2
NFQNIFPPSATLHLSNIPPSVSEEDLK-L12-C	sp|P26599|PTBP1_HUMAN	220405_LU02_mbikaki_PTBP1_10.c.20327.20327.3	220405_LU02_mbikaki_PTBP1_10.c.20579.20579.3	456	321.036	C	Natural_-H2	C Natural_-H2	3314.55	3314.54	1105.86	3	-1.9	0.02344	33.85	0	Group FDR	id	Sample 2, condensed, injection 2
NFQNIFPPSATLHLSNIPPSVSEEDLK-L12-C	sp|P26599|PTBP1_HUMAN	220405_LU02_mbikaki_PTBP1_10.c.20602.20602.3	220405_LU02_mbikaki_PTBP1_10.c.20291.20291.3	456	321.036	C	Natural_-H2	C Natural_-H2	3314.55	3314.54	1105.85	3	-2.7	0.02264	33.81	0	Group FDR	id	Sample 2, condensed, injection 2
VKILFNKK-K2-UU	sp|P26599|PTBP1_HUMAN	220405_LU02_mbikaki_PTBP1_10.c.02454.02454.2	220405_LU02_mbikaki_PTBP1_10.c.02478.02478.2	368	630.061	UU	Natural	UU Natural	1618.7	1618.7	810.359	2	-1.4	0.06841	33.78	0	Group FDR	id	Sample 2, condensed, injection 2
[truncated: 176 more rows]

## Sheet: FUS+U1-SL34 (Ext. Fig. 5)
Id	Protein	Light_spectrum	Heavy_spectrum	AbsPos1	RNA_Mr	RNA_composition	Neutral_Loss	Isobaric_RNA_Composition	Mr_Calculated	Mr_measured	Mz	z	Error_rel_ppm	TIC	ld-score	FDR_score	FDR_type	FDR_level	Annotation
[truncated: 39 more rows]
