# Supplementary material for: Specific protein-RNA interactions are mostly preserved in biomolecular condensates
Source: Sci Adv. 2024 Mar 6;10(10):eadm7435. doi: 10.1126/sciadv.adm7435 (PMC10917357; doi:10.1126/sciadv.adm7435)
Supplement: Supplementary file 2 — Tables S1 and S2 [file sciadv.adm7435_tables_s1_and_s2.zip › adm7435_Table_S2.xlsx]

## Sheet: Figure 2
Sample	RNA Equivalents	Turbidity measurement 1	Turbidity measurement 2	Turbidity measurement 3
PTBP1: 3xUCUCU	0	0	0	0
	0.1	0.504	0.38	0.433
	0.27	0.807	0.871	0.823
	0.33	0.58	0.938	0.673
	0.6	0.749	0.509	0.546
	1	0.149	0.433	0.262
Sample	RNA Equivalents	Turbidity measurement 1	Turbidity measurement 2	Turbidity measurement 3
PTBP1: 3xAGAGA	0	0	0	0
	0.1	0.249	0.394	0.354
	0.27	0.72	0.565	0.823
	0.33	0.802	0.841	0.891
	0.6	0.58	0.537	0.416
	1	0.348	0.249	0.135

## Sheet: Figure 3
Sample	RNA Equivalents	Turbidity measurement 1	Turbidity measurement 2	Turbidity measurement 3
FUS : SL34	0	0.166	0.194	0.196
WT	0.01	0.246	0.214	0.257
	0.025	0.328	0.324	0.369
	0.05	0.288	0.265	0.243
	0.075	0.361	0.337	0.343
	0.1	0.327	0.343	0.318
	0.5	-0.004	0.079	0.001
	1	-0.001	-0.001	-0.002
Sample	RNA Equivalents	Turbidity measurement 1	Turbidity measurement 2	Turbidity measurement 3
FUS : SL34	0	0.291	0.286	/
R371A/R372A	0.1	0.426	0.354	0.402
	1	0.182	0.118	0.112
Sample	RNA Equivalents	Turbidity measurement 1	Turbidity measurement 2	Turbidity measurement 3
FUS : SL34	0	0.332	0.357	0.366
Y325A	0.1	0.387	0.367	0.377
	1	0.078	0.095	0.077
Sample	RNA Equivalents	Turbidity measurement 1	Turbidity measurement 2	Turbidity measurement 3
FUS : SL34	0	0.233	0.256	/
K315A/K316A	0.1	0.267	0.27	/
	1	0.077	0.043	0.053

## Sheet: Figure 4
Sample	RNA Equivalents	Turbidity measurement 1	Turbidity measurement 2	Turbidity measurement 3
N protein : s2m	0.05	0.006	0.006	0.002
	0.1	0.044	0.06	0.019
	0.12	0.073	0.01	0.0455
	0.15	0.096	0.212	0.041
	0.18	0.299	0.554	0.084
	0.2	0.206	0.324	0.0565
	0.25	0.762	0.405	0.265
	0.3	0.804	0.3585	0.3635
	0.5	0.604	0.328	0.6425
	0.7	0.283	0.0025	0.386
